# Supplementary material for: Enrichment of Cysteine S-palmitoylated Peptides Using Sodium Deoxycholate Acid Precipitation
Source: Mol Cell Proteomics. 2025 Oct 16;25(2):101218. doi: 10.1016/j.mcpro.2025.101218 (PMC12874130; doi:10.1016/j.mcpro.2025.101218)
Supplement: DIABET∼1 [file mmc1.zip]

Archive with 1 entries (1 files):
- mcpro_101218_DIABET_spl_1_mmc1.XLS
