# Supplementary material for: Enrichment of Cysteine S-palmitoylated Peptides Using Sodium Deoxycholate Acid Precipitation
Source: Mol Cell Proteomics. 2025 Oct 16;25(2):101218. doi: 10.1016/j.mcpro.2025.101218 (PMC12874130; doi:10.1016/j.mcpro.2025.101218)
Supplement: Mouse Brain Palm Validation [file mmc3.xlsx]

## Sheet: Summary
Mouse Brain Palmitoylome - Validation Study
	Table S1 - Identified proteins with at least 2 unique peptides identified
	Table S2 - Significantly upregulated proteins in DTT, p<0.1

## Sheet: Table S1
Checked	Protein FDR Confidence: Combined	Master	Accession	Description	Exp. q-value: Combined	Sum PEP Score	Coverage [%]	# Peptides	# PSMs	# Unique Peptides	# AAs	MW [kDa]	calc. pI	Score Sequest HT: A Sequest HT	# Peptides (by Search Engine): A Sequest HT	# Razor Peptides	Abundance Ratio: (DTT) / (Control)	Abundance Ratio: (HA) / (Control)	Abundance Ratio: (DTT) / (HA)	Abundance Ratio P-Value: (DTT) / (Control)	Abundance Ratio P-Value: (HA) / (Control)	Abundance Ratio P-Value: (DTT) / (HA)	Abundance Ratio Adj. P-Value: (DTT) / (Control)	Abundance Ratio Adj. P-Value: (HA) / (Control)	Abundance Ratio Adj. P-Value: (DTT) / (HA)	Abundance Ratio Variability [%]: (DTT) / (Control)	Abundance Ratio Variability [%]: (HA) / (Control)	Abundance Ratio Variability [%]: (DTT) / (HA)	Abundances (Grouped): Control	Abundances (Grouped): DTT	Abundances (Grouped): HA	Abundances (Grouped) CV [%]: Control	Abundances (Grouped) CV [%]: DTT	Abundances (Grouped) CV [%]: HA	Abundance: F13: Sample, Control	Abundance: F14: Sample, Control	Abundance: F15: Sample, Control	Abundance: F16: Sample, Control	Abundance: F21: Sample, DTT	Abundance: F22: Sample, DTT	Abundance: F23: Sample, DTT	Abundance: F24: Sample, DTT	Abundance: F17: Sample, HA	Abundance: F18: Sample, HA	Abundance: F19: Sample, HA	Abundance: F20: Sample, HA	Abundances (Normalized): F13: Sample, Control	Abundances (Normalized): F14: Sample, Control	Abundances (Normalized): F15: Sample, Control
FALSE	High	Master Protein	P50171	(3R)-3-hydroxyacyl-CoA dehydrogenase OS=Mus musculus OX=10090 GN=Hsd17b8 PE=1 SV=2	0	28.002	26	5	38	5	259	26.6	6.54	89.03	5	0	1.158	0.794	1.691	0.838135	0.973956	0.769175	0.972651	0.998929	0.958688	50.43	23.14	36.38	1.43966e+08	1.99109e+08	1.30477e+08	21.44	21.17	14.36	112287721	116739488	128512170	75486728	2.38859e+08	1.50799e+08	189536145	173911125	93916703	132687750	122288572	147213614	1.66149e+08	1.3166e+08	1.57422e+08
FALSE	High	Master Protein	Q6ZPJ3	(E3-independent) E2 ubiquitin-conjugating enzyme UBE2O OS=Mus musculus OX=10090 GN=Ube2o PE=1 SV=3	0	47.777	12	13	46	13	1288	140.7	5.06	92.07	13	0	1.256	0.955	1.166	0.598444	0.53962	0.705216	0.921872	0.881252	0.938313	41.24	54.75	41.56	1.67881e+08	2.45183e+08	2.56431e+08	5.09	5.43	3.81	1.16423e+08	1.48317e+08	124948674	1.27271e+08	183269930	214048985	234586047	2.13067e+08	213752240	233572685	2.53464e+08	245141607	1.72268e+08	1.67273e+08	1.53057e+08
FALSE	High	Master Protein	Q8CJ19	[F-actin]-monooxygenase MICAL3 OS=Mus musculus OX=10090 GN=Mical3 PE=1 SV=2	0	54.685	9	17	69	17	1993	223.6	5.47	139.81	17	0	1.252	0.983	1.491	0.728732	0.449308	0.940806	0.958958	0.827695	0.991371	64.34	54.15	33.85	7.19476e+07	1.17269e+08	9.07579e+07	20.42	6.22	6.57	3.26773e+07	43599843	7.96142e+07	51166983	109840017	9.45201e+07	105568141	102519950	7.47776e+07	7.95426e+07	84971998	8.6608e+07	6.14027e+07	6.98331e+07	9.75239e+07
FALSE	High	Master Protein	Q9JK42	[Pyruvate dehydrogenase (acetyl-transferring)] kinase isozyme 2, mitochondrial OS=Mus musculus OX=10090 GN=Pdk2 PE=1 SV=2	0	8.184	10	3	4	3	407	46	6.61	9.46	3	0	1.211	0.667	1.719	0.787459	0.641392	0.679733	0.966113	0.932043	0.932125	20.31	50.9	46.48	1.30614e+08	1.50546e+08	9.75239e+07	12.34	5.62	6.72	9.18716e+07	1.2364e+08	102450206	7.91341e+07	133460182	132858760	132597020	128068104	8.37736e+07	85228093	99070487	9.07129e+07	1.3594e+08	1.39443e+08	1.25497e+08
FALSE	High	Master Protein	Q3UV70	[Pyruvate dehydrogenase [acetyl-transferring]]-phosphatase 1, mitochondrial OS=Mus musculus OX=10090 GN=Pdp1 PE=1 SV=1	0	97.792	34	14	102	14	538	61.1	6.67	298.23	14	0	1.127	0.226	4.419	0.880782	1.59933e-05	0.0259787	0.981477	0.000104142	0.122548	30.34	56.05	76.45	4.16627e+08	4.14898e+08	1.36364e+08	9.54	8.07	11.92	2.8685e+08	3.62609e+08	347257367	2.66929e+08	3.42895e+08	302165941	4.06576e+08	3.7194e+08	1.05111e+08	1.53035e+08	1.26589e+08	1.31221e+08	4.24443e+08	4.08953e+08	4.43752e+08
FALSE	High	Master Protein	Q64433	10 kDa heat shock protein, mitochondrial OS=Mus musculus OX=10090 GN=Hspe1 PE=1 SV=2	0	52.41	77	10	247	10	102	11	8.35	661.12	10	0	0.782	0.879	0.88	0.398518	0.751808	0.4306	0.829215	0.96081	0.833631	12.9	15.31	14.66	1.31941e+10	1.05304e+10	1.18927e+10	6.2	4	5.14	9486775205	1.18892e+10	9.87582e+09	9.80677e+09	8.27827e+09	8.91606e+09	9.95273e+09	9.29904e+09	9995226428	1.15183e+10	11103423874	1.10589e+10	1.40373e+10	1.34087e+10	1.20975e+10
FALSE	High	Master Protein	O08810	116 kDa U5 small nuclear ribonucleoprotein component OS=Mus musculus OX=10090 GN=Eftud2 PE=1 SV=1	0	29.419	10	8	41	7	971	109.3	5	73.86	8	0	1.035	0.718	0.807	0.855559	0.809921	0.227836	0.97643	0.96689	0.625468	53.85	24.21	47.17	1.45369e+08	1.07152e+08	9.23895e+07	11.27	8.25	7.91	94613901	137362805	9.74488e+07	1.1117e+08	85824089	7.73271e+07	1.04269e+08	9.55674e+07	50576456	94277459	82394255	84535706	1.39998e+08	1.54919e+08	1.19371e+08
FALSE	High	Master Protein	Q9DAK9	14 kDa phosphohistidine phosphatase OS=Mus musculus OX=10090 GN=Phpt1 PE=1 SV=1	0	27.521	36	4	40	4	124	14	5.53	120.47	4	0	0.822	0.143	5.651	0.425586	8.13675e-08	0.00446147	0.843109	5.60453e-07	0.0248322	18.68	30.62	45.26	2.10236e+08	1.67413e+08	2.27103e+07	4.86	5.41	8.37	142508719	185854174	161190909	168019385	139391226	133126735	1.67857e+08	139363844	2.0583e+07	2.11764e+07	23213527	12076705	2.10866e+08	2.09608e+08	1.97452e+08
FALSE	High	Master Protein	Q9CQV8	14-3-3 protein beta/alpha OS=Mus musculus OX=10090 GN=Ywhab PE=1 SV=3	0	126.426	61	14	341	6	246	28.1	4.83	1072.97	14	0	0.927	0.792	1.258	0.736423	0.930197	0.954527	0.960989	0.992446	0.994023	18.48	27.01	21.6	5.62329e+09	5.02742e+09	4.0639e+09	6.67	1.95	5.17	3954119623	4573733040	4412100272	4493040759	4277447270	4105786846	4784186880	4456130814	3460349266	3976969676	3875606474	3739994202	5.8508e+09	5.1583e+09	5.40463e+09
FALSE	High	Master Protein	P62259	14-3-3 protein epsilon OS=Mus musculus OX=10090 GN=Ywhae PE=1 SV=1	0	182.376	72	22	1184	19	255	29.2	4.74	4178.8	22	3	1.117	0.843	1.326	0.826561	0.877986	0.959882	0.969219	0.979664	0.994742	33.56	27.16	27.17	3.61049e+10	3.73499e+10	2.94468e+10	8.5	9.02	8.96	2.6251e+10	3.14774e+10	2.99682e+10	2.38838e+10	3.11578e+10	2.72789e+10	3.77622e+10	3.37648e+10	2.61984e+10	2.60823e+10	2.78546e+10	2.94094e+10	3.88429e+10	3.55005e+10	3.67196e+10
FALSE	High	Master Protein	P68510	14-3-3 protein eta OS=Mus musculus OX=10090 GN=Ywhah PE=1 SV=2	0	107.897	58	17	333	12	246	28.2	4.89	928.41	17	2	1.004	0.679	1.466	0.921794	0.496796	0.79784	0.983704	0.857499	0.968443	17.94	19.94	15.63	1.83708e+10	1.97299e+10	1.35143e+10	4.15	0.83	7.57	11756476310	15904959188	15359116418	1.43633e+10	16763983578	1.63833e+10	1.84781e+10	17600601739	9569589596	1.2746e+10	13657098081	13644768910	1.73957e+10	1.79378e+10	1.88142e+10
FALSE	High	Master Protein	P61982	14-3-3 protein gamma OS=Mus musculus OX=10090 GN=Ywhag PE=1 SV=2	0	128.57	55	16	358	9	247	28.3	4.89	1083.88	16	1	0.919	0.793	1.16	0.718651	0.936227	0.823869	0.955033	0.994915	0.970172	12.94	15.56	13.07	2.26501e+10	2.01839e+10	1.82715e+10	3.38	2.23	2.58	15663511857	1.99977e+10	1.75284e+10	17182165833	1.72767e+10	16757052251	18764355826	18563631345	1.48081e+10	1.7293e+10	1.75547e+10	17386615265	2.32828e+10	2.25535e+10	2.14716e+10
FALSE	High	Master Protein	P68254	14-3-3 protein theta OS=Mus musculus OX=10090 GN=Ywhaq PE=1 SV=1	0	121.948	44	12	334	6	245	27.8	4.78	1249.81	12	0	1.381	0.694	2.07	0.39519	0.550272	0.335827	0.827975	0.887028	0.76577	30.04	27.3	24.33	2.36089e+09	3.2618e+09	1.579e+09	5.37	1.93	3.24	1.42063e+09	2099508655	1942742431	1740651032	2.82323e+09	2.71404e+09	3092824627	2.83273e+09	1314776882	1528616470	1535811546	1.46894e+09	2.12027e+09	2.36784e+09	2.37977e+09
FALSE	High	Master Protein	P63101	14-3-3 protein zeta/delta OS=Mus musculus OX=10090 GN=Ywhaz PE=1 SV=1	0	168.522	63	18	505	13	245	27.8	4.79	1836.36	18	2	1.066	0.851	1.221	0.935687	0.847457	0.905404	0.985566	0.973257	0.990174	33.28	31.15	24.7	2.93572e+10	3.15562e+10	2.54589e+10	5.26	2.58	3.03	2.16122e+10	2.62525e+10	2.37101e+10	21437139213	28043030059	2.62523e+10	2.96877e+10	2.78888e+10	2.01039e+10	2.44777e+10	25067059228	25269900521	3.1979e+10	2.96739e+10	2.90438e+10
FALSE	High	Master Protein	P58871	182 kDa tankyrase-1-binding protein OS=Mus musculus OX=10090 GN=Tnks1bp1 PE=1 SV=2	0	118.932	23	26	74	26	1720	181.7	4.88	180.02	26	0	1.734	0.94	1.8	0.151886	0.571648	0.566416	0.509668	0.899316	0.893406	71.35	74.32	65.54	3.15707e+08	4.21749e+08	4.32547e+08	19.15	25.78	37.57	1.76699e+08	3.17132e+08	227495848	2.90117e+08	3.34709e+08	4.8811e+08	2.97359e+08	3.93674e+08	2.5016e+08	5.86579e+08	529209270	2.52509e+08	2.61456e+08	3.57664e+08	2.78672e+08
FALSE	High	Master Protein	Q9Z1B3	1-phosphatidylinositol 4,5-bisphosphate phosphodiesterase beta-1 OS=Mus musculus OX=10090 GN=Plcb1 PE=1 SV=2	0	143.285	33	32	192	32	1216	138.3	6.13	550.25	32	0	0.924	0.624	1.584	0.686032	0.338538	0.748284	0.944092	0.737657	0.950425	40.21	41.22	39.73	5.44233e+08	5.05253e+08	2.62613e+08	3.34	4.12	8.78	3.74768e+08	480642849	4.21693e+08	375748714	4.33962e+08	3.66222e+08	4.53259e+08	440522442	1.65016e+08	241403496	244600866	2.56477e+08	5.54534e+08	5.42073e+08	5.46401e+08
FALSE	High	Master Protein	P51432	1-phosphatidylinositol 4,5-bisphosphate phosphodiesterase beta-3 OS=Mus musculus OX=10090 GN=Plcb3 PE=1 SV=2	0	14.932	5	4	16	4	1234	139.4	5.94	23.09	4	0	0.693	0.331	1.602	0.236458	0.0191469	0.823876	0.664728	0.0882823	0.970172	84.12	85.24	40.19	2.89201e+07	2.67059e+07	1.50337e+07	86.01	20.06	17.28	6.15779e+07	2.63269e+07	2.29956e+07	9424591	2.68792e+07	1.61408e+07	2.40014e+07	1.91898e+07	8.33399e+06	1.44299e+07	14928344	14879740	9.11151e+07	2.96917e+07	2.81686e+07
FALSE	High	Master Protein	Q62077	1-phosphatidylinositol 4,5-bisphosphate phosphodiesterase gamma-1 OS=Mus musculus OX=10090 GN=Plcg1 PE=1 SV=2	0	11.53	3	3	10	3	1302	149.6	5.8	20.03	3	0	100	100		1e-17	1e-17		8.55319e-17	7.53448e-17						6.61357e+06	7.64316e+06		21.68	24.61					6128084		8611496	5.38268e+06		9365425	6.94301e+06	5150690
FALSE	High	Master Protein	Q91UZ1	1-phosphatidylinositol 4,5-bisphosphate phosphodiesterase OS=Mus musculus OX=10090 GN=Plcb4 PE=1 SV=1	0	39.732	13	13	51	13	1175	134.4	6.9	90.04	13	0	1.09	0.885	1.326	0.988175	0.661905	0.90061	0.996104	0.935324	0.990174	24.12	47.9	42.48	6.19927e+07	5.87629e+07	5.9371e+07	8.46	6.03	18.75	4.46219e+07	5.56617e+07	34694590	40662303	49967623	3.78241e+07	34904213	56191214	3.43299e+07	7.83754e+07	5.94431e+07	52733863	6.60258e+07	6.27758e+07	6.12194e+07
FALSE	High	Master Protein	P16330	2',3'-cyclic-nucleotide 3'-phosphodiesterase OS=Mus musculus OX=10090 GN=Cnp PE=1 SV=3	0	141.496	54	22	216	22	420	47.1	8.97	688.92	22	0	1.03	0.531	1.816	0.981126	0.104309	0.487816	0.993911	0.34885	0.857541	21.79	33.74	43.17	2.37701e+09	2.70387e+09	1.91999e+09	6.57	7.63	27.39	1621125988	2.08854e+09	2014538010	1583860066	2.13047e+09	2135236796	2694935686	2576126514	758113313	1999143114	2063807850	1687801864	2.39873e+09	2.35548e+09	2.46772e+09
FALSE	High	Master Protein	Q9CQ62	2,4-dienoyl-CoA reductase [(3E)-enoyl-CoA-producing], mitochondrial OS=Mus musculus OX=10090 GN=Decr1 PE=1 SV=1	0.001	4.151	7	2	3	2	335	36.2	8.95	6.4	2	0
FALSE	High	Master Protein	Q3TXS7	26S proteasome non-ATPase regulatory subunit 1 OS=Mus musculus OX=10090 GN=Psmd1 PE=1 SV=1	0	32.452	12	9	25	9	953	105.7	5.39	57.85	9	0	1.605	0.489	2.019	0.28373	0.180848	0.476035	0.726493	0.510608	0.856525	30.11	28.45	9.97	3.5913e+07	8.11681e+07	4.0627e+06	7.96	9.81	11.5	23377294	31927411	33646296	1.42754e+07	5.79378e+07	5.92182e+07	6.07542e+07	7.87966e+07	3.63417e+06	3.88798e+06	3.43073e+06	3.82334e+06	3.45907e+07	3.6008e+07	4.12152e+07
FALSE	High	Master Protein	Q9Z2X2	26S proteasome non-ATPase regulatory subunit 10 OS=Mus musculus OX=10090 GN=Psmd10 PE=1 SV=3	0	12.93	15	4	16	4	231	25.1	6.06	26.69	4	0	100	100	4.293	1e-17	1e-17	0.0286018	8.55319e-17	7.53448e-17	0.132451			38.02		4.41599e+07	1.08725e+07		33.65	19.41					51499979	4.19339e+07	24406776	34770686	5.27481e+06	7978848	13170265	11194875
FALSE	High	Master Protein	Q8BG32	26S proteasome non-ATPase regulatory subunit 11 OS=Mus musculus OX=10090 GN=Psmd11 PE=1 SV=3	0	21.069	15	6	16	6	422	47.4	6.48	26.23	6	0	1.623	0.932	1.586	0.268317	0.728557	0.822063	0.709318	0.954403	0.970172	23.85	18.4	28.96	2.85466e+07	7.15827e+07	1.96348e+07	12.47	11.01	9.51	1.36065e+07	2.41815e+07	23100687	26806692	66031350	5.91857e+07	6.83054e+07	49569564	16059771	19726374	1.65936e+07	18073068	2.87981e+07	2.72721e+07	2.82973e+07
FALSE	High	Master Protein	O35593	26S proteasome non-ATPase regulatory subunit 14 OS=Mus musculus OX=10090 GN=Psmd14 PE=1 SV=2	0.001	4.986	6	2	11	2	310	34.6	6.52	12.76	2	0	1.099	1.03	1.008	0.987776	0.550452	0.598229	0.996104	0.887028	0.908555	24.91	44.9	18.09	7.22661e+06	7.94048e+06	7.94849e+06	33.75	9.86	37.5	8.08463e+06	5131879	5521956	5831859	7185466		8464504	6.61744e+06		8.00192e+06	8965398	2.99489e+06	1.19626e+07	5.78778e+06	6.76415e+06
FALSE	High	Master Protein	Q8VDM4	26S proteasome non-ATPase regulatory subunit 2 OS=Mus musculus OX=10090 GN=Psmd2 PE=1 SV=1	0	151.354	26	20	189	20	908	100.1	5.17	566.57	20	0	2.033	0.665	2.961	0.0604971	0.499133	0.0932043	0.265211	0.857499	0.339931	22.8	22.89	20.73	4.20623e+08	8.48005e+08	2.63156e+08	2.36	2.54	3.29	2.88936e+08	3.76844e+08	339835568	306426396	7.26454e+08	6.83398e+08	8.03876e+08	7.46518e+08	1.84371e+08	2.39685e+08	2.6339e+08	2.48853e+08	4.27531e+08	4.25008e+08	4.16284e+08
FALSE	High	Master Protein	O35226	26S proteasome non-ATPase regulatory subunit 4 OS=Mus musculus OX=10090 GN=Psmd4 PE=1 SV=1	0	54.459	30	10	57	10	376	40.7	4.79	160.81	10	0	3.609	0.795	4.546	0.000337114	0.941498	0.0241149	0.00236509	0.995298	0.115912	17.33	8.23	16.06	9.15861e+07	4.1541e+08	6.90402e+07	3.95	4.41	3.69	5.8455e+07	7.83302e+07	6.8177e+07	7.2595e+07	355512359	3.6957e+08	3.86265e+08	349937020	4.98877e+07	6.17381e+07	6.98912e+07	64442602	9.37452e+07	8.83415e+07	8.94768e+07
FALSE	High	Master Protein	Q99JI4	26S proteasome non-ATPase regulatory subunit 6 OS=Mus musculus OX=10090 GN=Psmd6 PE=1 SV=1	0	77.183	35	15	91	15	389	45.5	5.52	243.3	15	0	3.382	0.562	5.632	0.00129616	0.249111	0.00200198	0.00858455	0.626027	0.0115556	31.05	54.96	42.88	3.90041e+08	6.5565e+08	1.53197e+08	9.78	4.19	4.94	293754565	3.11039e+08	3.00384e+08	3.12302e+08	5.56849e+08	548230872	6.45024e+08	5.51575e+08	1.25664e+08	1.16182e+08	137254469	147554558	4.42603e+08	3.60757e+08	3.67957e+08
FALSE	High	Master Protein	P26516	26S proteasome non-ATPase regulatory subunit 7 OS=Mus musculus OX=10090 GN=Psmd7 PE=1 SV=2	0	54.662	30	6	49	6	321	36.5	6.77	195.85	6	0	1.043	1.021	1.016	0.865499	0.395864	0.455829	0.979534	0.787921	0.846889	39.47	30.02	40.35	8.41183e+07	1.00405e+08	9.59751e+07	64.43	10.58	10.46	1.60876e+08	7.43545e+07	6.8884e+07	5.89724e+07	101706571	7.97508e+07	93046311	9.00834e+07	8.67076e+07	9.16363e+07	9.58067e+07	83990879	2.38044e+08	8.38576e+07	8.43798e+07
FALSE	High	Master Protein	Q9CX56	26S proteasome non-ATPase regulatory subunit 8 OS=Mus musculus OX=10090 GN=Psmd8 PE=1 SV=2	0	35.421	20	7	52	7	353	39.9	9.58	125.98	7	0	3.708	0.719	4.832	0.000128358	0.803388	0.0158318	0.00093309	0.96689	0.0799881	41.86	38.71	32.15	9.52259e+07	3.44257e+08	6.68895e+07	12	5.33	6.72	63199106	7.06649e+07	9.51704e+07	5.61734e+07	291011604	2.6073e+08	325011899	307120041	4.9732e+07	65662594	5.92346e+07	6.44623e+07	9.80121e+07	9.03563e+07	1.1658e+08
FALSE	High	Master Protein	Q9CR00	26S proteasome non-ATPase regulatory subunit 9 OS=Mus musculus OX=10090 GN=Psmd9 PE=1 SV=1	0	32.379	22	4	38	4	222	24.7	6.43	129.43	4	0	1.64	0.926	1.929	0.220737	0.609077	0.55911	0.63839	0.921354	0.892989	22.42	29.71	17.39	1.98846e+08	3.41814e+08	1.8852e+08	13.23	5.47	11.92	143272242	165375323	131645966	163904482	308090448	291829968	315868067	2.82233e+08	171277443	177255716	128755420	1.80574e+08	2.11996e+08	1.86512e+08	1.61261e+08
FALSE	High	Master Protein	P62334	26S proteasome regulatory subunit 10B OS=Mus musculus OX=10090 GN=Psmc6 PE=1 SV=1	0	16.317	13	4	21	4	389	44.1	7.49	57.54	4	0	1.425	0.459	3.334	0.566062	0.142412	0.100282	0.910029	0.437925	0.360553	31.32	22.56	26.63	1.18364e+07	1.62197e+07	2.47699e+06	20.09	2.96	20.85	10090767	1.11287e+07	9.11248e+06	3743479	14074182	7.3091e+06	1.44661e+07	1.4342e+07	2128902	2.13e+06	2296253	3.25181e+06	1.4931e+07	1.2551e+07	1.11624e+07
FALSE	High	Master Protein	P62192	26S proteasome regulatory subunit 4 OS=Mus musculus OX=10090 GN=Psmc1 PE=1 SV=1	0	42.547	26	8	51	8	440	49.2	6.21	166.13	8	0	0.967	0.444	2.144	0.713419	0.0714125	0.423117	0.951376	0.26127	0.829048	23.74	43.54	46.12	1.22884e+08	1.12576e+08	5.65847e+07	5.39	8.28	51.13	7.85615e+07	1.17148e+08	7.72375e+07	9.42202e+07	9.72279e+07	9.32761e+07	9.12602e+07	100011137	2.46901e+07	52997771	4.80336e+07	1.16323e+08	1.21059e+08	1.32121e+08	1.16327e+08
FALSE	High	Master Protein	O88685	26S proteasome regulatory subunit 6A OS=Mus musculus OX=10090 GN=Psmc3 PE=1 SV=2	0	45.144	36	12	54	12	442	49.5	5.19	148.4	12	0	1.074	0.486	1.587	0.987655	0.141253	0.81542	0.996104	0.435382	0.969944	39.24	63.36	21.45	1.66831e+08	1.76842e+08	8.60282e+07	18.27	5.62	3.88	9.82096e+07	1.31021e+08	1.1721e+08	1.60978e+08	1.47887e+08	134853930	160384716	159474621	41028191	8.50447e+07	8.42837e+07	82971452	1.82657e+08	1.52377e+08	1.43577e+08
FALSE	High	Master Protein	P54775	26S proteasome regulatory subunit 6B OS=Mus musculus OX=10090 GN=Psmc4 PE=1 SV=2	0	13.223	12	3	10	3	418	47.4	5.21	35.32	3	0		0.01	100		1e-17	1e-17		7.53448e-17	6.99827e-17				4.95495e+06	3.55537e+06		26.71	20.67		3.09266e+06		3.1632e+06	5379767	2.97653e+06		3.37944e+06	2.24982e+06					4.57613e+06	5.36514e+06	3.87478e+06
FALSE	High	Master Protein	P46471	26S proteasome regulatory subunit 7 OS=Mus musculus OX=10090 GN=Psmc2 PE=1 SV=5	0	15.274	15	5	16	5	433	48.6	5.95	36.36	5	0	1.004	0.544	1.908	0.85563	0.25685	0.52609	0.97643	0.637345	0.871765	9.41	28.4	27.12	1.82487e+08	1.77735e+08	7.7909e+07	9.82	5.77	11.1	124667403	175085720	143467988	117342400	139627302	144840018	172072568	165137360	39463564	76689923	75436844	77073320	1.84467e+08	1.97463e+08	1.80529e+08
FALSE	High	Master Protein	P62196	26S proteasome regulatory subunit 8 OS=Mus musculus OX=10090 GN=Psmc5 PE=1 SV=1	0	10.356	12	3	9	3	406	45.6	7.55	23.57	3	0	1.338	0.01	100	0.652291	1e-17	1e-17	0.931477	7.53448e-17	6.99827e-17	27.35			4.17407e+06	5.56906e+06		5.84	34.38		2.83828e+06	3.43737e+06	3.6507e+06		7858430	3.95051e+06	6.19392e+06	4.13491e+06					4.19972e+06	3.8767e+06	4.47195e+06
FALSE	High	Master Protein	Q3UHX2	28 kDa heat- and acid-stable phosphoprotein OS=Mus musculus OX=10090 GN=Pdap1 PE=1 SV=1	0	74.366	49	10	93	10	181	20.6	7.39	331.73	10	0	0.8	0.925	0.893	0.396416	0.62373	0.414576	0.827975	0.924657	0.824778	25.65	23.07	28.9	2.42798e+08	2.08164e+08	2.24305e+08	10.37	4.98	4.52	1.5676e+08	2.18276e+08	171836450	2.05108e+08	1.76419e+08	1.83737e+08	1.91237e+08	171482514	192609360	216806888	189422286	2.06851e+08	2.39469e+08	2.46174e+08	2.10492e+08
FALSE	High	Master Protein	Q6PDY2	2-aminoethanethiol dioxygenase OS=Mus musculus OX=10090 GN=Ado PE=1 SV=2	0	15.515	17	4	26	4	256	28.4	5.97	78.86	4	0	1.931	0.888	2.279	0.124089	0.729713	0.378815	0.448291	0.954403	0.797723	61.52	40.13	31.46	4.16662e+07	7.76341e+07	3.69417e+07	16.42	9.32	11.82	32715937	4.15308e+07	2.83715e+07	22087249	64201922	46561872	84651724	65463302	27947364	30554662	42074178	23101221	4.84089e+07	4.68388e+07	3.47538e+07
FALSE	High	Master Protein	P52760	2-iminobutanoate/2-iminopropanoate deaminase OS=Mus musculus OX=10090 GN=Rida PE=1 SV=3	0	75.437	76	7	114	7	135	14.2	8.68	417.45	7	0	0.829	1.007	0.822	0.502938	0.400836	0.353728	0.881731	0.794025	0.784409	16.46	16.65	11.88	1.03461e+10	7.55786e+09	9.20598e+09	11.97	14.77	12.42	6978817065	9191188453	7196570783	8947462435	6797813692	8043643993	6560919364	6.33696e+09	8510497385	8800877046	7.87251e+09	8.67265e+09	1.03264e+10	1.03659e+10	8.81548e+09
FALSE	High	Master Protein	Q60597	2-oxoglutarate dehydrogenase complex component E1 OS=Mus musculus OX=10090 GN=Ogdh PE=1 SV=3	0	279.679	39	36	377	27	1023	116.4	6.83	1267.49	36	8	1.099	0.637	1.68	0.864733	0.355888	0.592484	0.979312	0.761368	0.906283	30.76	36.55	28.9	1.7037e+09	1.98483e+09	1.12414e+09	4.56	5.46	35.51	1.16454e+09	1.46909e+09	1.34623e+09	1.11668e+09	1.73581e+09	1.44565e+09	1.83545e+09	1.77641e+09	5.80218e+08	1.69536e+09	1149402423	9.96715e+08	1.76203e+09	1.72169e+09	1.6859e+09
FALSE	High	Master Protein	P50136	2-oxoisovalerate dehydrogenase subunit alpha, mitochondrial OS=Mus musculus OX=10090 GN=Bckdha PE=1 SV=1	0	26.819	21	7	23	7	442	50.3	8.06	61.11	7	0	1.633	1.154	1.096	0.269682	0.232509	0.616911	0.709318	0.599644	0.914128	29.47	28.65	12.54	4.72422e+07	7.42442e+07	3.52331e+07	16.07	3.76	13.27	32612612	34095621	3.16483e+07	36008748	59090566	51324192	69715001	5.13282e+07	31243412	34214256	28283310	32676198	5.71276e+07	3.84533e+07	4.6817e+07
FALSE	High	Master Protein	O08756	3-hydroxyacyl-CoA dehydrogenase type-2 OS=Mus musculus OX=10090 GN=Hsd17b10 PE=1 SV=4	0	52.828	44	8	88	8	261	27.4	8.41	293.36	8	0	0.791	0.751	1.086	0.404015	0.77433	0.645012	0.831993	0.963151	0.91963	11.94	12.16	13.74	8.24542e+08	6.67611e+08	5.94244e+08	3.47	4.3	2.67	560146018	734293484	670192872	581698250	564084142	565425526	645855968	552391372	469323154	560660886	599496038	588258276	8.28832e+08	8.28143e+08	8.20957e+08
FALSE	High	Master Protein	Q99L13	3-hydroxyisobutyrate dehydrogenase, mitochondrial OS=Mus musculus OX=10090 GN=Hibadh PE=1 SV=1	0	10.265	8	2	11	2	335	35.4	8.13	31.98	2	0	1.215	0.845	1.406	0.80444	0.926488	0.867484	0.966506	0.992218	0.984606	14.41	28.69	22.03	5.15136e+06	6.45677e+06	4.66333e+06	21.23	11.39	20.96	3464848	4.4938e+06	6168488	3909717	6.30059e+06	5609553	5863511	5.01649e+06		5.14354e+06	4352224	3059600	5.12684e+06	5.06815e+06	7.55613e+06
FALSE	High	Master Protein	Q8QZS1	3-hydroxyisobutyryl-CoA hydrolase, mitochondrial OS=Mus musculus OX=10090 GN=Hibch PE=1 SV=1	0.001	5.832	5	2	5	2	385	43	8.06	5.66	2	0
FALSE	High	Master Protein	Q921H8	3-ketoacyl-CoA thiolase A, peroxisomal OS=Mus musculus OX=10090 GN=Acaa1a PE=1 SV=1	0	46.355	32	9	52	9	424	43.9	8.44	152.73	9	0	4.467	1.023	6.201	6.52533e-05	0.529572	0.00389212	0.000486676	0.873294	0.0217529	29.94	58.33	38.32	3.40977e+07	2.63261e+08	2.35032e+07	7.47	7.44	12.28	2.56324e+07	2.81198e+07	2.7984e+07	14294266	2.2451e+08	2.03324e+08	271104471	160604491	12258033	2.21711e+07	2.37473e+07	1.73452e+07	3.79275e+07	3.17138e+07	3.42792e+07
FALSE	High	Master Protein	Q99J99	3-mercaptopyruvate sulfurtransferase OS=Mus musculus OX=10090 GN=Mpst PE=1 SV=4	0	23.771	24	5	40	5	297	33.1	6.47	110.13	5	0	1.401	0.481	2.32	0.498816	0.138225	0.320752	0.880656	0.428523	0.74951	43.22	12.51	16.56	4.10582e+07	7.78368e+07	9.95879e+06	16.83	5.03	5.34	23648621	34711668	35153391	39019648	67410631	6.43152e+07	75237357	54475526	8386419	9510664	9232514	9391599	3.49922e+07	3.91481e+07	4.30614e+07
FALSE	High	Master Protein	Q91VT4	3-oxoacyl-[acyl-carrier-protein] reductase OS=Mus musculus OX=10090 GN=Cbr4 PE=1 SV=2	0	24.144	23	4	26	4	236	25.4	9.69	64.37	4	0	1.514	0.892	1.851	0.379487	0.650145	0.605619	0.824301	0.934448	0.911147	43.37	52.31	34.71	6.43403e+07	8.85298e+07	5.0516e+07	27.75	5.7	18.16	50235783	49380040	61063250	2.97838e+07	74715367	70691829	8.34746e+07	8.53454e+07	2.92792e+07	50396349	48262049	54215039	7.43325e+07	5.56913e+07	7.47998e+07
FALSE	High	Master Protein	Q61112	45 kDa calcium-binding protein OS=Mus musculus OX=10090 GN=Sdf4 PE=1 SV=1	0	42.943	26	7	46	7	361	42	4.96	80.51	7	0	0.698	0.599	1.392	0.237857	0.245333	0.881014	0.66633	0.621711	0.98815	20.97	41.25	38.84	1.23666e+09	9.61996e+08	8.74399e+08	12.78	5.99	3.65	9.86817e+08	1.17573e+09	933542865	846343172	7.86819e+08	831973847	8.51891e+08	914869508	7.24319e+08	832654470	831329193	826974709	1.46914e+09	1.326e+09	1.15333e+09
FALSE	High	Master Protein	P61922	4-aminobutyrate aminotransferase, mitochondrial OS=Mus musculus OX=10090 GN=Abat PE=1 SV=1	0	197.088	42	19	305	19	500	56.4	8.09	1176.51	19	0	1.079	0.442	2.399	0.908235	0.0196548	0.206286	0.982739	0.0904121	0.589057	24.45	27.55	26.95	2.74264e+09	2.96049e+09	1.27831e+09	5.94	4.4	4.98	1.84383e+09	2.38353e+09	2.28435e+09	1.85818e+09	2536682247	2.3385e+09	2891476084	2605629700	9.66666e+08	1.20927e+09	1.28795e+09	1.30033e+09	2.79915e+09	2.68817e+09	2.79823e+09
FALSE	High	Master Protein	P10852	4F2 cell-surface antigen heavy chain OS=Mus musculus OX=10090 GN=Slc3a2 PE=1 SV=1	0	106.646	40	20	132	20	526	58.3	5.91	387.78	20	0	2.55	0.882	3.108	0.0142968	0.754371	0.0758629	0.0791641	0.961108	0.294982	31.21	26.7	34.13	3.04862e+08	8.93038e+08	2.70424e+08	11.01	6.44	22.04	205969768	270396502	282619851	148921167	740397648	6.49872e+08	857157355	8.43557e+08	9.8968e+07	254001876	280200079	241858308	3.04768e+08	3.04956e+08	3.46197e+08
FALSE	High	Master Protein	Q9JM14	5'(3')-deoxyribonucleotidase, cytosolic type OS=Mus musculus OX=10090 GN=Nt5c PE=1 SV=1	0	36.838	37	5	53	5	200	23.1	5.49	178.1	5	0	2.517	0.248	9.634	0.0130753	0.000428108	0.000220436	0.0731184	0.00262266	0.00139563	31.81	30.36	61.51	1.62669e+08	4.34424e+08	3.66161e+07	6.29	7.36	18.52	114014849	138938481	128044505	134617394	363216751	371821284	429732340	341703252	1.85274e+07	41176390	2.93207e+07	39133853	1.68705e+08	1.56696e+08	1.56849e+08
FALSE	High	Master Protein	Q8VCE6	5'(3')-deoxyribonucleotidase, mitochondrial OS=Mus musculus OX=10090 GN=Nt5m PE=1 SV=1	0	18.149	21	5	28	5	220	25.6	8.35	60.84	5	0	0.894	0.5	1.889	0.573671	0.172612	0.555387	0.913547	0.496545	0.891258	38.66	67	48.68	5.88005e+07	4.4015e+07	2.03675e+07	12.11	14.49	15.68	3.90253e+07	4.39891e+07	38327066	47346056	2.74709e+07	3.77189e+07	41394791	29416522	1.40007e+07	1.82421e+07	1.06534e+07	23684250	5.77447e+07	5.98756e+07	4.6949e+07
FALSE	High	Master Protein	O35405	5'-3' exonuclease PLD3 OS=Mus musculus OX=10090 GN=Pld3 PE=1 SV=1	0	39.351	17	8	106	8	488	54.4	6.52	344.32	8	0	1.505	0.752	2.025	0.29166	0.782638	0.37414	0.736635	0.964624	0.794455	31.1	22.35	18.39	6.27307e+08	9.41139e+08	4.73344e+08	7.96	2.88	5.69	442154201	554969347	435188401	4.16491e+08	7.83951e+08	823298882	898579555	8.19571e+08	3.8011e+08	443269082	4.79509e+08	400109818	6.54243e+08	6.25899e+08	5.42087e+08
FALSE	High	Master Protein	P70290	55 kDa erythrocyte membrane protein OS=Mus musculus OX=10090 GN=Mpp1 PE=1 SV=1	0	67.116	35	12	66	12	466	52.2	7.2	184.32	12	0	1.88	0.688	3.08	0.0766762	0.527829	0.0758047	0.317444	0.87242	0.294982	58.67	25.11	40.36	9.04542e+09	1.02151e+10	5.29483e+09	16.81	3.7	9.94	6.94883e+09	7.0795e+09	8360174580	5.57374e+09	8.85246e+09	8.12087e+09	9.76114e+09	8876744615	5.07891e+09	4.98398e+09	5.26461e+09	5030204778	1.0282e+10	7.98953e+09	1.02408e+10
FALSE	High	Master Protein	Q5EG47	5'-AMP-activated protein kinase catalytic subunit alpha-1 OS=Mus musculus OX=10090 GN=Prkaa1 PE=1 SV=2	0	23.997	14	7	15	6	559	63.9	8.12	19.41	7	1	1.709	0.763	2.091	0.212566	0.945464	0.43816	0.624973	0.995298	0.837412	35.07	34.95	28.2	5.65483e+07	1.35157e+08	3.9124e+07	20.16	12.17	7.6	51162253	47565078	4.86626e+07	36278381	1.25757e+08	123278993	68727142	98134888	28412448	3.65549e+07	33598632	40425439	7.57034e+07	5.36443e+07	5.96096e+07
FALSE	High	Master Protein	Q8BRK8	5'-AMP-activated protein kinase catalytic subunit alpha-2 OS=Mus musculus OX=10090 GN=Prkaa2 PE=1 SV=3	0	10.28	6	3	7	2	552	62	7.87	6.9	3	0	0.543	0.894	0.733	0.112618	0.751137	0.260843	0.424296	0.96081	0.678229	44.9	40.46	67.7	1.78338e+07	9.0786e+06	1.46683e+07	16.04	35.15	47.48	1.1369e+07	17553860	1.54342e+07	1.02418e+07	12609521	8841847	7.35445e+06	6.20077e+06	1.40529e+07	11627020	4613753	1.67972e+07	1.68223e+07	1.97974e+07	1.89062e+07
FALSE	High	Master Protein	Q91WG5	5'-AMP-activated protein kinase subunit gamma-2 OS=Mus musculus OX=10090 GN=Prkag2 PE=1 SV=2	0	10.653	7	4	9	4	566	62.9	9.36	11.28	4	0	100		100	1e-17		1e-17	8.55319e-17		6.99827e-17					4.18667e+07			25.05						22708350	3.30437e+07	47133399	39661485
FALSE	High	Master Protein	Q3SXD3	5'-deoxynucleotidase HDDC2 OS=Mus musculus OX=10090 GN=Hddc2 PE=1 SV=1	0	31.552	27	4	27	4	199	22.7	5.02	81.53	4	0	1.619	0.678	4.12	0.282842	0.608814	0.0382504	0.726423	0.921354	0.170319	57.53	31.03	49.77	3.49916e+07	1.03477e+08	1.77269e+07	6.24	1.62	30.8	18886640	2.91829e+07	30867650	2.56305e+07	89949808	86814490	71672484	90427950	1.31711e+07	1.81184e+07	1.95997e+07	8.39659e+06	3.60847e+07	3.29127e+07	3.78115e+07
FALSE	High	Master Protein	Q3UHB1	5'-nucleotidase domain-containing protein 3 OS=Mus musculus OX=10090 GN=Nt5dc3 PE=1 SV=1	0	152.851	43	20	230	20	546	63.1	8.56	808.99	20	0	0.881	0.725	1.265	0.626448	0.668312	0.963405	0.925942	0.936733	0.995858	25.83	18.92	22.57	1.41706e+09	9.79281e+08	8.55713e+08	10.15	7.44	8.01	9.52211e+08	1.19385e+09	931460533	1107064678	7.7368e+08	8.60359e+08	901329747	875945541	7.76314e+08	843255875	8.18418e+08	7.8205e+08	1.40896e+09	1.42521e+09	1.16039e+09
FALSE	High	Master Protein	Q8K010	5-oxoprolinase OS=Mus musculus OX=10090 GN=Oplah PE=1 SV=1	0	17.1	5	4	13	4	1288	137.5	6.28	27.9	4	0	1.166	0.01	100	0.877268	1e-17	1e-17	0.981477	7.53448e-17	6.99827e-17	22.15			4.0014e+06	4.62339e+06		18.47	19.76		2.52398e+06	3.80133e+06	3.63279e+06	2174192	4.637e+06	3.64889e+06	3161055	4.38008e+06					3.73467e+06	4.28718e+06	4.45001e+06
FALSE	High	Master Protein	P63038	60 kDa heat shock protein, mitochondrial OS=Mus musculus OX=10090 GN=Hspd1 PE=1 SV=1	0	286.637	68	34	604	34	573	60.9	6.18	2287.06	34	0	1.82	0.518	3.576	0.0944954	0.084586	0.0374071	0.372058	0.297564	0.167582	24.68	26.35	25.72	8.50028e+09	1.09821e+10	1.99858e+10	5.83	1.95	3.22	5483830625	7.19116e+09	7.23431e+09	6.86566e+09	9.2863e+09	9.52641e+09	1.01321e+10	9.79443e+09	1.57922e+10	2.01312e+10	1.96741e+10	1.90318e+10	8.11427e+09	8.14541e+09	8.87062e+09
FALSE	High	Master Protein	Q9DCD0	6-phosphogluconate dehydrogenase, decarboxylating OS=Mus musculus OX=10090 GN=Pgd PE=1 SV=3	0	50.417	20	7	59	7	483	53.2	7.23	171.03	7	0	1.658	0.476	3.535	0.247734	0.127924	0.0719685	0.685326	0.406074	0.283941	54.66	34.92	56.26	8.70511e+07	1.40119e+08	2.85463e+07	24.21	17.93	10.71	7.33332e+07	5.19164e+07	73637916	40209074	1.50547e+08	96881357	132789147	1.01985e+08	1.78368e+07	2.63048e+07	2.55007e+07	2.36869e+07	1.08509e+08	5.85518e+07	9.02032e+07
FALSE	High	Master Protein	Q9CQ60	6-phosphogluconolactonase OS=Mus musculus OX=10090 GN=Pgls PE=1 SV=1	0	26.965	26	5	32	5	257	27.2	5.85	81.57	5	0	0.749	0.505	1.451	0.269011	0.168019	0.975215	0.709318	0.486776	0.996176	27.69	77.33	65.65	1.17941e+08	8.00803e+07	4.29008e+07	11.53	7.39	8.09	76140281	96550926	87135886	101629147	70262636	7.43642e+07	72629504	6.63481e+07	3.52499e+07	38763097	41600608	45895544	1.27744e+08	1.08891e+08	1.06738e+08
FALSE	High	Master Protein	Q3UFY7	7-methylguanosine phosphate-specific 5'-nucleotidase OS=Mus musculus OX=10090 GN=Nt5c3b PE=1 SV=3	0	8.632	13	2	3	2	300	34.4	6.24	9.37	2	0	100		100	1e-17		1e-17	8.55319e-17		6.99827e-17					1.10075e+07			5.99						9657397		10043809	8846827
FALSE	High	Master Protein	Q8CBW3	Abl interactor 1 OS=Mus musculus OX=10090 GN=Abi1 PE=1 SV=3	0	35.739	18	6	50	6	481	52.3	7.64	137.12	6	0	1.203	0.601	1.817	0.720849	0.348689	0.635713	0.956374	0.750777	0.915463	42.8	36.74	31.61	4.10768e+08	3.36852e+08	2.08647e+08	8.69	3.48	6.56	3.09492e+08	3.85942e+08	3.13888e+08	2.9281e+08	2.8551e+08	2.69359e+08	3.25997e+08	287448949	1.58176e+08	2.0681e+08	1.98358e+08	2.14917e+08	4.57946e+08	4.35268e+08	3.845e+08
FALSE	High	Master Protein	P62484	Abl interactor 2 OS=Mus musculus OX=10090 GN=Abi2 PE=1 SV=1	0	17.608	15	4	20	4	446	49.4	6.01	43.87	4	0	1.162	1.084	0.858	0.924479	0.428799	0.369703	0.984675	0.81178	0.791775	21.13	38.13	57.35	1.14203e+06	1.99654e+07	1.82742e+07	11.56	32.6	30.78	656428	1.14485e+06	919299		1.71557e+07	1.54847e+07	1.78776e+07	3.10379e+07	3054003	1.63506e+07	9.06817e+06	18891667	971299	1.29117e+06	1.1261e+06
FALSE	High	Master Protein	Q9DAZ9	Abscission/NoCut checkpoint regulator OS=Mus musculus OX=10090 GN=Zfyve19 PE=1 SV=2	0.001	5.128	6	2	3	2	389	43.2	6.54	5.45	2	0
FALSE	High	Master Protein	Q9D2R0	Acetoacetyl-CoA synthetase OS=Mus musculus OX=10090 GN=Aacs PE=1 SV=1	0	16.28	9	6	30	6	672	75.2	6.71	58.36	6	0	1.691	0.503	2.652	0.237849	0.201372	0.224541	0.66633	0.549998	0.619644	33.01	34.1	35.7	4.19292e+07	9.74002e+07	2.17122e+07	13.65	7.17	9.16	2.94979e+07	26166076	28311949	36402445	7.58725e+07	78443952	9.54149e+07	92227656	1.86789e+07	22562243	20087815	1.9001e+07	4.36473e+07	4.02787e+07	3.46809e+07
FALSE	High	Master Protein	P21836	Acetylcholinesterase OS=Mus musculus OX=10090 GN=Ache PE=1 SV=1	0	62.278	24	10	76	10	614	68.1	6.33	267.32	10	0	1.603	0.828	1.913	0.201276	0.864925	0.569249	0.607464	0.978589	0.893406	28.45	36.89	32.49	1.58999e+08	2.31513e+08	1.21256e+08	7.17	4.71	10.16	9.74278e+07	1.36268e+08	1.4603e+08	8.91375e+07	191333860	208202432	222917444	172854740	78389555	1.23965e+08	1.13045e+08	1.1903e+08	1.52453e+08	1.56476e+08	1.78881e+08
FALSE	High	Master Protein	Q8CAY6	Acetyl-CoA acetyltransferase, cytosolic OS=Mus musculus OX=10090 GN=Acat2 PE=1 SV=2	0	47.343	32	8	74	8	397	41.3	7.5	223.35	8	0	1.329	1.085	1.137	0.600474	0.287038	0.637797	0.921872	0.675087	0.915463	15.01	28.24	27.86	7.08754e+07	8.47236e+07	8.05707e+07	4.8	6.15	10.53	46150104	61297695	45691405	57213906	67487040	76069758	7.62684e+07	78252782	53680031	7.8619e+07	49942784	69508067	6.8287e+07	6.91321e+07	7.26627e+07
FALSE	High	Master Protein	Q8QZT1	Acetyl-CoA acetyltransferase, mitochondrial OS=Mus musculus OX=10090 GN=Acat1 PE=1 SV=1	0	133.842	50	16	193	16	424	44.8	8.51	727.22	16	0	1.763	0.569	2.982	0.114557	0.172711	0.0874091	0.42959	0.496545	0.326134	38.46	24.65	39.77	1.30543e+10	9.66764e+09	9.62636e+09	20.85	8.69	18.87	8.36022e+09	1.21621e+10	8.4209e+09	12795058611	8802576121	8012041617	9203497289	7.46026e+09	1.04892e+10	9.46169e+09	8.85172e+09	8775866861	1.23704e+10	1.3776e+10	1.03152e+10
FALSE	High	Master Protein	Q99NB1	Acetyl-coenzyme A synthetase 2-like, mitochondrial OS=Mus musculus OX=10090 GN=Acss1 PE=1 SV=1	0	14.583	8	4	15	4	682	74.6	6.98	37.1	4	0	0.888	0.883	1.079	0.582488	0.806479	0.645526	0.919609	0.96689	0.919773	30.08	33.36	25.71	2.43548e+07	2.14596e+07	1.28513e+07	10.94	1.43	22.24	14027667	2.07917e+07	20650131	2.03164e+07	1.8203e+07	1.77076e+07	2.0132e+07	19320409	11639263	14304556	9166192	10682815	2.07563e+07	2.34491e+07	2.52955e+07
FALSE	High	Master Protein	Q9WV54	Acid ceramidase OS=Mus musculus OX=10090 GN=Asah1 PE=1 SV=1	0	41.104	31	11	41	11	394	44.6	8.46	115.63	11	0	1.105	0.63	1.659	0.924728	0.521254	0.767518	0.984675	0.868683	0.957213	30.55	19.46	22.81	1.9106e+08	2.54261e+08	9.63621e+07	9.23	3.49	12.3	132073201	165623367	1.6599e+08	1.23392e+08	2.01452e+08	179854590	2.3903e+08	225617573	79223620	80118352	9.33869e+07	106441974	1.95425e+08	1.86792e+08	2.0333e+08
FALSE	High	Master Protein	P70158	Acid sphingomyelinase-like phosphodiesterase 3a OS=Mus musculus OX=10090 GN=Smpdl3a PE=1 SV=2	0.002	3.533	4	2	3	2	445	49.8	6.46	3.98	2	0	1.174	0.929	1.263	0.919405	0.682843	0.842778	0.983382	0.941331	0.976069	35.93	26.67	51.21	2.90733e+07	3.14496e+07	2.91532e+07	20.78	16.33	6.04	19102802	26515024	31198937	17571472	24472641	14198967	38465321	27329323	22319884	29621803	30339637	25923089	2.82659e+07	2.99039e+07	3.82173e+07
FALSE	High	Master Protein	O35381	Acidic leucine-rich nuclear phosphoprotein 32 family member A OS=Mus musculus OX=10090 GN=Anp32a PE=1 SV=1	0	34.29	20	8	80	5	247	28.5	4.07	208.53	8	3	1.384	0.746	2.034	0.463102	0.757405	0.387755	0.856496	0.962168	0.803882	18.45	26.85	27.4	4.25234e+08	7.46188e+08	3.93826e+08	5.22	4.26	2.5	3.13312e+08	3.68315e+08	339800197	328142962	607746118	6.65998e+08	690191289	664345895	3.10769e+08	3.88791e+08	3.85244e+08	375742317	4.63599e+08	4.15389e+08	4.1624e+08
FALSE	High	Master Protein	Q9EST5	Acidic leucine-rich nuclear phosphoprotein 32 family member B OS=Mus musculus OX=10090 GN=Anp32b PE=1 SV=1	0	35.03	18	6	47	3	272	31.1	4.01	132.03	6	0	3.666	0.01	100	0.00105757	1e-17	1e-17	0.00706216	7.53448e-17	6.99827e-17	31.17			2.69633e+07	1.14159e+08		22.95	7.31		20301312	2.50108e+07	21040894	1.28096e+07	96844494	84351228	107084691	91779737					3.00393e+07	2.82074e+07	2.57742e+07
FALSE	High	Master Protein	P97822	Acidic leucine-rich nuclear phosphoprotein 32 family member E OS=Mus musculus OX=10090 GN=Anp32e PE=1 SV=2	0	32.159	12	3	26	3	260	29.6	3.88	92.91	3	0	3.023	0.669	4.618	0.0106713	0.609877	0.0156894	0.0614596	0.921354	0.0793677	14.38	27.12	23.58	7.96928e+06	6.34836e+07	5.40698e+06	11.31	8.47	23.65	4764963	8213945	6563099		49971963	42823280	6.32196e+07	6.17117e+07	4.73707e+06	4210583	4.91732e+06	7.05141e+06	7.05058e+06	9.26376e+06	8.03951e+06
FALSE	High	Master Protein	Q99JT9	Acireductone dioxygenase OS=Mus musculus OX=10090 GN=Adi1 PE=1 SV=1	0	9.827	12	2	17	2	179	21.5	5.5	31.06	2	0	0.789	0.651	1.248	0.39124	0.560786	0.819301	0.827975	0.894756	0.970107	37.31	37.2	47.54	2.7481e+07	2.33674e+07	1.7137e+07	14.68	27.71	1.97	2.28328e+07	2.16503e+07	21121409	2.20482e+07	14471637	2.56343e+07	26491734	17137373	1.32214e+07	10801966	1.71728e+07	16431583	3.3785e+07	2.44174e+07	2.58728e+07
FALSE	High	Master Protein	Q99KI0	Aconitate hydratase, mitochondrial OS=Mus musculus OX=10090 GN=Aco2 PE=1 SV=1	0	263.354	49	36	405	36	780	85.4	7.93	1353.4	36	0	0.981	0.446	2.151	0.868041	0.0215724	0.29795	0.980755	0.0977474	0.728602	22.3	35.78	29.7	1.51447e+10	1.12818e+10	6.6045e+09	48.35	3.12	17.46	7.58843e+09	18112031919	6109010165	1.78128e+10	9.5452e+09	9692800100	1.0611e+10	9.48079e+09	3.82306e+09	6549119702	7.3551e+09	5.98467e+09	1.12284e+10	2.04269e+10	7.48327e+09
FALSE	High	Master Protein	Q91YD9	Actin nucleation-promoting factor WASL OS=Mus musculus OX=10090 GN=Wasl PE=1 SV=1	0	47.678	31	11	55	11	501	54.2	7.93	145.39	11	0	1.876	0.659	2.829	0.10328	0.581774	0.187022	0.398826	0.908344	0.560099	35.29	40.96	40.76	9.33702e+07	4.16213e+08	8.73564e+07	5.6	1.81	14.05	58519925	80842419	80394381	72225872	3.56217e+08	354975869	386992444	359249926	63990680	100416176	7.41681e+07	72247996	8.65903e+07	9.11748e+07	9.84796e+07
FALSE	High	Master Protein	P68033	Actin, alpha cardiac muscle 1 OS=Mus musculus OX=10090 GN=Actc1 PE=1 SV=1	0	102.949	49	17	252	5	377	42	5.39	767.18	17	0	1.394	0.45	3.271	0.379958	0.0233459	0.0575835	0.824301	0.103868	0.239803	21.1	18.98	23.54	1.19703e+09	1.97931e+09	5.58392e+08	10.97	15.02	10.07	689251184	1135626904	1046492148	845066892	1969760672	1419178470	2035248558	1600467970	367789006	5.17099e+08	5.74714e+08	546822039	1.01987e+09	1.28077e+09	1.28191e+09
FALSE	High	Master Protein	P60710	Actin, cytoplasmic 1 OS=Mus musculus OX=10090 GN=Actb PE=1 SV=1	0	180.701	53	19	377	6	375	41.7	5.48	1361.94	19	11	1.235	0.41	2.954	0.603838	0.00864394	0.0910291	0.921872	0.0438101	0.33471	14.85	21.25	19.46	1.83432e+10	2.30774e+10	8.25678e+09	3.06	4.02	7.47	12093012028	16947740016	14728322407	1.40873e+10	20869168520	1.92672e+10	2.18076e+10	19912078029	5513369901	7961756731	8442879783	7711702212	1.78937e+10	1.91138e+10	1.80415e+10
FALSE	High	Master Protein	Q8K4G5	Actin-binding LIM protein 1 OS=Mus musculus OX=10090 GN=Ablim1 PE=1 SV=1	0	41.943	11	8	67	7	861	96.7	8.63	133.94	8	0	1.289	0.97	1.326	0.554814	0.531987	0.942605	0.907955	0.875807	0.991547	28.61	24.03	16.67	2.9765e+08	3.59977e+08	3.00766e+08	14.37	13.68	6.01	2.16183e+08	2.45579e+08	2.73229e+08	1.82721e+08	3.18408e+08	2.34042e+08	3.56601e+08	301991709	256616514	2.69447e+08	283601795	294851405	3.1988e+08	2.76966e+08	3.34694e+08
FALSE	High	Master Protein	Q8BL65	Actin-binding LIM protein 2 OS=Mus musculus OX=10090 GN=Ablim2 PE=1 SV=1	0	55.732	17	9	68	8	612	68.1	8.02	138.73	9	0	1.825	0.963	1.92	0.112295	0.53838	0.564844	0.424296	0.881252	0.893406	42.91	43.45	40.4	1.72748e+08	2.9557e+08	2.73841e+08	19.68	18.85	15.24	115992865	154168543	199836942	125652480	289575833	215888957	232944642	2.91258e+08	2.48575e+08	233225424	230911331	277455736	1.71631e+08	1.73873e+08	2.44791e+08
FALSE	High	Master Protein	Q8R5H6	Actin-binding protein WASF1 OS=Mus musculus OX=10090 GN=Wasf1 PE=1 SV=2	0	61.803	21	12	75	10	559	61.5	6.37	234.36	12	1	2.338	0.812	2.292	0.0311697	0.948647	0.275019	0.154123	0.995298	0.699562	46.98	29.35	28.2	3.69163e+08	5.94506e+08	2.58257e+08	2.82	10.29	4.5	226918032	3.44321e+08	3.02598e+08	275734433	5.18601e+08	5.48881e+08	476285438	513961637	2.02985e+08	249525711	2.40226e+08	2.52002e+08	3.67661e+08	3.88328e+08	3.7067e+08
FALSE	High	Master Protein	Q8BH43	Actin-binding protein WASF2 OS=Mus musculus OX=10090 GN=Wasf2 PE=1 SV=1	0	10.282	7	3	12	2	497	54	5.53	11.86	3	0	2.036	0.558	1.779	0.12003	0.299446	0.643074	0.439395	0.689778	0.918159	14.77	35.12	109	2.12201e+07	5.46315e+07	2.60934e+07	9.09	11.96	11.4	1.20482e+07	1.90174e+07	1.79514e+07	1.58584e+07	48507518	4.76248e+07	4.94435e+07	3.863e+07	1.94913e+07	22563539	2.78322e+07	28515907	1.78275e+07	2.1448e+07	2.19897e+07
FALSE	High	Master Protein	Q8VHI6	Actin-binding protein WASF3 OS=Mus musculus OX=10090 GN=Wasf3 PE=1 SV=1	0	41.122	15	7	58	6	501	55.2	6.37	137.23	7	0	0.902	0.664	1.358	0.616755	0.596436	0.937259	0.924329	0.915942	0.990996	7.62	29.49	31.68	8.18635e+07	6.32847e+07	4.52155e+07	3.33	2.79	7.02	55126474	72848220	63122992	63149983	54384125	55183051	57545760	5.55363e+07	37474236	45365194	40926099	41073395	8.15691e+07	8.21589e+07	7.73229e+07
FALSE	High	Master Protein	P61161	Actin-related protein 2 OS=Mus musculus OX=10090 GN=Actr2 PE=1 SV=1	0	29.08	24	8	35	8	394	44.7	6.74	69.44	8	0	1.17	0.268	3.692	0.843842	0.00420904	0.0685614	0.974408	0.022708	0.274246	17.48	30.4	38.81	4.91426e+07	8.81476e+07	1.00488e+07	11.91	6.6	11.19	35008544	41337177	33746052	34465835	65974713	67364806	65612752	78061205		9.56301e+06	10064219	1.14963e+07	5.18012e+07	4.66204e+07	5.8815e+07
FALSE	High	Master Protein	Q9R0Q6	Actin-related protein 2/3 complex subunit 1A OS=Mus musculus OX=10090 GN=Arpc1a PE=1 SV=1	0	59.285	35	11	67	11	370	41.6	8.18	192.31	11	0	1.11	0.896	1.217	0.880151	0.688128	0.792506	0.981477	0.942175	0.966657	27.6	38.14	32.57	2.10365e+08	2.05709e+08	1.70652e+08	2.24	2.56	8.92	1.25223e+08	150364559	1.70003e+08	120223043	1.74348e+08	125753638	168488990	174988608	7.54086e+07	182492729	1.64277e+08	1.49454e+08	2.12883e+08	2.12506e+08	2.08246e+08
FALSE	High	Master Protein	Q9CVB6	Actin-related protein 2/3 complex subunit 2 OS=Mus musculus OX=10090 GN=Arpc2 PE=1 SV=3	0	59.983	30	10	103	10	300	34.3	7.36	229.27	10	0	2.389	0.728	3.38	0.0233799	0.736171	0.0544816	0.119882	0.955907	0.229719	23.21	25.93	21.17	3.15252e+08	8.50244e+08	2.44203e+08	7.32	7.84	6.26	196514386	277028654	267981847	208750997	7.52254e+08	637200263	841391333	724728038	1.46717e+08	215542620	251603487	239212331	3.18094e+08	3.12435e+08	3.28266e+08
FALSE	High	Master Protein	Q9JM76	Actin-related protein 2/3 complex subunit 3 OS=Mus musculus OX=10090 GN=Arpc3 PE=1 SV=3	0	16.86	28	5	33	5	178	20.5	8.59	62.21	5	0	1.446	0.418	3.48	0.383113	0.0495672	0.0720365	0.826371	0.197942	0.283941	32.99	29.56	14.08	1.27932e+08	2.19659e+08	6.1246e+07	21.03	5.07	18.19	112308095	104252628	113635206	7.74951e+07	193123947	188881320	189916473	190997954	3.41991e+07	5.48782e+07	6.51481e+07	45064108	1.66179e+08	1.17577e+08	1.39198e+08
FALSE	High	Master Protein	P59999	Actin-related protein 2/3 complex subunit 4 OS=Mus musculus OX=10090 GN=Arpc4 PE=1 SV=3	0	21.061	29	6	43	6	168	19.7	8.43	107.08	6	0	1.111	0.723	1.412	0.95551	0.814739	0.985541	0.992129	0.96689	0.998219	16.19	18.14	11.36	1.52947e+08	1.72264e+08	1.07025e+08	4.46	2.3	10.09	105673868	129629706	93849358	121966026	149873940	141110068	163173298	151208794	64546827	105960905	111179268	97356653	1.56363e+08	1.46198e+08	1.49607e+08
FALSE	High	Master Protein	Q9CPW4	Actin-related protein 2/3 complex subunit 5 OS=Mus musculus OX=10090 GN=Arpc5 PE=1 SV=3	0	14.027	34	4	12	4	151	16.3	5.67	18.16	4	0	1.67	0.796	2.201	0.236841	0.973846	0.376571	0.665339	0.998929	0.795823	26.2	15.44	24.5	7.57514e+07	1.42295e+08	5.93302e+07	9.33	8.15	15.71	54520850	63667594	65238912	49914418	134164604	94175324	130421922	129082313	35644472	57283930	66044406	55342086	8.0673e+07	7.18049e+07	7.99148e+07
FALSE	High	Master Protein	Q9D898	Actin-related protein 2/3 complex subunit 5-like protein OS=Mus musculus OX=10090 GN=Arpc5l PE=1 SV=1	0	21.99	39	6	24	6	153	17	6.8	45.28	6	0	0.726	0.915	0.879	0.262171	0.663327	0.353585	0.703556	0.935324	0.784409	26.9	62.9	51.51	3.12646e+08	2.37152e+08	2.85329e+08	28.77	10.31	3.09	213676418	274123820	227929519	3.78563e+08	182409536	222217744	206416572	226539210	217657152	275177203	2.72036e+08	275750027	3.16171e+08	3.09159e+08	2.79204e+08
FALSE	High	Master Protein	Q99JY9	Actin-related protein 3 OS=Mus musculus OX=10090 GN=Actr3 PE=1 SV=3	0	15.351	15	5	9	5	418	47.3	5.88	25.25	5	0	1.58	0.29	3.648	0.309843	0.00503179	0.0609123	0.75903	0.0267795	0.251341	40.08	14.88	17.31	4.26835e+07	4.75903e+07	7.27845e+06	13.01	5.53	13.76	24987447	30230910	25987972	3.54965e+07	42342840	39916921	23196850	38691790	4540813	7346179	6.87326e+06	7.33696e+06	4.29491e+07	3.40947e+07	4.24195e+07
FALSE	High	Master Protein	P11031	Activated RNA polymerase II transcriptional coactivator p15 OS=Mus musculus OX=10090 GN=Sub1 PE=1 SV=3	0	33.619	46	7	44	7	127	14.4	9.6	112.7	7	0	0.835	1.084	0.735	0.496443	0.268495	0.185531	0.879002	0.651847	0.557341	31.99	56.01	47.81	6.69053e+08	5.46641e+08	6.02757e+08	11.45	5.66	6.24	4.29458e+08	6.0008e+08	664357012	499605950	4.50886e+08	4.87223e+08	4.77881e+08	499792127	4.8295e+08	571290912	536660832	585510034	6.35458e+08	6.76776e+08	8.13808e+08
FALSE	High	Master Protein	Q8BK64	Activator of 90 kDa heat shock protein ATPase homolog 1 OS=Mus musculus OX=10090 GN=Ahsa1 PE=1 SV=2	0	36.513	31	8	34	8	338	38.1	5.53	110.87	8	0	1.961	0.537	2.536	0.0849231	0.237602	0.217513	0.343451	0.607948	0.609517	62.17	40.43	14.02	1.43577e+08	1.86471e+08	3.14647e+07	2.32	7.57	8.25	97093862	123986059	1.20799e+08	1.00121e+08	1.58543e+08	135837424	1.88553e+08	1.65397e+08	26056790	28853651	28567433	32556181	1.43667e+08	1.39833e+08	1.47974e+08
FALSE	High	Master Protein	Q5SSL4	Active breakpoint cluster region-related protein OS=Mus musculus OX=10090 GN=Abr PE=1 SV=1	0	30.658	10	8	25	7	859	97.6	6.58	57.13	8	1	1.001	0.554	1.623	0.809295	0.295215	0.756785	0.966506	0.682989	0.954674	35.01	30.61	37.45	1.68621e+08	1.63959e+08	7.53566e+07	8	7.08	11.71	1.22093e+08	1.39897e+08	135776694	121558565	130287290	123610321	1.51739e+08	1.39297e+08	54239213	83109742	6.98568e+07	6.48941e+07	1.86815e+08	1.57778e+08	1.76682e+08
FALSE	High	Master Protein	Q9WV31	Activity-regulated cytoskeleton-associated protein OS=Mus musculus OX=10090 GN=Arc PE=1 SV=1	0.001	5.692	5	2	3	2	396	45.3	5.39	2.79	2	0	0.91	0.97	0.939	0.695044	0.486302	0.511915	0.945223	0.855378	0.865695	8.06	18.67	14.98	1.46659e+09	1.36978e+09	1.42091e+09	6.78	3.24	13.8	1067134400	1255009536	1240547328	1026210624	1174707456	1084371968	1283360512	1215594240	930082880	1467379840	1311397632	1487359872	1.57901e+09	1.41541e+09	1.51962e+09
FALSE	High	Master Protein	Q9CR21	Acyl carrier protein, mitochondrial OS=Mus musculus OX=10090 GN=Ndufab1 PE=1 SV=1	0	16.093	12	2	49	2	156	17.4	5.21	139.48	2	0	0.859	2.168	0.363	0.573211	0.000146967	0.00930564	0.913547	0.000929292	0.049161	73.33	35.87	43.9	1.43734e+09	2.21639e+09	3.87127e+09	41.9	27.79	18.81	893237094	1385956048	1773822656	538001460	2167221274	1149086330	2443899756	1709388014	3085635562	3461703008	3869814148	5053106072	1.3217e+09	1.56309e+09	2.17285e+09
FALSE	High	Master Protein	Q8R146	Acylamino-acid-releasing enzyme OS=Mus musculus OX=10090 GN=Apeh PE=1 SV=3	0	15.689	9	5	14	5	732	81.5	5.59	35.26	5	0	1.31	0.529	2.378	0.623262	0.222074	0.330042	0.925798	0.587551	0.757264	20.11	8.4	12.13	5.92039e+07	7.42366e+07	2.73067e+07	9	10.87	5.14	4.26201e+07	49475760	51280452	3.96293e+07	60028727	5.63462e+07	79959211	69235571	22153630	24039396	28409202	25340354	6.30637e+07	5.57992e+07	6.28163e+07
FALSE	High	Master Protein	Q9D061	Acyl-CoA-binding domain-containing protein 6 OS=Mus musculus OX=10090 GN=Acbd6 PE=1 SV=2	0	25.65	22	6	25	6	282	30.9	5.11	35.91	6	0	1.78	0.789	2.21	0.166656	0.985593	0.402475	0.542475	0.999973	0.811761	36.72	22.45	39.57	3.64748e+07	7.2113e+07	2.99886e+07	16.65	6.92	11.22	1.68896e+07	21351703	32198207	19977773	6.41166e+07	55328072	7.08429e+07	61165785	2.00822e+07	20588699	3.29562e+07	27393660	3.77569e+07	3.52362e+07	3.94414e+07
FALSE	High	Master Protein	P31786	Acyl-CoA-binding protein OS=Mus musculus OX=10090 GN=Dbi PE=1 SV=2	0	28.725	51	3	30	3	87	10	8.82	140.15	3	0	0.923	0.976	0.94	0.674014	0.48474	0.416953	0.941395	0.854527	0.826562	11.19	10.46	10.57	4.44771e+08	4.24217e+08	4.28765e+08	8.57	8.25	4.93	2.96571e+08	3.99709e+08	394595584	301145028	379261718	318035222	420001041	348591760	346415128	403011028	411652800	435929028	4.38828e+08	4.50796e+08	4.91274e+08
FALSE	High	Master Protein	O55137	Acyl-coenzyme A thioesterase 1 OS=Mus musculus OX=10090 GN=Acot1 PE=1 SV=1	0	47.364	21	8	77	2	419	46.1	6.58	244.42	8	1	1.211	0.62	2.079	0.688925	0.426618	0.468071	0.944892	0.809759	0.851974	22.22	17.93	20.8	2.77016e+08	3.70227e+08	1.66432e+08	10.43	9.66	12.14	1.94306e+08	236659289	253698382	1.83597e+08	339329423	267953409	335832406	339351824	1.43853e+08	1.4955e+08	137592802	166809651	2.87509e+08	2.66906e+08	3.10769e+08
FALSE	High	Master Protein	Q9CQR4	Acyl-coenzyme A thioesterase 13 OS=Mus musculus OX=10090 GN=Acot13 PE=1 SV=1	0	18.879	29	3	52	3	140	15.2	8.82	165.02	3	0	1.035	0.836	1.343	0.952205	0.890561	0.950579	0.990648	0.98208	0.992685	26.12	11.21	24.72	5.49094e+08	8.53921e+08	6.70198e+08	27.8	1.23	16.1	5.92442e+08	447933848	4.49543e+08	4.13574e+08	7.39572e+08	7.2038e+08	7.98599e+08	740357332	384157177	627508691	682232548	661150824	8.76619e+08	5.05184e+08	5.5067e+08
FALSE	High	Master Protein	Q9QYR9	Acyl-coenzyme A thioesterase 2, mitochondrial OS=Mus musculus OX=10090 GN=Acot2 PE=1 SV=2	0	52.655	25	10	88	5	453	49.6	7.36	274.35	10	5	0.907	0.702	1.254	0.637766	0.60603	0.837652	0.927884	0.921344	0.975335	32.98	33.65	23.1	4.68735e+08	3.99726e+08	3.22864e+08	7.53	5.07	3.22	3.20358e+08	410978856	327507791	3.68712e+08	3.36834e+08	3.05373e+08	372960674	3.54514e+08	249724231	3.10787e+08	319686704	3.20991e+08	4.74024e+08	4.63506e+08	4.09181e+08
FALSE	High	Master Protein	Q9R0X4	Acyl-coenzyme A thioesterase 9, mitochondrial OS=Mus musculus OX=10090 GN=Acot9 PE=1 SV=1	0	77.925	37	17	137	17	439	50.5	8.59	293.75	17	0	1	0.624	1.61	0.845462	0.384189	0.747351	0.974591	0.778873	0.950425	20.03	28.76	32.31	3.96e+08	4.05145e+08	2.66399e+08	8.72	1.43	10.54	2.46299e+08	3.43324e+08	339726693	2.63804e+08	3.31768e+08	3.31728e+08	376292206	362685992	193393574	2.51471e+08	2.80668e+08	2.54165e+08	4.04996e+08	3.87204e+08	4.30836e+08
FALSE	High	Master Protein	Q8BL86	Acyl-coenzyme A thioesterase MBLAC2 OS=Mus musculus OX=10090 GN=Mblac2 PE=1 SV=2	0	8.871	10	2	6	2	279	31.2	6.86	12.28	2	0	0.871		1.792	0.610627		0.616965	0.924329		0.914128	36.02		69.08	8.01017e+06	1.55409e+07	3.66296e+06	22.74	23.71	26.51		9221398	6861037	5.76666e+06	1.71556e+07	9987307	12862189	1.56125e+07	4.4458e+06	3.12467e+06	4.03892e+06		5.96012e+06	1.04e+07	8.40447e+06
FALSE	High	Master Protein	Q3UUI3	Acyl-coenzyme A thioesterase THEM4 OS=Mus musculus OX=10090 GN=Them4 PE=1 SV=1	0	23.531	27	5	46	5	230	26	9.64	130.48	5	0	0.889	0.764	1.188	0.535314	0.92505	0.715969	0.89965	0.992218	0.941025	27.99	33.19	23.21	1.44306e+08	1.4056e+08	1.18717e+08	6.7	11.59	9.18	71775996	127964632	1.20412e+08	95745044	1.18033e+08	107467993	133201041	148390723	99723555	9.5776e+07	118859161	106887062	1.44292e+08	1.4432e+08	1.47499e+08
FALSE	High	Master Protein	P56376	Acylphosphatase-1 OS=Mus musculus OX=10090 GN=Acyp1 PE=1 SV=2	0	28.658	49	6	68	6	99	11.2	9.04	171.93	6	0	0.816	0.974	0.849	0.442637	0.459014	0.303465	0.845596	0.834534	0.732585	16.92	16.86	16.84	4.65722e+08	3.91446e+08	4.65944e+08	5.48	1.18	1.93	3.08972e+08	4.20663e+08	369309056	384944033	3.28045e+08	330634368	365638194	352615339	367250638	4.55312e+08	458324386	4.45066e+08	4.57177e+08	4.74427e+08	4.52387e+08
FALSE	High	Master Protein	P56375	Acylphosphatase-2 OS=Mus musculus OX=10090 GN=Acyp2 PE=1 SV=2	0	13.128	33	4	43	4	106	11.9	9.26	79.48	4	0	2.018	0.899	2.194	0.0538685	0.693332	0.317816	0.243864	0.942877	0.746978	19.93	19.75	19.46	2.43526e+08	4.8081e+08	2.19625e+08	7.63	4.53	8.32	161556812	219969792	181676742	201885485	384589096	404167800	451274196	449065108	198294862	217061812	207877370	200131531	2.39051e+08	2.48084e+08	2.22546e+08
FALSE	High	Master Protein	P97823	Acyl-protein thioesterase 1 OS=Mus musculus OX=10090 GN=Lypla1 PE=1 SV=1	0	7.942	9	2	10	2	230	24.7	6.62	26.18	2	0	2.451	0.01	100	0.074248	1e-17	1e-17	0.310868	7.53448e-17	6.99827e-17	35.75			7.83315e+06	3.58222e+07		27.15	5.86		3.45981e+06	9048393		5.6178e+06	29843607	33421284	34216325	31182164					5.11939e+06	1.02049e+07	8.25007e+06
FALSE	High	Master Protein	Q64010	Adapter molecule crk OS=Mus musculus OX=10090 GN=Crk PE=1 SV=1	0	115.107	49	15	147	15	304	33.8	5.55	514.04	15	0	0.809	0.796	0.995	0.439224	0.964947	0.496598	0.843883	0.997437	0.862187	23.55	20.15	24.37	6.56023e+08	5.38385e+08	5.29708e+08	8.78	5.07	4.29	4.16454e+08	619255452	483193865	532596643	463093808	496154370	4.95317e+08	4.72028e+08	398119548	533155967	508083971	490449189	6.16215e+08	6.98402e+08	5.91891e+08
FALSE	High	Master Protein	Q9JJU8	Adapter Sh3bgrl OS=Mus musculus OX=10090 GN=Sh3bgrl PE=1 SV=1	0	18.656	29	4	37	4	114	12.8	4.92	67.56	4	0	1.519	0.921	1.775	0.315841	0.617383	0.670332	0.766717	0.923948	0.927976	48.44	36.62	33.51	2.22226e+08	3.08641e+08	1.91166e+08	6.57	3.33	15.21	1.57455e+08	188552465	1.89583e+08	1.54059e+08	258156441	273030413	282352374	2.78277e+08	166011102	147125220	143464958	180901132	2.32982e+08	2.12651e+08	2.32231e+08
FALSE	High	Master Protein	Q9CR95	Adaptin ear-binding coat-associated protein 1 OS=Mus musculus OX=10090 GN=Necap1 PE=1 SV=2	0	72.354	47	9	176	9	275	29.6	6.38	602	9	0	0.999	0.916	1.179	0.911207	0.629524	0.837461	0.982739	0.925124	0.975335	23	17.76	25.12	8.18915e+08	8.48105e+08	7.4023e+08	1.87	6.39	7.92	545429122	730554286	687638495	6.14811e+08	651918396	694613956	829265348	774243464	630462133	708393663	652132384	696619343	8.07056e+08	8.23926e+08	8.42327e+08
FALSE	High	Master Protein	Q9D1J1	Adaptin ear-binding coat-associated protein 2 OS=Mus musculus OX=10090 GN=Necap2 PE=1 SV=1	0	20.061	29	5	22	5	266	28.6	7.94	65	5	0		0.793			0.967467			0.997437			21.32		1.85237e+07	7.77301e+06	5.62422e+06	10.34	13.61	17.13	4.05412e+06	1.60846e+07	14358905	1.66391e+07	6164711	8198593	7.48291e+06		5322373	4775434	4687585	5.96553e+06	1.89152e+07	1.81404e+07	1.7589e+07
FALSE	High	Master Protein	Q61315	Adenomatous polyposis coli protein OS=Mus musculus OX=10090 GN=Apc PE=1 SV=1	0	10.367	2	3	3	3	2845	310.9	7.58	7.55	3	0
FALSE	High	Master Protein	P70349	Adenosine 5'-monophosphoramidase HINT1 OS=Mus musculus OX=10090 GN=Hint1 PE=1 SV=3	0	68.65	37	4	73	4	126	13.8	6.87	423.74	4	0	0.981	0.634	1.547	0.82939	0.349768	0.805951	0.969219	0.752126	0.968605	22.23	17.94	23.49	7.08286e+08	6.41453e+08	4.41543e+08	11.46	11.02	5.07	391334832	650762166	505881542	614036860	561517633	641051740	583111297	527967778	3.55782e+08	443916175	412072561	412554991	6.83534e+08	7.33935e+08	6.19683e+08
FALSE	High	Master Protein	Q9D0S9	Adenosine 5'-monophosphoramidase HINT2 OS=Mus musculus OX=10090 GN=Hint2 PE=1 SV=1	0	25.148	39	5	33	5	163	17.3	9.82	70.25	5	0	0.989	0.59	1.522	0.822185	0.399349	0.903605	0.969219	0.792052	0.990174	38.14	31.35	31.54	2.02086e+08	1.65437e+08	1.21309e+08	9.51	3.88	7.83	1.37042e+08	156995476	164411745	169102608	136062656	143946006	149612987	151961332	8.71841e+07	126154293	123150069	101773315	2.02777e+08	1.77061e+08	2.01397e+08
FALSE	High	Master Protein	P55264	Adenosine kinase OS=Mus musculus OX=10090 GN=Adk PE=1 SV=2	0	11.997	10	3	9	3	361	40.1	6.21	10.15	3	0	1.338		2.58	0.692508		0.252614	0.945223		0.662518	17.96		29.35	7.28891e+06	3.52158e+07	1.04496e+07	15.52	10.12	26.98	5581945	5.7572e+06	4.97178e+06		2.7764e+07	34755991	9091115	31037200	4.81027e+06	11185620	9570729	10780574	8.25945e+06	6.49302e+06	6.09022e+06
FALSE	High	Master Protein	P50247	Adenosylhomocysteinase OS=Mus musculus OX=10090 GN=Ahcy PE=1 SV=3	0	73.321	30	12	118	11	432	47.7	6.54	380.04	12	0	0.819	0.538	1.439	0.428208	0.213187	0.943118	0.843109	0.570459	0.991547	33.21	28.93	34.08	2.75304e+08	2.41926e+08	1.53858e+08	3.15	9.09	12.05	1.87847e+08	2.32336e+08	230118965	205970170	204584992	1.59922e+08	237039396	215746740	1.04594e+08	1.47114e+08	153578562	1.39983e+08	2.77953e+08	2.62031e+08	2.81886e+08
FALSE	High	Master Protein	P84309	Adenylate cyclase type 5 OS=Mus musculus OX=10090 GN=Adcy5 PE=1 SV=2	0	17.821	5	4	26	4	1262	139	7.06	70.43	4	0	1.035	1.564	0.745	0.863985	0.0782861	0.285047	0.979312	0.280324	0.713409	23.15	26.49	15.51	1.45333e+07	7.878e+06	2.19662e+07	18.99	12.81	8.62	7067398	12453685	1.37194e+07	1.13592e+07	6.61e+06	7.73076e+06	6.28039e+06	7.08081e+06	17618652	20797526	24940963	19216835	1.04574e+07	1.40454e+07	1.68057e+07
FALSE	High	Master Protein	P51830	Adenylate cyclase type 9 OS=Mus musculus OX=10090 GN=Adcy9 PE=1 SV=1	0	19.752	6	6	13	6	1353	150.9	7.21	30.15	6	0		1.052	0.632		0.482988	0.114415		0.854517	0.39829		18.02	36.19	6.14212e+06	2.69243e+07	3.61023e+07	20.26	35.44	10.83	3.67322e+06	6057269	6723906	4.17134e+06	30465720	22984190	15792920	18586434	13390586	36935225	40458877	30534402	5.43516e+06	6.83144e+06	8.23649e+06
FALSE	High	Master Protein	Q9WTP6	Adenylate kinase 2, mitochondrial OS=Mus musculus OX=10090 GN=Ak2 PE=1 SV=5	0	53.58	31	7	99	7	239	26.5	7.39	324.99	7	0	0.927	1.022	0.91	0.725141	0.372772	0.455622	0.957629	0.778767	0.846889	11.79	16.71	15.24	7.69508e+08	7.80834e+08	8.33159e+08	2.36	4.04	3.52	5.40913e+08	679739338	618916140	583445020	6.69865e+08	684365656	6.90727e+08	686407582	6.6367e+08	8.05625e+08	7.80387e+08	7.87451e+08	8.00374e+08	7.66616e+08	7.58145e+08
FALSE	High	Master Protein	Q9R0Y5	Adenylate kinase isoenzyme 1 OS=Mus musculus OX=10090 GN=Ak1 PE=1 SV=1	0	93.082	65	12	165	12	194	21.5	5.81	529.03	12	0	1.793	0.55	3.539	0.103477	0.136158	0.0393951	0.398826	0.423663	0.175032	22.32	28.36	26.3	1.34527e+09	2.38195e+09	7.98145e+08	2.16	0.96	2.66	8.96016e+08	1199648744	1.13711e+09	8.48442e+08	1991776756	2.01987e+09	2.23107e+09	2.11441e+09	6.32099e+08	7.31387e+08	8.17587e+08	7.58749e+08	1.32581e+09	1.35297e+09	1.39291e+09
FALSE	High	Master Protein	Q920P5	Adenylate kinase isoenzyme 5 OS=Mus musculus OX=10090 GN=Ak5 PE=1 SV=2	0	8.594	7	3	8	3	562	63.3	5.29	18.5	3	0	0.01	0.01		1e-17	1e-17		8.55319e-17	7.53448e-17					5.48662e+06			29.49			4.59346e+06	4456304	4889664	2.416e+06									6.79682e+06	5.02586e+06	5.98962e+06
FALSE	High	Master Protein	P46664	Adenylosuccinate synthetase isozyme 2 OS=Mus musculus OX=10090 GN=Adss2 PE=1 SV=2	0	13.102	9	2	6	2	456	50	6.38	21.99	2	0
FALSE	High	Master Protein	P40124	Adenylyl cyclase-associated protein 1 OS=Mus musculus OX=10090 GN=Cap1 PE=1 SV=4	0	99.407	35	15	175	14	474	51.5	7.52	563.14	15	0	0.999	0.712	1.353	0.908801	0.620406	0.926988	0.982739	0.923948	0.990747	28.64	27.57	30.97	1.59628e+10	1.27224e+10	1.12701e+10	7.67	9.3	11.42	9.32106e+09	1.46093e+10	13082397223	12010585947	1.25863e+10	1.10137e+10	1.13395e+10	1.09883e+10	8856632038	8486226635	1.14265e+10	1.08021e+10	1.37995e+10	1.64765e+10	1.60254e+10
FALSE	High	Master Protein	Q9CYT6	Adenylyl cyclase-associated protein 2 OS=Mus musculus OX=10090 GN=Cap2 PE=1 SV=1	0	114.548	44	19	179	18	476	52.8	6.43	541.4	19	1	1.198	0.657	1.799	0.669226	0.420872	0.500069	0.939877	0.805871	0.862187	29.02	27.92	28.15	1.28293e+09	2.06572e+09	1.01014e+09	6.62	2.62	16.34	930631264	1.05541e+09	1085507873	9.26262e+08	1.75989e+09	1.77048e+09	1929490261	1.75424e+09	6.4789e+08	1.05779e+09	909012401	9.32462e+08	1.37703e+09	1.1903e+09	1.3297e+09
FALSE	High	Master Protein	Q3UHD1	Adhesion G protein-coupled receptor B1 OS=Mus musculus OX=10090 GN=Adgrb1 PE=1 SV=1	0	39.716	9	12	50	12	1582	173.2	7.56	105.44	12	0	0.853	0.999	0.664	0.508675	0.427918	0.113151	0.887147	0.810694	0.395932	62.7	48.74	58.96	2.57797e+08	3.43324e+08	4.7261e+08	6.81	10.11	5.86	189538987	2.25471e+08	1.92375e+08	184933762	2.89582e+08	2.36461e+08	323909478	339849599	369479990	4.35029e+08	4.30139e+08	4.63795e+08	2.86471e+08	2.54289e+08	2.61354e+08
FALSE	High	Master Protein	Q80ZF8	Adhesion G protein-coupled receptor B3 OS=Mus musculus OX=10090 GN=Adgrb3 PE=1 SV=2	0	28.95	7	9	28	8	1522	171.2	7.02	32.82	9	1	1.635	0.792	1.198	0.270409	0.996321	0.71438	0.709318	0.999973	0.940494	31.37	59.07	25.78	8.17202e+07	1.17989e+08	6.49152e+07	12.42	14.36	10.29	4.52786e+07	6.40388e+07	68141144	7.32388e+07	105365602	118722704	9.43922e+07	47695777	42017470	6.65799e+07	6.74509e+07	59033047	8.00071e+07	7.22235e+07	8.34699e+07
FALSE	High	Master Protein	Q80TR1	Adhesion G protein-coupled receptor L1 OS=Mus musculus OX=10090 GN=Adgrl1 PE=1 SV=2	0	62.197	14	13	73	13	1466	161.6	6.48	216.25	13	0	0.67	0.932	0.722	0.152626	0.606659	0.208541	0.510871	0.921354	0.590881	65.01	35.17	59.49	2.24453e+08	1.38564e+08	2.82242e+08	10.18	11.73	3.09	123623107	218190685	196867502	1.578e+08	1.28017e+08	1.07326e+08	1.08731e+08	128228249	227448358	2.65972e+08	297028786	262432358	2.00503e+08	2.46077e+08	2.41154e+08
FALSE	High	Master Protein	Q8JZZ7	Adhesion G protein-coupled receptor L2 OS=Mus musculus OX=10090 GN=Adgrl2 PE=1 SV=3	0	8.777	3	3	8	3	1487	166.5	6.71	18.62	3	0	0.01	0.919	0.01	1e-17	0.753722	1e-17	8.55319e-17	0.961108	6.99827e-17		30.76		4.85657e+06		4.38317e+06	24.89		17.93	4.10948e+06	4.60154e+06	3.71023e+06	2.46213e+06					3.04754e+06	3.57859e+06	5022899	5.01475e+06	6.08068e+06	5.18966e+06	4.54487e+06
FALSE	High	Master Protein	Q80TS3	Adhesion G protein-coupled receptor L3 OS=Mus musculus OX=10090 GN=Adgrl3 PE=1 SV=3	0	106.241	16	19	154	19	1537	171	6.71	470.91	19	0	0.651	0.955	0.66	0.152204	0.528245	0.118946	0.509883	0.872565	0.411235	33.24	47.14	40.53	3.57124e+08	2.5629e+08	4.21634e+08	10.03	6.23	6.02	2.73417e+08	289310974	2.99112e+08	254857731	2.05604e+08	189608150	2.58642e+08	2.18209e+08	299121371	402402986	396038735	4.16371e+08	4.04567e+08	3.26288e+08	3.78001e+08
FALSE	High	Master Protein	Q8K209	Adhesion G-protein coupled receptor G1 OS=Mus musculus OX=10090 GN=Adgrg1 PE=1 SV=1	0	7.679	3	2	11	2	687	77.2	8.59	36.17	2	0	0.894	1.124	0.789	0.597705	0.392236	0.275147	0.921872	0.784744	0.699562	9.42	12.9	16.67	2.14976e+07	1.92083e+07	2.4165e+07	5.85	10.48	12.1	14018257	20110740	18188596	15131396	13870306	16403610	19781454		20025310	25908708	20361348	21954020	2.07424e+07	2.26811e+07	2.22802e+07
FALSE	High	Master Protein	Q9D7N9	Adipocyte plasma membrane-associated protein OS=Mus musculus OX=10090 GN=Apmap PE=1 SV=1	0	11.648	10	3	11	3	415	46.4	6.32	27.11	3	0	100	100	1.112	1e-17	1e-17	0.781539	8.55319e-17	7.53448e-17	0.963529			11.23		4.62123e+06	4.28219e+06		21.42	6.55					3.95486e+06	3.86417e+06	4.12655e+06	5.96581e+06		4218644	4.14291e+06	3.73063e+06
FALSE	High	Master Protein	Q9D1K7	Adipose-secreted signaling protein OS=Mus musculus OX=10090 GN=Adissp PE=1 SV=3	0	44.853	34	4	58	4	174	19.5	6.68	169.21	4	0	0.861	0.843	0.987	0.483856	0.816012	0.470072	0.871045	0.96689	0.85261	23.69	23.91	19.1	1.76664e+08	1.23449e+08	1.31091e+08	12.55	9.68	1.75	92652491	1.62319e+08	1.42705e+08	134862370	96764369	120043495	113277971	111856985	107107568	123320398	129975670	1.24932e+08	1.37095e+08	1.83065e+08	1.74807e+08
FALSE	High	Master Protein	P48962	ADP/ATP translocase 1 OS=Mus musculus OX=10090 GN=Slc25a4 PE=1 SV=4	0	124.433	50	23	205	11	298	32.9	9.72	502.41	23	10	1.053	1.099	0.803	0.965349	0.23894	0.328459	0.993845	0.610227	0.756109	59.93	87.71	108.62	4.1516e+09	1.6509e+10	7.56158e+09	56.67	57.32	29.67	1.99042e+09	4.20387e+09	7.73681e+09	2.73819e+09	11596683220	2827635331	21048682303	1.77171e+10	2844092321	7.43674e+09	9180669407	6924359576	2.94516e+09	4.75465e+09	9.47725e+09
FALSE	High	Master Protein	P51881	ADP/ATP translocase 2 OS=Mus musculus OX=10090 GN=Slc25a5 PE=1 SV=3	0	95.822	48	20	172	8	298	32.9	9.73	423.42	20	0	1.72	1.145	0.74	0.155813	0.178036	0.233551	0.518948	0.505206	0.633858	114.37	97.16	102.01	1.74192e+08	4.76956e+08	9.36609e+08	57.4	79.18	37.41	121234511	137996098	3.51902e+08	112439504	192442966	186933139	940677806	1131852336	108537280	1060710104	1176947668	744830064	1.79387e+08	1.69147e+08	4.31064e+08
FALSE	High	Master Protein	Q8VDL4	ADP-dependent glucokinase OS=Mus musculus OX=10090 GN=Adpgk PE=1 SV=2	0	14.773	9	3	8	3	496	53.9	5.62	18.97	3	0	0.01	0.01		1e-17	1e-17		8.55319e-17	7.53448e-17					1.12581e+07			27				10975158	5.16767e+06	7.92294e+06									1.20835e+07	1.23779e+07	6.33017e+06
FALSE	High	Master Protein	Q8BVU5	ADP-ribose pyrophosphatase, mitochondrial OS=Mus musculus OX=10090 GN=Nudt9 PE=1 SV=1	0	54.464	21	7	81	7	350	38.6	6.76	220.56	7	0	0.778	0.777	1.029	0.3293	0.95744	0.532267	0.783769	0.997249	0.871765	32.46	27.53	27.3	2.09924e+08	1.46259e+08	1.66546e+08	8.53	15.12	8.95	132530716	2.1045e+08	1.46343e+08	1.63958e+08	141619350	102045484	124329141	137496286	117573373	1.51359e+08	1.61067e+08	1.72014e+08	1.96102e+08	2.37348e+08	2.03023e+08
FALSE	High	Master Protein	P61205	ADP-ribosylation factor 3 OS=Mus musculus OX=10090 GN=Arf3 PE=2 SV=2	0	43.132	57	8	74	4	181	20.6	7.43	218.61	8	3	1.246	0.352	3.938	0.662885	0.00637081	0.0452961	0.936028	0.0334085	0.19778	26.92	79.03	72.04	3.62672e+08	4.45338e+08	1.14408e+08	16.41	12.09	11.85	2.52732e+08	306435823	3.60426e+08	225637537	3.79357e+08	3.40781e+08	501604983	394261558	8.95394e+07	9.22805e+07	134432098	1.10057e+08	3.80587e+08	3.45601e+08	4.41507e+08
FALSE	High	Master Protein	P84084	ADP-ribosylation factor 5 OS=Mus musculus OX=10090 GN=Arf5 PE=1 SV=2	0	37.145	59	8	59	3	180	20.5	6.79	176.86	8	0	1.251	0.497	2.489	0.787465	0.256181	0.301732	0.966113	0.636487	0.73173	13.2	29.94	29.45	1.72024e+07	2.12936e+07	8.5534e+06	10.33	7.43	34.05	13134909	14414466	14860090	11720124	20102406	17021550	20740410	18176722	4617614	8195446	13203413	8039739	1.94354e+07	1.62568e+07	1.8203e+07
FALSE	High	Master Protein	Q9EPJ9	ADP-ribosylation factor GTPase-activating protein 1 OS=Mus musculus OX=10090 GN=Arfgap1 PE=1 SV=2	0	118.522	46	16	227	16	414	45.3	5.57	784.76	16	0	1.268	0.71	1.898	0.55025	0.612356	0.432882	0.907955	0.921811	0.834065	30.15	23.35	22.13	1.46457e+09	1.69714e+09	1.2273e+09	4.64	7.99	7.71	9.56587e+08	1291638778	1.20205e+09	1191152382	1382562175	1.33275e+09	1622778692	1676701592	1.04744e+09	1235248236	1126421221	1086370630	1.41543e+09	1.45672e+09	1.47246e+09
FALSE	High	Master Protein	Q99K28	ADP-ribosylation factor GTPase-activating protein 2 OS=Mus musculus OX=10090 GN=Arfgap2 PE=1 SV=1	0	30.467	21	9	49	8	520	56.6	8.18	103.71	9	0	0.925	0.791	1.249	0.640164	0.960195	0.8126	0.927884	0.997249	0.969124	18.64	14.08	22.66	7.00872e+07	9.47683e+07	5.48618e+07	4.37	3.36	3.39	4.69794e+07	62656988	50419723	49099230	79717683	7.69531e+07	83743653	80351627	45336197	49917475	54921753	51783004	6.9514e+07	7.06651e+07	7.19662e+07
FALSE	High	Master Protein	Q8R0H9	ADP-ribosylation factor-binding protein GGA1 OS=Mus musculus OX=10090 GN=Gga1 PE=1 SV=1	0	30.16	17	9	55	8	635	69.9	5.27	129.69	9	1	1.534	0.733	2.048	0.338751	0.853136	0.436477	0.795895	0.973858	0.837173	30.6	24.31	30.18	1.02161e+08	1.83176e+08	6.81443e+07	3.84	6.67	13.24	7.37279e+07	62357592	7.01494e+07	77774921	1.41016e+08	1.63257e+08	1.75893e+08	1.58608e+08	38087475	6.51999e+07	67882560	68296869	1.09093e+08	1.00156e+08	1.01364e+08
FALSE	High	Master Protein	Q8BMI3	ADP-ribosylation factor-binding protein GGA3 OS=Mus musculus OX=10090 GN=Gga3 PE=1 SV=2	0	21.989	11	8	22	7	718	77.9	5.66	31.23	8	0	1.142	0.841	0.982	0.884307	0.810236	0.475691	0.981477	0.96689	0.856525	63.99	17.05	11.53	6.25687e+07	4.63995e+07	4.44351e+07	11.95	7.07	9.57	4.43805e+07	4.66487e+07	4.18314e+07	5.08694e+07	37001506	3.8957e+07	48255909	41320234	4.18857e+07	4.12617e+07	36944536	4.30965e+07	6.56686e+07	5.96152e+07	5.12417e+07
FALSE	High	Master Protein	Q8BGR6	ADP-ribosylation factor-like protein 15 OS=Mus musculus OX=10090 GN=Arl15 PE=1 SV=1	0.001	5.864	9	2	16	2	204	22.9	5.29	31.3	2	0	4.796	1.811	2.981	0.000378044	0.0350044	0.131652	0.00263843	0.147559	0.444176	29.7	31.27	23.51	6.32118e+06	5.4579e+07	1.84865e+07	27.7	9.48	7.5	4.80139e+06	8.00924e+06	4591381	3.6614e+06	49614018	47207940	25780608	41422210	8.05968e+06	18136084	1.83092e+07	1.76373e+07	7.10448e+06	9.03289e+06	5.62424e+06
FALSE	High	Master Protein	Q9WUL7	ADP-ribosylation factor-like protein 3 OS=Mus musculus OX=10090 GN=Arl3 PE=1 SV=1	0	33.289	52	8	57	8	182	20.5	7.24	152.6	8	0	1.165	0.632	1.902	0.778005	0.49814	0.576151	0.964951	0.857499	0.895396	18.48	23.77	20.25	1.66735e+08	1.98884e+08	1.05353e+08	3.02	4.05	5.37	114755964	143092429	133657753	1.30009e+08	161974356	165424072	188650514	186144448	7.47658e+07	100264697	99889321	107421054	1.69801e+08	1.61381e+08	1.63725e+08
FALSE	High	Master Protein	Q9CQW2	ADP-ribosylation factor-like protein 8B OS=Mus musculus OX=10090 GN=Arl8b PE=1 SV=1	0	21.157	31	4	28	4	186	21.5	8.43	89.67	4	0	1.245	0.982	1.328	0.819593	0.587308	0.951144	0.96791	0.911196	0.992685	35.64	61.25	53.12	2.99692e+07	2.18016e+07	8.03484e+06	28.33	16.01	47.33	16923749	2.26692e+07	21945969	15182440	1.69346e+07	7862598	22208835	24537253		7923577	15749390	5269120	3.513e+07	2.55665e+07	3.83603e+07
FALSE	High	Master Protein	P54923	ADP-ribosylhydrolase ARH1 OS=Mus musculus OX=10090 GN=Adprh PE=1 SV=1	0	32.607	23	5	43	5	362	40	5.76	141.12	5	0	1.127	1.009	1.253	0.916848	0.405163	0.801973	0.983382	0.796463	0.968443	15.69	27.05	22.13	5.44804e+07	8.56164e+07	5.30541e+07	8.03	1.62	9.18	39222618	45346459	41504993	44643556	72590133	52109967	80356778	73750150	38596191	50722282	52891560	57037372	5.80366e+07	5.11421e+07	5.08418e+07
FALSE	High	Master Protein	Q8CG72	ADP-ribosylhydrolase ARH3 OS=Mus musculus OX=10090 GN=Adprs PE=1 SV=1	0	27.327	15	5	44	5	370	39.4	4.96	109.47	5	0	1.466	3.511	0.749	0.425191	1.20868e-06	0.213458	0.843109	8.16792e-06	0.601902	26.26	16.62	72.05	1.13113e+08	2.02808e+08	3.35355e+08	10.02	8.6	14.66	8.62626e+07	89455745	9.55987e+07	8.25279e+07	173425160	146540754	200169988	136602453	2.93838e+08	314148509	282707201	322413384	1.2764e+08	1.00889e+08	1.17104e+08
FALSE	High	Master Protein	P46656	Adrenodoxin, mitochondrial OS=Mus musculus OX=10090 GN=Fdx1 PE=1 SV=1	0	6.486	9	2	22	2	188	20.1	5.62	50.33	2	0	1.008	0.887	1.118	0.840724	0.673995	0.636158	0.97347	0.940005	0.915463	21.53	19.38	27.51	5.74794e+07	5.94211e+07	5.34554e+07	12.06	10.41	6.09	36271595	48823672	48982202	52536252	52330424	48283518	51416599	61532983	38297198	51839754	52537137	52193402	5.36701e+07	5.50638e+07	6.00011e+07
FALSE	High	Master Protein	Q9QZQ1	Afadin OS=Mus musculus OX=10090 GN=Afdn PE=1 SV=3	0	22.108	4	5	32	5	1820	206.4	6.32	81.58	5	0	1.264	0.817	1.476	0.750522	0.946747	0.942267	0.963947	0.995298	0.991547	19.52	33.42	47.85	2.83894e+07	4.39891e+07	3.74521e+07	15.35	2.14	13.61	17429918	26300091	22181991	27245075	38764517	37093454	15463670	38568065	19548234	38152143	39764503	21037414	2.57906e+07	2.96615e+07	2.7172e+07
FALSE	High	Master Protein	Q8JZQ2	AFG3-like protein 2 OS=Mus musculus OX=10090 GN=Afg3l2 PE=1 SV=1	0	46.817	14	11	73	10	802	89.5	8.6	132.58	11	0	1.046	0.804	1.294	0.942429	0.978857	0.845008	0.986681	0.998929	0.976229	46.52	59.53	35.61	3.10947e+08	2.96145e+08	3.02013e+08	22.65	11.95	22.17	1.91449e+08	281619676	2.0656e+08	3.23568e+08	254533041	3.09123e+08	2.7419e+08	254947531	166420981	335810836	3.36543e+08	244621535	3.0442e+08	3.17613e+08	2.53027e+08
FALSE	High	Master Protein	Q8CG76	Aflatoxin B1 aldehyde reductase member 2 OS=Mus musculus OX=10090 GN=Akr7a2 PE=1 SV=3	0	9.813	11	3	10	3	367	40.6	8.12	16.42	3	0	0.684	0.539	1.243	0.192756	0.248258	0.794225	0.593279	0.625094	0.968251	25.68	21.04	27.62	5.58221e+07	3.69669e+07	3.03839e+07	21.05	24.21	22.29	26382401	44819218	5.17867e+07	46565458	21324242	39278291	34836356	32615856	23559368	29757692	20202332	33686160	3.90373e+07	5.05475e+07	6.34364e+07
FALSE	High	Master Protein	Q80WT5	Aftiphilin OS=Mus musculus OX=10090 GN=Aftph PE=1 SV=2	0	6.46	3	2	3	2	931	101.1	4.5	2.07	2	0	100		100	1e-17		1e-17	8.55319e-17		6.99827e-17					6.24447e+06			13.06						5334457	6.50067e+06	5.81684e+06	5.11654e+06
FALSE	High	Master Protein	Q61282	Aggrecan core protein OS=Mus musculus OX=10090 GN=Acan PE=1 SV=2	0	21.837	4	7	28	7	2132	221.8	4.3	47.8	7	0	1.031	0.8	1.321	0.926464	0.967885	0.92826	0.985026	0.997437	0.990747	47.08	38.58	37.35	5.15566e+08	6.24159e+08	3.86888e+08	5.26	3.74	9.46	3.50392e+08	429916288	4.58284e+08	375469704	5.31834e+08	495227270	602653788	552415441	312528183	3.91831e+08	375675387	311535907	5.18465e+08	4.97153e+08	5.61377e+08
FALSE	High	Master Protein	A2ASQ1	Agrin OS=Mus musculus OX=10090 GN=Agrn PE=1 SV=1	0	159.686	15	24	234	24	1950	207.4	6.32	712.72	24	0	1.965	1.012	2.197	0.0853309	0.404686	0.287149	0.344408	0.796214	0.716204	26.8	35.06	34.78	3.34489e+08	8.88791e+08	3.82658e+08	10.7	2.87	12.98	2.2867e+08	3.18667e+08	269940727	198157028	7.46814e+08	6.89427e+08	841730625	740962867	2.30196e+08	377007353	392787734	3.25433e+08	3.38357e+08	3.62083e+08	3.30666e+08
FALSE	High	Master Protein	O08915	AH receptor-interacting protein OS=Mus musculus OX=10090 GN=Aip PE=1 SV=1	0	43.253	25	6	56	6	330	37.6	6.4	165.56	6	0	1.864	0.38	5.119	0.138783	0.0126329	0.00829961	0.479714	0.0614157	0.0446021	18.81	32.45	34.67	1.16557e+08	1.9907e+08	2.83455e+07	11.16	3.54	7.32	62511997	91547245	95997527	8.72661e+07	165891154	1.70947e+08	1.90838e+08	167698065	17085695	1.28419e+07	27247554	21021318	9.24973e+07	1.18347e+08	1.17593e+08
FALSE	High	Master Protein	E9Q616	AHNAK nucleoprotein (desmoyokin) OS=Mus musculus OX=10090 GN=Ahnak PE=1 SV=1	0	173.602	29	46	193	46	5656	603.9	6.3	447.59	46	0	1.188	1.032	1.117	0.774538	0.360405	0.656409	0.964951	0.765789	0.924009	26.78	29.83	26.49	3.89555e+08	5.53638e+08	4.83771e+08	11.79	8.71	8.64	326280890	3.38045e+08	3.07702e+08	279764951	5.34538e+08	443720881	516456673	4.55105e+08	3.08204e+08	465675414	479007868	4.84944e+08	4.82789e+08	3.8125e+08	3.82994e+08
FALSE	High	Master Protein	A0A7N9VR94	AHNAK nucleoprotein 2 OS=Mus musculus OX=10090 GN=Ahnak2 PE=1 SV=1	0	117.913	41	12	135	12	3501	368.2	5.88	626.45	12	0	0.963	1.195	0.831	0.770061	0.131164	0.287893	0.964676	0.413687	0.716785	18.06	34.46	24.24	5.32717e+08	5.00997e+08	6.8781e+08	5.92	2.4	5.33	384608237	465027182	4.41732e+08	3.78926e+08	4.24929e+08	437254171	470044775	435033547	535484753	6.48817e+08	627486882	670023612	5.7696e+08	5.24462e+08	5.41102e+08
FALSE	High	Master Protein	Q9WTQ5	A-kinase anchor protein 12 OS=Mus musculus OX=10090 GN=Akap12 PE=1 SV=1	0	340.282	42	39	375	39	1684	180.6	4.44	1323.98	39	0	0.984	0.844	1.141	0.834145	0.865893	0.70236	0.971085	0.978589	0.936678	25.72	24.82	29.1	6.65904e+08	6.4974e+08	5.00434e+08	7.89	3.69	2.41	3.97119e+08	6.44068e+08	516957389	4.79618e+08	5.36168e+08	5.54756e+08	569537164	5.44173e+08	3.5448e+08	4.82736e+08	4.79531e+08	432957033	6.41706e+08	7.58174e+08	6.8601e+08
FALSE	High	Master Protein	O54931	A-kinase anchor protein 2 OS=Mus musculus OX=10090 GN=Akap2 PE=1 SV=3	0	56.758	13	9	64	9	893	98.5	5.21	202.63	9	0	1.591	1.3	1.448	0.298132	0.188723	0.976734	0.744563	0.527539	0.996176	25.23	26.78	40.71	1.14463e+07	2.10101e+08	5.10533e+07	13.05	39.04	16.33	2.21646e+06	1.13717e+07	9578990	5.6975e+06	1.65849e+08	6.15398e+07	1.96299e+08	1.83073e+08	3.43709e+07	4.62442e+07	46150589	3.96982e+07	9.31308e+06	1.28251e+07	1.17338e+07
FALSE	High	Master Protein	D3YVF0	A-kinase anchor protein 5 OS=Mus musculus OX=10090 GN=Akap5 PE=1 SV=2	0	198.688	53	22	188	22	745	79.4	4.75	845.05	22	0	1.187	1.425	0.811	0.774431	0.0516071	0.263827	0.964951	0.205021	0.681777	23.06	28.28	25.33	2.2985e+08	3.14952e+08	3.97822e+08	3.99	8.6	7.94	162076003	2.08044e+08	1.64322e+08	1.53158e+08	2.5909e+08	2.27125e+08	266819451	2.67432e+08	3.37261e+08	3.19296e+08	364232267	392540996	2.39819e+08	2.34634e+08	2.25163e+08
FALSE	High	Master Protein	Q7TN79	A-kinase anchor protein 7 isoform gamma OS=Mus musculus OX=10090 GN=Akap7 PE=1 SV=2	0	13.439	9	3	39	3	314	35.5	7.87	97.68	3	0	1.509	1.587	0.953	0.393116	0.0231113	0.377609	0.827975	0.103292	0.796912	11.5	14.97	11.98	5.97187e+07	9.62648e+07	1.00753e+08	10.58	7.61	4.06	48102786	53550587	45935729	4.46039e+07	86175888	71121122	90266962	85357476	80412361	95866674	93175002	96313806	7.11763e+07	6.03948e+07	5.62693e+07
FALSE	High	Master Protein	Q8BGQ7	Alanine--tRNA ligase, cytoplasmic OS=Mus musculus OX=10090 GN=Aars1 PE=1 SV=1	0	17.81	7	5	15	5	968	106.8	5.67	32.09	5	0	1.074	0.932	1.184	0.928492	0.562038	0.678779	0.985121	0.8953	0.932125	34.88	44.62	19.98	8.97196e+07	1.16218e+08	8.19386e+07	24.48	9.66	36.49	53160828	90736416	90660952	47979904	1.05932e+08	92317025	1.15431e+08	9.02206e+07		76848009	81380880	145738184	7.86606e+07	1.02333e+08	1.11056e+08
FALSE	High	Master Protein	Q3THG9	Alanyl-tRNA editing protein Aarsd1 OS=Mus musculus OX=10090 GN=Aarsd1 PE=1 SV=2	0	11.3	13	4	10	4	412	44.9	6.42	24.2	4	0		0.01	100		1e-17	1e-17		7.53448e-17	6.99827e-17				6.49257e+06	9.14559e+06		28.7	26.37		4828039	5231929	4478287	7.57243e+06	6404810	11113218	7.54726e+06	9214453					7.14391e+06	5.90062e+06	5.48571e+06
FALSE	High	Master Protein	P07724	Albumin OS=Mus musculus OX=10090 GN=Alb PE=1 SV=3	0	174.873	43	25	419	25	608	68.6	6.07	1426.45	25	0	0.611	0.917	0.643	0.114953	0.633277	0.15291	0.43067	0.927326	0.489797	40.31	19.9	27.96	1.91741e+10	1.07064e+10	1.7088e+10	3.54	4.81	0.9	13027904911	1.78984e+10	15558516336	1.40136e+10	8.46528e+09	9.25662e+09	9.75573e+09	9.79552e+09	1.36096e+10	1.63233e+10	1.67973e+10	1.6153e+10	1.92815e+10	2.0186e+10	1.90674e+10
FALSE	High	Master Protein	P28474	Alcohol dehydrogenase class-3 OS=Mus musculus OX=10090 GN=Adh5 PE=1 SV=3	0	38.176	24	7	49	7	374	39.5	7.25	159.96	7	0	1.027	0.803	1.323	0.920353	0.960373	0.946429	0.983382	0.997249	0.99192	31.31	45.2	39.08	4.13515e+08	3.04816e+08	4.74807e+08	10.24	9.17	4.01	241178583	415270659	334879334	3.14865e+08	2.53075e+08	2.59198e+08	325947516	251322909	3.53543e+08	464595618	467136065	456016911	3.6459e+08	4.68346e+08	4.10213e+08
FALSE	High	Master Protein	P24549	Aldehyde dehydrogenase 1A1 OS=Mus musculus OX=10090 GN=Aldh1a1 PE=1 SV=5	0	59.504	26	12	77	10	501	54.4	7.8	196.92	12	0	0.612	0.631	0.899	0.110242	0.436387	0.375575	0.418543	0.818538	0.79552	42.69	29.85	27.57	3.52112e+08	2.46945e+08	2.67331e+08	11.94	4.44	6.9	282543432	325190897	260622058	255352616	2.02275e+08	197113286	212402376	1.97721e+08	1.83605e+08	2.67881e+08	2.71953e+08	2.4831e+08	4.18072e+08	3.66753e+08	3.19251e+08
FALSE	High	Master Protein	P47738	Aldehyde dehydrogenase, mitochondrial OS=Mus musculus OX=10090 GN=Aldh2 PE=1 SV=1	0	91.965	33	15	98	13	519	56.5	7.62	300.65	15	2	4.027	0.525	11.527	5.39211e-05	0.123756	6.92861e-06	0.000415254	0.395397	4.5355e-05	42.52	66.38	113.36	4.93839e+08	1.5297e+09	1.98453e+08	11.08	5.72	5.77	336286769	4.3719e+08	4.03779e+08	3.01082e+08	1433566723	1250959703	1424300578	1365981848	146932992	1.8333e+08	176340097	1.8931e+08	5.17328e+08	4.93067e+08	4.94611e+08
FALSE	High	Master Protein	Q9JII6	Aldo-keto reductase family 1 member A1 OS=Mus musculus OX=10090 GN=Akr1a1 PE=1 SV=3	0	77.229	44	14	182	14	325	36.6	7.39	499.05	14	0	0.843	0.606	1.382	0.535058	0.264418	0.892778	0.89965	0.647547	0.989757	15.88	20.52	18	1.39577e+09	1.1662e+09	8.42989e+08	3.47	3.44	2.13	9.33215e+08	1.25096e+09	1.10869e+09	1.11097e+09	985678956	997017286	1.09799e+09	934168404	6.75045e+08	811878194	8.02964e+08	7.92557e+08	1.38085e+09	1.41085e+09	1.35809e+09
FALSE	High	Master Protein	P45376	Aldo-keto reductase family 1 member B1 OS=Mus musculus OX=10090 GN=Akr1b1 PE=1 SV=3	0	30.282	33	9	78	8	316	35.7	7.18	178.62	9	1	0.888	0.618	1.559	0.594181	0.404442	0.822365	0.921872	0.796214	0.970172	27.4	38.13	24.94	2.77673e+08	2.20416e+08	1.75677e+08	5.56	9.05	5.5	184789393	259322082	214134057	1.93512e+08	167210977	177175922	216340184	2.13815e+08	97356498	178873856	157543521	169589163	2.73428e+08	2.92466e+08	2.81984e+08
FALSE	High	Master Protein	G5E895	Aldo-keto reductase family 1, member B10 (aldose reductase) OS=Mus musculus OX=10090 GN=Akr1b10 PE=1 SV=1	0	15.266	22	6	32	5	316	35.8	7.28	50.34	6	0	1.191	0.882	1.327	0.826043	0.758931	0.890883	0.969219	0.962242	0.989757	22.23	21.56	17.04	3.63156e+07	4.71076e+07	3.39012e+07	15.01	1.89	11.78	27511785	25777486	2.74331e+07	2.96444e+07	40594441	3.91189e+07	44981382	41095988	2.50978e+07	37093205	29026164	28733313	4.07084e+07	2.90721e+07	3.36044e+07
FALSE	High	Master Protein	P97793	ALK tyrosine kinase receptor OS=Mus musculus OX=10090 GN=Alk PE=1 SV=2	0.001	4.824	1	2	5	2	1621	174.8	6.93	7.98	2	0	0.89	0.501	1.778	0.565875	0.185114	0.673792	0.910029	0.518556	0.93054	44.41	45.91	30.36	3.58157e+07	3.18718e+07	1.79273e+07	44.86	25	19.16	42401056	29360538	31624718	16004961	25864916	20422956	31252638	39061616	18288976	16771519	18264332	13658941	6.27397e+07	3.31131e+07	3.87389e+07
FALSE	High	Master Protein	P09242	Alkaline phosphatase, tissue-nonspecific isozyme OS=Mus musculus OX=10090 GN=Alpl PE=1 SV=2	0	8.242	4	2	4	2	524	57.5	7.01	9.78	2	0		1.306	1.031		0.215386	0.704854		0.575061	0.938313		37.61	12.93	2.57871e+06	2.39337e+06	5.85325e+06	22.42	11.63	25.67	1.58301e+06	1.55108e+06	2.4264e+06		2.1982e+06	1.90815e+06		1.76902e+06	2.73017e+06	5379663	6069957		2.34233e+06	1.74932e+06	2.97223e+06
FALSE	High	Master Protein	O70200	Allograft inflammatory factor 1 OS=Mus musculus OX=10090 GN=Aif1 PE=1 SV=1	0	7.278	17	2	5	2	147	16.9	8.76	11.01	2	0
FALSE	High	Master Protein	Q9EQX4	Allograft inflammatory factor 1-like OS=Mus musculus OX=10090 GN=Aif1l PE=1 SV=1	0	6.476	13	2	10	2	150	17	7.18	7.31	2	0	0.968	1.03	1.496	0.724433	0.498454	0.913842	0.957629	0.857499	0.990747	61.29	22.12	16.21	2.06173e+07	2.24312e+07	1.15136e+07	33.74	27.24	11.55	1.44536e+07	1.66511e+07	1.62256e+07	2.72621e+07	1.77215e+07	12494797	22593950	2.60352e+07	9066372	12080721	11649779	9013486	2.13866e+07	1.87793e+07	1.98756e+07
FALSE	High	Master Protein	P07758	Alpha-1-antitrypsin 1-1 OS=Mus musculus OX=10090 GN=Serpina1a PE=1 SV=4	0	76.818	32	12	117	5	413	46	5.72	417.84	12	7	0.857	0.873	0.994	0.567748	0.772409	0.590214	0.910029	0.963151	0.905696	24.54	27.44	25.46	1.57085e+09	1.26951e+09	1.31262e+09	7.91	4.01	5.89	1151348497	1482741187	1199541998	1114605841	1.08638e+09	990829541	1.20269e+09	1.11877e+09	1066978525	1258374040	1172691720	1233124402	1.70362e+09	1.67225e+09	1.46939e+09
FALSE	High	Master Protein	P22599	Alpha-1-antitrypsin 1-2 OS=Mus musculus OX=10090 GN=Serpina1b PE=1 SV=2	0	90.214	35	12	137	4	413	45.9	5.54	478.53	12	1	0.869	0.833	1.084	0.538907	0.882028	0.626004	0.901167	0.981545	0.914128	41.2	33.56	47.27	2.24862e+08	2.02802e+08	1.77431e+08	6.5	6.42	4.68	1.18815e+08	217100641	1.72868e+08	1.75086e+08	182077023	1.58265e+08	1.81946e+08	187948028	1.45597e+08	1.75024e+08	1.66669e+08	162788037	2.18138e+08	2.44848e+08	2.11756e+08
FALSE	High	Master Protein	Q61247	Alpha-2-antiplasmin OS=Mus musculus OX=10090 GN=Serpinf2 PE=1 SV=1	0	14.561	9	4	11	4	491	54.9	6.3	22.9	4	0	0.417	3.138	0.103	0.0281149	0.000208882	4.37138e-07	0.141454	0.0013061	2.92774e-06	49.04	12.11	22.33	1.86435e+07	7.18484e+06	4.5998e+07	4.9	4.34	9.52	12212759	16952730	11981443	1.51405e+07	6.5431e+06	3.39046e+06	2.92084e+06	6325113	31025996	42645484	47288147	4.59071e+07	1.80709e+07	1.91194e+07	1.81794e+07
FALSE	High	Master Protein	P55302	Alpha-2-macroglobulin receptor-associated protein OS=Mus musculus OX=10090 GN=Lrpap1 PE=1 SV=1	0	137.558	47	20	230	20	360	42.2	7.87	630.63	20	0	1.158	1.101	1.085	0.743763	0.236527	0.718376	0.96387	0.607219	0.941857	26.13	24.32	21.04	1.24599e+09	1.44258e+09	1.51783e+09	4.47	3.76	5.32	8.96956e+08	1.10295e+09	993425323	9.37087e+08	1.28957e+09	1.23426e+09	1305568987	1.25147e+09	1.29843e+09	1432050589	1434284759	1448859291	1.34581e+09	1.24392e+09	1.2169e+09
FALSE	High	Master Protein	Q7TPR4	Alpha-actinin-1 OS=Mus musculus OX=10090 GN=Actn1 PE=1 SV=1	0	457.636	54	46	655	27	892	103	5.38	2378.16	46	4	1.514	0.593	2.721	0.260443	0.230168	0.128023	0.700571	0.597611	0.433736	35.19	28.34	34.12	4.55424e+09	5.15073e+09	2.69283e+09	7.5	1.53	3.88	3.06203e+09	4.02966e+09	3.77418e+09	2960356242	4352362187	4.24222e+09	4861731069	4.5969e+09	2041318326	2.58916e+09	2652108264	2657855272	4.53827e+09	4.57026e+09	4.6232e+09
FALSE	High	Master Protein	Q9JI91	Alpha-actinin-2 OS=Mus musculus OX=10090 GN=Actn2 PE=1 SV=2	0	208.012	41	30	239	20	894	103.8	5.45	734.19	30	0	0.973	0.554	1.864	0.846822	0.144058	0.454972	0.974695	0.440575	0.846889	43.89	31.56	54.29	9.00324e+08	7.46459e+08	1.22006e+09	4.82	3.28	4.75	6.08364e+08	8.1854e+08	7.26362e+08	595222964	647411438	594909508	714041243	622707994	1.01075e+09	1.09924e+09	1.18621e+09	1185742721	9.11013e+08	9.36094e+08	8.89761e+08
FALSE	High	Master Protein	P57780	Alpha-actinin-4 OS=Mus musculus OX=10090 GN=Actn4 PE=1 SV=1	0	471.321	65	54	693	38	912	104.9	5.41	2500.14	54	15	1.237	0.631	1.905	0.601521	0.336934	0.428524	0.921872	0.735793	0.831599	35.7	31.52	37.93	5.53509e+09	6.2678e+09	4.05483e+09	4.2	1.17	5.48	3803935847	4724734535	4709930327	4.04629e+09	5.30486e+09	5.2812e+09	5.90555e+09	5.45504e+09	3.34241e+09	3.72545e+09	3.75331e+09	3.9747e+09	5.71932e+09	5.3286e+09	5.76946e+09
FALSE	High	Master Protein	Q9QYC0	Alpha-adducin OS=Mus musculus OX=10090 GN=Add1 PE=1 SV=2	0	127.226	33	21	186	20	735	80.6	5.9	546.34	21	0	1.594	0.681	2.403	0.202941	0.507559	0.203401	0.610647	0.859688	0.585355	17.82	25.3	24.56	6.24362e+08	1.0426e+09	4.6876e+08	3.3	3.33	6.91	4.23002e+08	5.70182e+08	4.98554e+08	4.31404e+08	8.98575e+08	8.35812e+08	1.00638e+09	9.12284e+08	301981064	4.35339e+08	462531947	4.46632e+08	6.30227e+08	6.43056e+08	6.18552e+08
FALSE	High	Master Protein	Q9DBF1	Alpha-aminoadipic semialdehyde dehydrogenase OS=Mus musculus OX=10090 GN=Aldh7a1 PE=1 SV=4	0	31.293	16	6	30	6	539	58.8	7.47	64.58	6	0	2.737	1.034	2.63	0.0165581	0.377996	0.200124	0.0895875	0.778767	0.582615	19.59	71.14	126.34	2.09876e+07	5.98338e+07	1.54813e+08	6.64	2.46	70.03	1.4657e+07	1.80087e+07	8629447	1.44781e+07	4.87818e+07	34910854	56145708	5.40157e+07	125548509	246606640		1.09651e+07	2.16875e+07	2.03103e+07	2.22378e+07
FALSE	High	Master Protein	P61164	Alpha-centractin OS=Mus musculus OX=10090 GN=Actr1a PE=1 SV=1	0	14.309	18	5	16	5	376	42.6	6.64	24.03	5	0	1.372	0.759	2.159	0.523114	0.907091	0.411029	0.893078	0.986073	0.822463	11.06	20.75	18.85	4.70297e+07	7.10686e+07	3.32086e+07	10.09	12.86	15.59	33293736	41351165	38716923	29344876	60535671	7.3871e+07	6.17012e+07	62921010	3.07096e+07	28154096	28420687	35277478	4.92638e+07	4.66362e+07	4.74265e+07
FALSE	High	Master Protein	P23927	Alpha-crystallin B chain OS=Mus musculus OX=10090 GN=Cryab PE=1 SV=2	0	85.385	61	10	172	10	175	20.1	7.33	561.4	10	0	0.877	0.624	1.425	0.616317	0.315109	0.843224	0.924329	0.70657	0.976069	29.89	33.55	40.24	1.44859e+09	1.15395e+09	9.44173e+08	20.42	14.22	30.39	983386244	1309456545	1177276473	693716826	974434714	6.87832e+08	1087452775	1.06791e+09	359063505	924503411	9.45887e+08	8.90543e+08	1.45509e+09	1.47682e+09	1.44211e+09
FALSE	High	Master Protein	P60840	Alpha-endosulfine OS=Mus musculus OX=10090 GN=Ensa PE=1 SV=1	0	57.524	63	8	101	7	121	13.3	7.24	343.39	8	1	0.763	0.844	0.944	0.343615	0.868218	0.421593	0.799637	0.978589	0.828466	29.81	32.12	34.48	5.5046e+08	4.50087e+08	5.06488e+08	10.16	3.13	11.92	350475298	515353737	425588340	483093696	3.63155e+08	376303339	3.92575e+08	358875353	405741354	480135542	4.01718e+08	502875873	5.18589e+08	5.81221e+08	5.21327e+08
FALSE	High	Master Protein	P17182	Alpha-enolase OS=Mus musculus OX=10090 GN=Eno1 PE=1 SV=3	0	208.158	68	23	621	19	434	47.1	6.8	2421.05	23	1	1.08	0.752	1.438	0.906376	0.775491	0.828857	0.982739	0.963151	0.972848	18.35	19.45	19.39	7.22425e+09	7.90861e+09	5.53571e+09	3.48	4.97	3.65	4.92761e+09	6.3467e+09	6216930073	5.37747e+09	6.73318e+09	6.12815e+09	7.67643e+09	7.00538e+09	4.21821e+09	5.31051e+09	5499913796	5469823969	7.29125e+09	7.15786e+09	7.67628e+09
FALSE	High	Master Protein	Q9ERA0	Alpha-globin transcription factor CP2 OS=Mus musculus OX=10090 GN=Tfcp2 PE=1 SV=1	0.002	4.003	6	2	3	2	502	57	5.54	7.37	2	0		100	0.01		1e-17	1e-17		7.53448e-17	6.99827e-17						4.37149e+06			70.55									8613692	3.97729e+06	1.96563e+06
FALSE	High	Master Protein	P46660	Alpha-internexin OS=Mus musculus OX=10090 GN=Ina PE=1 SV=3	0	197.016	58	31	548	26	501	55.3	5.4	1765.45	31	0	1.146	0.747	1.463	0.768385	0.756403	0.801127	0.964676	0.961516	0.968443	23.08	19.44	26.35	3.56958e+09	4.18478e+09	2.63165e+09	2.42	2.41	4.02	2481808135	3.2062e+09	2857937313	2642655520	3689706908	3.48231e+09	3.85017e+09	3760109411	1969864931	2.59956e+09	2.60145e+09	2506441933	3.67226e+09	3.62958e+09	3.51058e+09
FALSE	High	Master Protein	Q9CQX8	Alpha-ketoglutarate dehydrogenase component 4 OS=Mus musculus OX=10090 GN=Mrps36 PE=1 SV=1	0	118.511	71	5	147	5	102	11.1	9.99	698.69	5	0	0.888	1.62	0.55	0.643352	0.0075196	0.0798494	0.928497	0.0388628	0.304948	18.19	24.87	22.27	9.59777e+08	8.48314e+08	1.50688e+09	10.72	4.59	6.83	633688644	8.71092e+08	727267662	857202871	6.77066e+08	7.23481e+08	832977062	743717049	1.36535e+09	1423128104	1517666174	1413751679	9.37651e+08	9.82425e+08	8.90871e+08
FALSE	High	Master Protein	O09174	Alpha-methylacyl-CoA racemase OS=Mus musculus OX=10090 GN=Amacr PE=1 SV=4	0	27.868	23	7	29	7	381	41.7	7.4	62.02	7	0	0.855	0.659	1.188	0.479416	0.61725	0.695252	0.86994	0.923948	0.934696	28.61	28.86	35.62	1.80629e+08	1.21766e+08	4.6677e+07	7.92	4.99	5.42	1.18553e+08	1.34561e+08	1.47569e+08	1.2439e+08	1.06073e+08	97607525	121262711	105414538	3.64749e+07	36617369	4.15135e+07	4.49708e+07	1.7542e+08	1.57443e+08	1.88025e+08
FALSE	High	Master Protein	O88325	Alpha-N-acetylglucosaminidase OS=Mus musculus OX=10090 GN=Naglu PE=1 SV=1	0	10.606	5	3	13	3	739	82.5	6.61	27.7	3	0	2.216	0.01	100	0.105534	1e-17	1e-17	0.405204	7.53448e-17	6.99827e-17	22.46			1.09678e+07	3.64727e+07		9.57	9.58		7.29172e+06	10597620	9.10163e+06	7148904	33191543	28680056	37633928	20754792					1.07894e+07	1.19521e+07	1.11491e+07
FALSE	High	Master Protein	Q9EPC1	Alpha-parvin OS=Mus musculus OX=10090 GN=Parva PE=1 SV=1	0	9.024	8	2	8	2	372	42.3	5.95	20.12	2	0	0.959	0.931	0.959	0.711239	0.706416	0.474307	0.949833	0.945333	0.855314	14.6	22.18	22.92	2.14203e+07	1.98973e+07	2.10085e+07	22.49	10.33	15.04	13073113	18037306	25198498	17037154	17102718	16297497	22440612	17457244	19605958	16141487	21271828	19605466	1.93439e+07	2.03426e+07	3.08671e+07
FALSE	High	Master Protein	Q9DB05	Alpha-soluble NSF attachment protein OS=Mus musculus OX=10090 GN=Napa PE=1 SV=1	0	141.191	61	14	145	11	295	33.2	5.45	589.47	14	0	2.701	0.313	8.26	0.0114788	0.00446109	9.40482e-05	0.0658273	0.0239692	0.000602027	36.88	38.09	37.04	2.65986e+08	7.60826e+08	8.01492e+07	1.83	1.47	4.61	179986354	2.23751e+08	2.22368e+08	200661158	665337204	640651661	703747559	674721838	62687512	7.043e+07	81461779	74513597	2.66321e+08	2.60492e+08	2.72391e+08
FALSE	High	Master Protein	O55042	Alpha-synuclein OS=Mus musculus OX=10090 GN=Snca PE=1 SV=2	0	147.905	86	10	292	8	140	14.5	4.77	1222.58	10	1	1.148	1.363	0.853	0.764201	0.0447999	0.393937	0.964676	0.18146	0.806993	27.72	19.32	22.32	6.78233e+09	7.66858e+09	8.90716e+09	7.5	13.16	3.23	4.54933e+09	5663233672	5578588993	5749464236	5971063025	7789648204	7708871366	6.34271e+09	7430878539	8311852417	8732671028	8574275559	6.73151e+09	6.38705e+09	6.83353e+09
FALSE	High	Master Protein	Q6PAM1	Alpha-taxilin OS=Mus musculus OX=10090 GN=Txlna PE=1 SV=1	0	18.559	11	4	13	4	554	62.3	6.74	33.67	4	0	0.744	0.774	1.027	0.335312	0.86752	0.572677	0.790125	0.978589	0.894734	11.73	28.11	14.74	2.53377e+07	1.4415e+07	2.22451e+07	6.74	12.26	14.2	1.65118e+07	21476438	15916174	2.10812e+07	14424843	10724336	13955026	12380328	18239729	8.13579e+06	1.66755e+07	20425328	2.44321e+07	2.42213e+07	2.62769e+07
FALSE	High	Master Protein	Q8K341	Alpha-tubulin N-acetyltransferase 1 OS=Mus musculus OX=10090 GN=Atat1 PE=1 SV=1	0	6.475	6	2	6	2	421	47.1	9.98	16.52	2	0	100		100	1e-17		1e-17	8.55319e-17		6.99827e-17					1.7764e+07			7.86						10171658	14356843	14778618	16613566
FALSE	High	Master Protein	Q8CIH9	Amidophosphoribosyltransferase OS=Mus musculus OX=10090 GN=Ppat PE=1 SV=1	0	10.447	9	4	15	4	517	57.4	6.96	14.78	4	0	1.227	0.67	2.23	0.654792	0.452213	0.302872	0.93181	0.829178	0.732585	37.63	46.16	51.04	8.24025e+08	7.11209e+08	2.44543e+07	15.53	11.65	9.91	5.88182e+08	5.98739e+08	7.96731e+08	582383168	6.5523e+08	6.59988e+08	579582911	5.82174e+08	1.85307e+07	14297037	2.57125e+07	24911022	8.70316e+08	6.75263e+08	9.7596e+08
FALSE	High	Master Protein	Q64133	Amine oxidase [flavin-containing] A OS=Mus musculus OX=10090 GN=Maoa PE=1 SV=3	0	45.105	24	12	72	11	526	59.6	7.81	166.98	12	1	1.187	0.483	2.943	0.728205	0.15253	0.168152	0.958958	0.457113	0.521129	23.11	49.69	59.13	1.7477e+08	2.29762e+08	1.11493e+08	9.74	10.29	10.64	1.15752e+08	1.39646e+08	1.62633e+08	131087809	1.58704e+08	183297555	217095672	224592993	5.02649e+07	1.08019e+08	113299970	9.19296e+07	1.76004e+08	1.57494e+08	1.99219e+08
FALSE	High	Master Protein	Q8BW75	Amine oxidase [flavin-containing] B OS=Mus musculus OX=10090 GN=Maob PE=1 SV=4	0	18.817	8	4	12	3	520	58.5	8.29	27.9	4	0		100	0.01		1e-17	1e-17		7.53448e-17	6.99827e-17						5.03495e+07			16.9										47397572	68640797	47360551
FALSE	High	Master Protein	P31230	Aminoacyl tRNA synthase complex-interacting multifunctional protein 1 OS=Mus musculus OX=10090 GN=Aimp1 PE=1 SV=2	0	37.652	32	7	29	7	310	34	8.35	63.46	7	0	0.755	0.722	1.019	0.315153	0.831155	0.50325	0.766332	0.972029	0.863213	41.2	37.94	15.52	1.38057e+07	7.79495e+07	9.96276e+06	70.17	7.17	10.8		32834026	6.77654e+06	10412668	75387146	6.63119e+07	6.10447e+07	68510345	7.91181e+06	8816223	11833647		1.38263e+07	3.70305e+07	8.30096e+06
FALSE	High	Master Protein	Q99JW2	Aminoacylase-1 OS=Mus musculus OX=10090 GN=Acy1 PE=1 SV=1	0	51.548	30	11	56	11	408	45.8	6.32	125.9	11	0	0.719	0.436	1.85	0.230507	0.0706373	0.600682	0.65626	0.258674	0.909695	35.96	47.24	50.55	2.62662e+08	1.8103e+08	8.81789e+07	3.01	12.71	6.37	157493569	2.38522e+08	193707230	1.97442e+08	1.85514e+08	150912662	1.47001e+08	134100680	6.64649e+07	7.75441e+07	9.87037e+07	8.35042e+07	2.63941e+08	2.69008e+08	2.50392e+08
FALSE	High	Master Protein	P97449	Aminopeptidase N OS=Mus musculus OX=10090 GN=Anpep PE=1 SV=4	0	22.005	7	5	25	5	966	109.6	5.9	65.52	5	0	1	0.855	1.055	0.777962	0.780975	0.520395	0.964951	0.964501	0.867723	40.7	114.03	50.48	9.26919e+07	1.00152e+08	8.7756e+07	7.76	3.88	8.42	67465035	8.25709e+07	75318278	6.23275e+07	8.64065e+07	8.1284e+07	92375444	93632775	79304777	86052494	82348950	80598630	9.98261e+07	9.31242e+07	9.22616e+07
FALSE	High	Master Protein	Q9DBT5	AMP deaminase 2 OS=Mus musculus OX=10090 GN=Ampd2 PE=1 SV=1	0.002	3.364	3	2	3	2	798	92	6.23	3.78	2	0	1.358	0.341	4.245	0.555095	0.0179338	0.0296266	0.907955	0.0834242	0.136108	12.41	25.97	16.58	3.82382e+07	5.14235e+07	1.20336e+07	19.48	7.92	14.26	26467320	22074248	31418750	28697008	43256304	39059536	52717708	46102596	10393747	10580256	13927250	9627220	3.9163e+07	2.48955e+07	3.84866e+07
FALSE	High	Master Protein	Q7TQF7	Amphiphysin OS=Mus musculus OX=10090 GN=Amph PE=1 SV=1	0	163.724	46	24	248	22	686	75	4.63	856.66	24	2	1.078	0.734	1.495	0.909359	0.704309	0.766681	0.982739	0.945333	0.956757	27.57	31.14	31.8	2.26211e+09	2.3971e+09	1.55821e+09	6.5	3.6	8.09	1.60207e+09	1.90801e+09	1.95094e+09	1.58713e+09	2.13649e+09	1.94074e+09	2207069961	2.11372e+09	1224108038	1.44365e+09	1564947092	1.70117e+09	2.37798e+09	2.15188e+09	2.38982e+09
FALSE	High	Master Protein	Q80ZD8	Amphoterin-induced protein 1 OS=Mus musculus OX=10090 GN=Amigo1 PE=1 SV=1	0.001	4.87	3	2	8	2	492	55.3	6.86	10.47	2	0	100		100	1e-17		1e-17	8.55319e-17		6.99827e-17					2.1202e+07			25.63						2.2472e+07	12572971	17088221	2.18723e+07
FALSE	High	Master Protein	Q03157	Amyloid beta precursor like protein 1 OS=Mus musculus OX=10090 GN=Aplp1 PE=1 SV=2	0	102.708	26	15	157	15	654	72.8	5.67	501.17	15	0	1.076	0.685	1.476	0.952494	0.520162	0.786193	0.990692	0.868336	0.964891	23.69	26.01	26.83	7.33758e+08	7.62197e+08	9.73822e+08	3.39	7.51	15.63	5.02417e+08	651964263	5.62261e+08	553093030	738055258	655584087	699136402	6.58534e+08	855026549	1.02608e+09	7.74273e+08	7.77612e+08	7.43412e+08	7.35291e+08	6.88745e+08
FALSE	High	Master Protein	Q06335	Amyloid beta precursor like protein 2 OS=Mus musculus OX=10090 GN=Aplp2 PE=1 SV=4	0	90.823	21	14	123	13	707	80.4	4.7	344.13	14	0	0.64	0.95	0.825	0.119327	0.569714	0.325384	0.438079	0.89807	0.754352	54.97	25.36	63.98	2.66477e+08	1.71405e+08	2.27451e+08	4.55	9.24	5.57	180156322	2.49359e+08	212574077	1.91988e+08	1.50518e+08	1.33012e+08	127521843	146503357	159189138	218596046	2.24201e+08	2.13144e+08	2.72702e+08	2.81229e+08	2.60394e+08
FALSE	High	Master Protein	B2RUJ5	Amyloid-beta A4 precursor protein-binding family A member 1 OS=Mus musculus OX=10090 GN=Apba1 PE=1 SV=2	0	77.621	26	13	62	12	842	92.9	4.88	166	13	1	1.556	0.68	2.151	0.344719	0.668152	0.397612	0.799637	0.936733	0.808415	34.26	32.76	45.9	1.12982e+08	1.47588e+08	6.13997e+07	20.17	5.99	18.44	4.29852e+07	9.46349e+07	7.54478e+07	8.47214e+07	129127858	1.0341e+08	113837842	1.17314e+08	6.17382e+07	6.39702e+07	51495572	49959223	7.22163e+07	1.13809e+08	1.15567e+08
FALSE	High	Master Protein	P12023	Amyloid-beta precursor protein OS=Mus musculus OX=10090 GN=App PE=1 SV=3	0	120.467	27	19	224	18	770	86.7	4.79	603.36	19	1	0.73	0.763	0.902	0.29496	0.81901	0.46094	0.740219	0.96689	0.850598	29.16	25.9	32.21	2.20794e+09	1.58241e+09	1.57194e+09	6.32	5.75	4.84	1285332581	1959095375	1603785781	1718825637	1.33114e+09	1.29925e+09	1481952095	1554356970	1.34283e+09	1.44165e+09	1.60418e+09	1.45549e+09	2.20639e+09	2.20949e+09	1.96457e+09
FALSE	High	Master Protein	Q91X58	AN1-type zinc finger protein 2B OS=Mus musculus OX=10090 GN=Zfand2b PE=1 SV=1	0	13.249	15	4	26	4	257	27.9	6.93	62.73	4	0	0.718	1.076	0.763	0.247907	0.293736	0.231622	0.685326	0.68198	0.630314	45.13	28.35	33.8	8.02108e+07	3.20751e+07	6.37789e+07	8.62	20.46	16.78	5.64553e+07	68290364	59662260	67058114	27637751	38156527	2.96222e+07	2.63249e+07	66809810	47309627	61948347	55185003	8.35354e+07	7.70185e+07	7.30837e+07
FALSE	High	Master Protein	Q8WTY4	Anamorsin OS=Mus musculus OX=10090 GN=Ciapin1 PE=1 SV=1	0	56.979	38	6	53	6	309	33.4	5.2	236.33	6	0	1.55	0.741	2.009	0.290214	0.886757	0.508534	0.735598	0.98208	0.865695	20.4	26.95	20.11	1.28524e+08	2.08675e+08	8.54789e+07	11.34	5.75	7.52	8.19509e+07	120784928	111494426	80668927	1.72515e+08	188524818	184227284	1.78874e+08	5.94462e+07	7.94546e+07	82670689	82820123	1.2126e+08	1.36222e+08	1.36576e+08
FALSE	High	Master Protein	Q99JP4	Anaphase-promoting complex subunit CDC26 OS=Mus musculus OX=10090 GN=Cdc26 PE=1 SV=1	0	6.633	14	2	11	2	85	9.8	6.81	22.56	2	0	100	100	1.481	1e-17	1e-17	0.893324	8.55319e-17	7.53448e-17	0.989897			17.79		1.90189e+07	1.28379e+07		43.07	8.14					18740322	15576930		5.41102e+06		11849178	13256997	13465502
FALSE	High	Master Protein	Q3TJ22	Angio-associated migratory protein OS=Mus musculus OX=10090 GN=Aamp PE=1 SV=1	0.001	5.701	6	2	7	2	435	46.9	4.41	16.23	2	0	0.01	0.321	0.01	1e-17	0.0265886	1e-17	8.55319e-17	0.116192	6.99827e-17		24.84		1.917e+07		5.98626e+06	5		26.35	11876401	1.70071e+07	1.61523e+07	14472037					6.48458e+06	5427314	4.26017e+06	5.94653e+06	1.75732e+07	1.91808e+07	1.97858e+07
FALSE	High	Master Protein	P09470	Angiotensin-converting enzyme OS=Mus musculus OX=10090 GN=Ace PE=1 SV=3	0	19.51	7	5	30	5	1312	150.8	6.55	83.24	5	0	0.934	0.806	1.171	0.639631	0.971947	0.719923	0.927884	0.998929	0.94253	14.16	21.8	18.98	2.56531e+07	2.41464e+07	2.10585e+07	9.56	2.73	17.4	19059806	24373089	19042529	18083649	19786599	20976215	22639317	21412991	13580075	24840739	21483375	19504816	2.82023e+07	2.74882e+07	2.33263e+07
FALSE	High	Master Protein	P11859	Angiotensinogen OS=Mus musculus OX=10090 GN=Agt PE=1 SV=1	0.001	6.145	5	2	8	2	477	52	5.44	5.77	2	0	0.888	0.857	0.947	0.622478	0.805205	0.506911	0.925772	0.96689	0.864844	25.27	23.55	17.6	1.49269e+07	1.31505e+07	9.35027e+06	15.13	13.94	17.9	9.57508e+06	9871385	1.13215e+07	1.43916e+07	1.05162e+07	1.04877e+07	1.54487e+07	1.23289e+07	9700024	7.73871e+06	8973305	9206338	1.4168e+07	1.57265e+07	1.38684e+07
FALSE	High	Master Protein	Q8K298	Anillin OS=Mus musculus OX=10090 GN=Anln PE=1 SV=2	0	17.172	5	5	18	5	1121	122.7	6.98	40.16	5	0	1.506	0.633	2.111	0.494842	0.510726	0.453384	0.879002	0.862096	0.846107	16.74	18.36	22.87	8.97905e+06	2.65288e+07	5.96148e+06	20.18	10.75	16.01	5.51068e+06	7.8774e+06	7408356	9458082	26059374	11490638	23981376	21237917	4.2129e+06	5.22493e+06	7.42555e+06		8.154e+06	8.8842e+06	9.07491e+06
FALSE	High	Master Protein	P13808	Anion exchange protein 2 OS=Mus musculus OX=10090 GN=Slc4a2 PE=1 SV=1	0	13.531	3	3	9	3	1237	136.7	6.14	13.04	3	0	0.682	0.01	100	0.278299	1e-17	1e-17	0.719461	7.53448e-17	6.99827e-17	10.91			1.14836e+07	7.83508e+06		22.8	3.46		11071090		9421632	7.49273e+06		6814029	7.04358e+06	6807395					1.63816e+07	1.14265e+07	1.15411e+07
FALSE	High	Master Protein	P16283	Anion exchange protein 3 OS=Mus musculus OX=10090 GN=Slc4a3 PE=1 SV=2	0	27.784	4	4	36	4	1227	135.3	6.51	128.07	4	0	0.636	0.746	0.825	0.151147	0.897773	0.291025	0.508461	0.983197	0.719045	24.19	18.65	19.3	9.59425e+07	4.92118e+07	7.22609e+07	10.6	13.66	13.12	59161082	94134408	71775757	79081589	46796716	33895021	43312656	4.649e+07	62428976	73555108	6.76614e+07	55357783	8.7539e+07	1.06166e+08	8.79222e+07
FALSE	High	Master Protein	Q6ZPS6	Ankyrin repeat and IBR domain-containing protein 1 OS=Mus musculus OX=10090 GN=Ankib1 PE=1 SV=2	0.002	4.094	3	2	3	2	1085	121.8	5.16	5.98	2	0
FALSE	High	Master Protein	Q8BIZ1	Ankyrin repeat and sterile alpha motif domain-containing protein 1B OS=Mus musculus OX=10090 GN=Anks1b PE=1 SV=3	0	95.411	13	17	198	17	1259	139	6.29	512.46	17	0	1.638	0.761	2.238	0.174092	0.810363	0.261871	0.558471	0.96689	0.678417	32.44	21.1	40.89	2.65118e+09	3.63313e+09	1.65791e+09	3.25	4.5	14.21	1.89968e+09	2.33421e+09	2179623757	1.98558e+09	3.26612e+09	2.92116e+09	3347499203	3.27851e+09	9.84045e+08	1.60039e+09	1711755932	1.5468e+09	2.81441e+09	2.63254e+09	2.66994e+09
FALSE	High	Master Protein	B2RW11	Ankyrin repeat domain 34A OS=Mus musculus OX=10090 GN=Ankrd34a PE=1 SV=1	0	13.735	9	3	13	3	495	52.4	9.45	38.57	3	0	0.898	0.551	1.665	0.614495	0.284789	0.743327	0.924329	0.671925	0.949568	17.28	16.88	16.51	6.22627e+07	6.156e+07	3.34339e+07	4.44	6.97	7.48	4.31901e+07	51626373	4.95691e+07	4.82253e+07	58294794	49169930	58257077	4.69985e+07	27983842	3.19119e+07	3.33862e+07	2.99173e+07	6.39071e+07	5.82247e+07	6.072e+07
FALSE	High	Master Protein	Q80UP5	Ankyrin repeat domain-containing protein 13A OS=Mus musculus OX=10090 GN=Ankrd13a PE=1 SV=2	0	16.958	9	4	11	4	588	67.1	5.08	14.13	4	0	1.587	0.01	100	0.399992	1e-17	1e-17	0.830134	7.53448e-17	6.99827e-17	46.69			4.45498e+06	1.2714e+07		44.78	16.13			2.40645e+06	3.79277e+06	5984803	5.54827e+06	1.33012e+07	10629840	10246066					4.27184e+06	2.71401e+06	4.64597e+06
FALSE	High	Master Protein	Q6PD24	Ankyrin repeat domain-containing protein 13D OS=Mus musculus OX=10090 GN=Ankrd13d PE=1 SV=2	0	50.925	17	9	56	9	605	68	5.47	121.28	9	0	3.097	1.173	2.732	0.00616987	0.326711	0.18585	0.0373537	0.724161	0.557826	30.02	39.36	15.97	9.87636e+06	7.41513e+07	1.04785e+07	24.85	5.34	13.32	5.11097e+06	1.19163e+07	8.8506e+06	3737346	5.38515e+07	6.7861e+07	6.32583e+07	6.39169e+07	3.22099e+06	12525617	9.95513e+06	1.02382e+07	7.56256e+06	1.34393e+07	1.08416e+07
FALSE	High	Master Protein	Q99NH0	Ankyrin repeat domain-containing protein 17 OS=Mus musculus OX=10090 GN=Ankrd17 PE=1 SV=2	0.002	3.503	1	2	2	2	2603	274	6.52	4.91	2	0	100	100	0.657	1e-17	1e-17	0.183912	8.55319e-17	7.53448e-17	0.553238			17.06		1.32942e+07	2.06434e+07		9.48	18.28					11769415	10515293	14354583	11324560	18916862		20719978	14147989
FALSE	High	Master Protein	Q02357	Ankyrin-1 OS=Mus musculus OX=10090 GN=Ank1 PE=1 SV=2	0	63.041	12	16	58	14	1862	204.1	6.55	136	16	0	0.826	0.644	1.209	0.451675	0.554866	0.770339	0.848698	0.891822	0.958913	18.09	32.36	38.03	3.48926e+07	2.56057e+07	2.04646e+07	8.48	3.74	13.26	2.3364e+07	28842117	27530613	2.51135e+07	23089369	2.12348e+07	1.85302e+07	19374118	4.96269e+06	16483891	2.51964e+07	1.43967e+07	3.89481e+07	3.25284e+07	3.66193e+07
FALSE	High	Master Protein	Q8C8R3	Ankyrin-2 OS=Mus musculus OX=10090 GN=Ank2 PE=1 SV=2	0	632.094	36	100	739	94	3898	426	5.17	2324.27	100	4	1.031	0.855	1.236	0.98552	0.835841	0.925997	0.995425	0.97263	0.990747	30.26	40.43	46.1	3.94519e+09	3.51818e+09	3.13766e+09	2.25	2.27	4.01	2.68909e+09	3.47673e+09	3.19593e+09	2.84186e+09	3.00812e+09	2.84521e+09	3.35461e+09	3.02191e+09	2369028486	2937174762	3148678746	3.12471e+09	4.02229e+09	3.92771e+09	3.96275e+09
FALSE	High	Master Protein	G5E8K5	Ankyrin-3 OS=Mus musculus OX=10090 GN=Ank3 PE=1 SV=1	0	72.245	11	18	71	12	1961	213.9	6.7	179.91	18	1	1.617	1.244	1.307	0.303577	0.127477	0.853706	0.750541	0.405547	0.979007	37.38	30.86	30.84	6.68814e+07	1.07573e+08	7.35807e+07	15.69	3.9	7.29	5.2696e+07	5.71294e+07	5.05107e+07	3.64176e+07	9.29532e+07	7.96064e+07	95063073	99126456	5.246e+07	5.72606e+07	73047145	7.18248e+07	7.79728e+07	6.44311e+07	6.9425e+07
FALSE	High	Master Protein	P10107	Annexin A1 OS=Mus musculus OX=10090 GN=Anxa1 PE=1 SV=2	0	36.536	31	8	30	7	346	38.7	7.37	80.97	8	1	0.867	2.054	0.739	0.525808	0.0127114	0.218039	0.893078	0.0617208	0.609726	55.46	53.2	35.21	3.45761e+07	3.12092e+07	2.41716e+07	25.45	7.37	32.96	19531400	3.66789e+07	34922906	1.90821e+07	27235581	2.51012e+07	28458723	31096720	13855676	23000952	37712360	22877182	2.89001e+07	4.13668e+07	4.2779e+07
FALSE	High	Master Protein	P07356	Annexin A2 OS=Mus musculus OX=10090 GN=Anxa2 PE=1 SV=2	0	106.532	38	14	159	14	339	38.7	7.69	570.2	14	0	0.958	0.996	0.912	0.766772	0.417696	0.388758	0.964676	0.803318	0.803882	27.81	31.21	45.27	5.46383e+08	5.83626e+08	6.0291e+08	5.89	11.46	23.88	348541698	522570872	4.34646e+08	423534098	5.14348e+08	5.97649e+08	4.94758e+08	4.92342e+08	4.35277e+08	819747235	6.46297e+08	4.47913e+08	5.15727e+08	5.8936e+08	5.32423e+08
FALSE	High	Master Protein	O35639	Annexin A3 OS=Mus musculus OX=10090 GN=Anxa3 PE=1 SV=4	0	47.45	31	10	91	10	323	36.4	5.76	261.98	10	0	0.83	0.688	1.229	0.451794	0.625137	0.812634	0.848698	0.924657	0.969124	29.88	17.79	27.9	2.67623e+08	2.5923e+08	1.96346e+08	6.82	21.78	10.13	1.81029e+08	2.31922e+08	1.90233e+08	2.01969e+08	304175654	2.26501e+08	190291157	1.94504e+08	161063423	2.02587e+08	1.9071e+08	1.5779e+08	2.67864e+08	2.69786e+08	2.33027e+08
FALSE	High	Master Protein	P97429	Annexin A4 OS=Mus musculus OX=10090 GN=Anxa4 PE=1 SV=4	0	12.622	14	4	25	3	319	35.9	5.57	45.65	4	0	1.393	0.283	5.605	0.561363	0.0056331	0.00944194	0.90865	0.0296586	0.0498015	37.46	11.99	14.46	2.96733e+07	4.06689e+07	5.66376e+06	14.74	16.54	10.8	25454866	27951010	2.28022e+07	21054905	42524979	35522557	3.15413e+07	34813087	4.11653e+06		6.07228e+06	6096574	3.76649e+07	3.15234e+07	2.79317e+07
FALSE	High	Master Protein	P48036	Annexin A5 OS=Mus musculus OX=10090 GN=Anxa5 PE=1 SV=1	0	119.854	61	19	236	19	319	35.7	4.96	803.89	19	0	0.83	0.703	1.216	0.506278	0.586496	0.899176	0.884154	0.911196	0.990174	18.95	21.7	25.43	5.10357e+09	4.17825e+09	3.50549e+09	2.95	3.1	3.28	3452197029	4521180743	3975438658	3.95649e+09	3.66584e+09	3.57426e+09	3.77128e+09	3.65194e+09	2.96961e+09	3321955816	3480338683	3.33151e+09	5.10812e+09	5.09903e+09	4.87649e+09
FALSE	High	Master Protein	P14824	Annexin A6 OS=Mus musculus OX=10090 GN=Anxa6 PE=1 SV=3	0	189.066	40	25	266	25	673	75.8	5.5	806.05	25	0	0.807	0.367	2.16	0.453641	0.00218211	0.293379	0.849247	0.0122603	0.721781	27.09	24.04	23.62	1.14819e+09	9.38959e+08	4.0923e+08	7.63	8.2	4.42	8.32016e+08	9.66857e+08	9.54004e+08	7.79179e+08	8.87214e+08	7.38259e+08	8.77855e+08	8.28726e+08	305397393	3.97987e+08	397208186	3.82505e+08	1.23111e+09	1.11332e+09	1.18415e+09
FALSE	High	Master Protein	Q07076	Annexin A7 OS=Mus musculus OX=10090 GN=Anxa7 PE=1 SV=2	0	44.181	24	11	68	11	463	49.9	6.18	157.84	11	0	0.855	0.559	1.475	0.522048	0.146497	0.871636	0.893078	0.44495	0.985276	23.76	40.33	28.68	5.18378e+08	3.6174e+08	3.43619e+08	4.03	2.29	4.37	347849091	468622125	4.15063e+08	352512121	3.17013e+08	292827284	3.30723e+08	322167690	286724399	325622637	3.23501e+08	3.26571e+08	5.41685e+08	5.28516e+08	5.08434e+08
FALSE	High	Master Protein	P32261	Antithrombin-III OS=Mus musculus OX=10090 GN=Serpinc1 PE=1 SV=1	0	15.846	13	5	15	5	465	52	6.46	22.23	5	0	0.905	1.212	0.769	0.568306	0.15053	0.299204	0.91013	0.454015	0.730345	23.92	23.2	30.76	2.06281e+08	8.34461e+06	1.12117e+07	2.68	27.15	14.9	1.40243e+08	1.81818e+08	1.70577e+08	148580323	6063634	7.9193e+06	6937147	11093022	10538000	8987728	12034468	9869762	2.07514e+08	2.05056e+08	2.0895e+08
FALSE	High	Master Protein	O35643	AP-1 complex subunit beta-1 OS=Mus musculus OX=10090 GN=Ap1b1 PE=1 SV=2	0	33.603	11	10	37	3	943	103.9	5.17	79.78	10	0	1.477	0.742	1.978	0.512669	0.888586	0.520502	0.888402	0.98208	0.867723	27.01	45.69	17.77	1.03027e+07	1.50324e+07	1.549e+07	33.35	4.62	8.92	4005986	9833698	11495484	7229394	12684915	12748014	15057865	12782870	4.21145e+06	1.53983e+07	1.77721e+07	14033577	5.92755e+06	1.10905e+07	1.40815e+07
FALSE	High	Master Protein	P35585	AP-1 complex subunit mu-1 OS=Mus musculus OX=10090 GN=Ap1m1 PE=1 SV=3	0	6.966	9	3	10	3	423	48.5	7.3	23.45	3	0	1.066	0.01	100	0.935767	1e-17	1e-17	0.985566	7.53448e-17	6.99827e-17	52.18			9.23727e+06	1.06325e+07		28.03	36.72		6729522	7598040	10546200	4.96888e+06	7.4725e+06	4.95316e+06	12039065	12698549					9.95749e+06	8.56914e+06	1.29186e+07
FALSE	High	Master Protein	P17426	AP-2 complex subunit alpha-1 OS=Mus musculus OX=10090 GN=Ap2a1 PE=1 SV=1	0	57.735	16	14	48	7	977	107.6	7.03	123.16	14	3	1.059	0.789	1.135	0.944904	0.953759	0.665692	0.986883	0.996317	0.926775	60.94	46.8	71.13	6.4343e+07	6.35784e+07	5.67012e+07	14.01	17.14	6.05	3.59622e+07	48264418	53052310	31579257	4.7316e+07	4.44192e+07	55477047	73139800	2.07435e+07	5.34422e+07	5.73386e+07	4.68044e+07	6.37056e+07	8.2421e+07	6.49868e+07
FALSE	High	Master Protein	P17427	AP-2 complex subunit alpha-2 OS=Mus musculus OX=10090 GN=Ap2a2 PE=1 SV=2	0	55.116	17	12	45	5	938	104	6.93	131.88	12	0	0.01		0.01	1e-17		1e-17	8.55319e-17		6.99827e-17				4.17003e+06		7.11586e+06	30.08		7.9	2392306		4.10811e+06	1.89367e+06						6.99786e+06	7.07095e+06	5.78393e+06	3.53983e+06	4.91243e+06	5.03226e+06
FALSE	High	Master Protein	Q9DBG3	AP-2 complex subunit beta OS=Mus musculus OX=10090 GN=Ap2b1 PE=1 SV=1	0	44.973	13	12	50	5	937	104.5	5.38	110.77	12	6	1.159	0.532	2.13	0.87935	0.222051	0.401845	0.981477	0.587551	0.811761	25.08	34.94	31.51	1.20202e+08	1.83548e+08	4.54023e+07	7.34	13.76	22.79	90508223	1.09433e+08	95569599	85756014	123582592	108245219	177772684	165306692	1.8754e+07	4.48364e+07	5.5518e+07	41405820	1.33922e+08	1.2342e+08	1.17069e+08
FALSE	High	Master Protein	P84091	AP-2 complex subunit mu OS=Mus musculus OX=10090 GN=Ap2m1 PE=1 SV=1	0	23.846	20	8	46	8	435	49.6	9.54	99.61	8	0	1.271	1.029	1.238	0.648983	0.361203	0.820601	0.931339	0.76599	0.970172	34.63	69.31	57.41	1.42969e+08	1.87661e+08	1.90403e+08	8.36	11.12	43.21	99436350	110975920	1.27345e+08	9.56166e+07	145219082	142768509	167719036	193049899	1.82767e+07	188306371	226891772	173387716	1.47133e+08	1.38923e+08	1.62233e+08
FALSE	High	Master Protein	P62743	AP-2 complex subunit sigma OS=Mus musculus OX=10090 GN=Ap2s1 PE=1 SV=1	0.001	4.547	14	2	4	2	142	17	6.18	4.39	2	0	0.01	0.529	0.01	1e-17	0.258109	1e-17	8.55319e-17	0.639258	6.99827e-17		46.21		9.53066e+06		5.04319e+06	51		24.64	9939466	2933018	8673436	6457822					4931611	3.54353e+06	5.99565e+06	4.00835e+06	1.47072e+07	3.30788e+06	1.06246e+07
FALSE	High	Master Protein	Q3UHJ0	AP2-associated protein kinase 1 OS=Mus musculus OX=10090 GN=Aak1 PE=1 SV=2	0	199.493	44	26	200	26	959	103.3	6.7	683.09	26	0	1.446	0.82	1.73	0.351636	0.944143	0.563143	0.806375	0.995298	0.893406	28.32	21.53	29.82	6.55543e+08	9.10356e+08	5.26761e+08	5.7	2.39	5.03	470030018	5.69283e+08	4.9672e+08	5.0558e+08	780382394	729817184	8.2343e+08	7.83895e+08	4.27974e+08	527419258	5.0815e+08	460835517	6.9549e+08	6.42042e+08	6.0846e+08
FALSE	High	Master Protein	Q9JME5	AP-3 complex subunit beta-2 OS=Mus musculus OX=10090 GN=Ap3b2 PE=1 SV=2	0	8.113	3	2	6	2	1082	119.1	5.63	15.68	2	0
FALSE	High	Master Protein	O54774	AP-3 complex subunit delta-1 OS=Mus musculus OX=10090 GN=Ap3d1 PE=1 SV=1	0	8.321	2	2	6	2	1199	135	7.37	6.45	2	0	1.018	0.778	1.344	0.853845	0.964078	0.998535	0.97643	0.997437	0.999407	24.72	25.8	28.28	1.00391e+07	1.07331e+07	7.59414e+06	14.28	16.33	21.97	6.90913e+06		8047816	6.18057e+06	9929741	8302028	11163027	7355826	5233650	8920189	5886912	8296067	1.02232e+07	1.16482e+07	9.85822e+06
FALSE	High	Master Protein	Q9JKC8	AP-3 complex subunit mu-1 OS=Mus musculus OX=10090 GN=Ap3m1 PE=1 SV=1	0	22.93	28	8	17	6	418	46.9	6.93	35.8	8	0	1.026	1.192	0.909	0.835164	0.311324	0.365454	0.971177	0.702843	0.789416	25.3	20.87	28.54	2.56127e+07	4.13965e+07	2.54823e+07	23	13.71	19.94	12133567	32123764	18667518	2.16697e+07	2.78403e+07	3.6417e+07	35023232	35183983	22252314	28088330	23250450	17508548	2.27864e+07	3.62295e+07	2.28669e+07
FALSE	High	Master Protein	Q8R2R9	AP-3 complex subunit mu-2 OS=Mus musculus OX=10090 GN=Ap3m2 PE=1 SV=1	0	35.605	35	10	32	8	418	46.9	7.56	72.32	10	2	1.068	0.668	1.625	0.915182	0.645631	0.791391	0.983382	0.934448	0.966125	46.68	35.83	22.07	6.18936e+07	1.38186e+08	4.90921e+07	14.86	11.16	10.72	37097779	58650900	52293960	3.68503e+06	1.11575e+08	1.36617e+08	136190497	9.59919e+07	37128701	49014300	48100992	4.42831e+07	5.48925e+07	7.70474e+07	6.40578e+07
FALSE	High	Master Protein	Q9DCR2	AP-3 complex subunit sigma-1 OS=Mus musculus OX=10090 GN=Ap3s1 PE=1 SV=2	0	11.878	18	3	10	3	193	21.7	5.39	24.43	3	0	2.713	0.01	100	0.0351798	1e-17	1e-17	0.171007	7.53448e-17	6.99827e-17	55.93			1.15018e+07	3.61525e+07		9.38	30.02		4.67072e+06	9.08908e+06	5.56371e+06	8.24961e+06	35716152	3.4229e+07	30125728	17768060					1.25993e+07	1.02507e+07	1.21129e+07
FALSE	High	Master Protein	Q8CCJ4	APC membrane recruitment protein 2 OS=Mus musculus OX=10090 GN=Amer2 PE=1 SV=2	0	26.719	12	6	21	6	672	69.9	6.64	50.66	6	0	100	100	1.3	1e-17	1e-17	0.86693	8.55319e-17	7.53448e-17	0.984606			24.99		3.40073e+07	1.68392e+07		13.86	12.42					27164784	15320447	35020589	23648429	8.58565e+06	1.2652e+07	1.57135e+07	1.32294e+07
FALSE	High	Master Protein	A2AJA9	Apical junction component 1 homolog OS=Mus musculus OX=10090 GN=Ajm1 PE=1 SV=1	0	11.187	3	2	4	2	974	107.1	9.11	11.51	2	0	2.495	1.02	2.621	0.0208393	0.515754	0.236322	0.109077	0.865719	0.639237	19.85	11.89	14.02	2.87975e+07	7.59338e+07	2.98984e+07	9.67	13.76	7.69	22686942	23913452	23936590	21363754	71806788	5.2983e+07	77259947	62051336	23571052	28799926	26398920	30051276	3.35692e+07	2.69698e+07	2.93213e+07
FALSE	High	Master Protein	Q00623	Apolipoprotein A-I OS=Mus musculus OX=10090 GN=Apoa1 PE=1 SV=2	0	75.99	50	15	177	15	264	30.6	5.73	479.24	15	0	0.802	0.731	1.071	0.442991	0.694306	0.698388	0.845596	0.942877	0.935289	21.38	19.28	25.72	2.60144e+09	2.07652e+09	1.9925e+09	6.33	5.34	5.63	1.71759e+09	2.33919e+09	2094137622	1780655145	1861404585	1.61974e+09	1932823340	1818089140	1450084414	1.91144e+09	1979620422	1964674878	2.74296e+09	2.63816e+09	2.56523e+09
FALSE	High	Master Protein	P06728	Apolipoprotein A-IV OS=Mus musculus OX=10090 GN=Apoa4 PE=1 SV=3	0	36.922	30	9	37	9	395	45	5.47	93.51	9	0	1.217	0.674	1.952	0.672653	0.659411	0.546787	0.940998	0.935324	0.883758	44.94	34.9	54.09	2.00631e+08	1.88918e+08	1.52685e+08	6.43	6.64	6.54	141185946	1.88053e+08	151266940	1.45543e+08	176114791	1.49895e+08	1.7291e+08	171616982	112549766	1.46199e+08	1.59626e+08	1.38001e+08	2.08909e+08	2.12088e+08	1.85295e+08
FALSE	High	Master Protein	P34928	Apolipoprotein C-I OS=Mus musculus OX=10090 GN=Apoc1 PE=1 SV=1	0	15.42	31	4	25	4	88	9.7	9.09	45.64	4	0	0.744	1.014	0.934	0.262954	0.389826	0.419483	0.704716	0.782238	0.827974	62.1	30.72	47.24	1.58558e+08	1.37705e+08	1.66057e+08	26.11	19.23	23.26	104423020	144271198	176667732	8.58396e+07	119548238	77727057	126223281	1.44392e+08	8.09458e+07	158703832	182538023	143210772	1.54512e+08	1.6271e+08	2.1641e+08
FALSE	High	Master Protein	P33622	Apolipoprotein C-III OS=Mus musculus OX=10090 GN=Apoc3 PE=1 SV=2	0	26.437	46	3	48	3	99	11	4.75	158.35	3	0	0.872	0.544	1.597	0.544622	0.247381	0.854268	0.904811	0.623548	0.979007	17.31	27.59	31.93	2.35288e+08	1.97269e+08	1.29678e+08	7.75	11.47	42.41	174516902	194088384	183520626	186013906	143782782	157708282	206270260	184494616	33096679	137691958	134520482	118122854	2.58228e+08	2.18895e+08	2.24805e+08
FALSE	High	Master Protein	P51910	Apolipoprotein D OS=Mus musculus OX=10090 GN=Apod PE=1 SV=1	0	10.196	16	3	14	3	189	21.5	4.91	25.59	3	0	0.803	0.232	3.779	0.370009	0.000109539	0.0586923	0.817745	0.00069599	0.24342	20.07	48.47	45.96	1.17871e+08	1.05342e+08	4.66541e+07	23.05	10.73	23.66	117394634	97840868	90127522	95057586	8.78423e+07	72359836	100526796	97885478	36030956	2.72613e+07	4.81318e+07	44185728	1.73706e+08	1.10346e+08	1.10402e+08
FALSE	High	Master Protein	P08226	Apolipoprotein E OS=Mus musculus OX=10090 GN=Apoe PE=1 SV=2	0	86.348	46	15	139	15	311	35.8	5.68	436.72	15	0	0.798	0.71	1.155	0.435128	0.611544	0.816911	0.843109	0.921533	0.970107	27.21	25.42	35.12	1.57897e+09	1.20256e+09	1.02988e+09	38.61	5.08	36.89	1.11137e+09	1344270327	2331272877	950035534	1.08468e+09	991840656	1150346879	1004326767	8.15381e+08	9.24823e+08	1.90794e+09	976368757	1.64446e+09	1.51608e+09	2.85571e+09
FALSE	High	Master Protein	O35841	Apoptosis inhibitor 5 OS=Mus musculus OX=10090 GN=Api5 PE=1 SV=2	0	8.552	6	3	6	3	504	56.8	5.92	7.68	3	0	1.558	1.061	1.423	0.443435	0.500692	0.932814	0.846041	0.857499	0.990747	21.72	19.97	26.36	7.11707e+06	1.535e+07	7.21794e+06	17.47	18.26	14.34	3.2877e+06	6306067	5921167	5.37972e+06	8.03884e+06	17385000	1.30016e+07	3.89923e+06	5.49517e+06	5.81879e+06	8571426	7.13781e+06	4.86472e+06	7.11204e+06	7.25317e+06
FALSE	High	Master Protein	Q07813	Apoptosis regulator BAX OS=Mus musculus OX=10090 GN=Bax PE=1 SV=1	0	28.257	30	4	36	4	192	21.4	4.98	116.11	4	0	1.492	0.926	1.452	0.315302	0.604371	0.919069	0.766332	0.920957	0.990747	18.57	21.95	19.64	1.94363e+08	2.58583e+08	1.74171e+08	21.5	12.71	8.98	149401525	151520968	202467340	118133443	221001062	171915097	240763241	246424672	148303170	149680866	162978070	176802066	2.21065e+08	1.70887e+08	2.48014e+08
FALSE	High	Master Protein	Q9Z0X1	Apoptosis-inducing factor 1, mitochondrial OS=Mus musculus OX=10090 GN=Aifm1 PE=1 SV=1	0	222.716	34	21	301	21	612	66.7	9.17	1155.44	21	0	0.804	1.003	0.835	0.447058	0.408479	0.370819	0.847409	0.799277	0.792488	31.8	26.13	33.58	2.62026e+09	1.89298e+09	3.39484e+09	21.67	8.43	4.01	1.33558e+09	2750476433	1.74686e+09	2.45204e+09	1615252154	1598857853	1.50122e+09	1.67304e+09	2734367719	3.19074e+09	3.18206e+09	3.29477e+09	2.21332e+09	3.10201e+09	2.13983e+09
FALSE	High	Master Protein	Q62415	Apoptosis-stimulating of p53 protein 1 OS=Mus musculus OX=10090 GN=Ppp1r13b PE=1 SV=2	0	11.822	4	4	6	3	1087	119.1	6.68	11.49	4	0
FALSE	High	Master Protein	Q9JIX8	Apoptotic chromatin condensation inducer in the nucleus OS=Mus musculus OX=10090 GN=Acin1 PE=1 SV=3	0	23.976	6	6	25	6	1338	150.6	5.91	57.48	6	0	1.125	0.771	1.23	0.966952	0.988445	0.782609	0.993845	0.999973	0.963577	37.97	23.81	26.3	1.34378e+08	1.31838e+08	1.06543e+08	13.04	8.41	16.97	1.04154e+08	107418178	1.17518e+08	8.18988e+07	1.12235e+08	9.57873e+07	123236014	1.23578e+08	6.53781e+07	9.32068e+07	1.12324e+08	1.13808e+08	1.54114e+08	1.2544e+08	1.43954e+08
FALSE	High	Master Protein	P55088	Aquaporin-4 OS=Mus musculus OX=10090 GN=Aqp4 PE=1 SV=2	0	53.812	14	4	62	4	323	34.4	7.42	315.44	4	0	0.827	0.952	0.839	0.423245	0.541019	0.314905	0.843109	0.881252	0.742933	14.67	17.79	13.56	1.93355e+08	1.45026e+08	1.6547e+08	5.32	6.65	8.34	125157289	1.72229e+08	147098986	155036849	130367698	113920878	143014925	122276570	108689548	157492760	155991005	178637056	1.92473e+08	1.94242e+08	1.8019e+08
FALSE	High	Master Protein	Q68FF6	ARF GTPase-activating protein GIT1 OS=Mus musculus OX=10090 GN=Git1 PE=1 SV=1	0	14.749	8	6	13	6	770	85.2	6.93	21.37	6	0	1.266	0.47	2.964	0.584605	0.1053	0.143396	0.920043	0.350673	0.472429	52.92	40.89	43.43	8.80953e+07	3.03077e+08	8.15753e+07	15.04	8.25	16.96	7.49498e+07	32775508	7.44034e+07	57789398	2.55595e+08	2.21873e+08	2.62216e+08	2.85362e+08	35783340	84928705	76890480	81777889	1.10901e+08	8.51515e+07	9.11409e+07
FALSE	High	Master Protein	Q8K221	Arfaptin-2 OS=Mus musculus OX=10090 GN=Arfip2 PE=1 SV=2	0	12.003	8	2	13	2	341	37.7	5.87	30.04	2	0	3.007	0.01	100	0.0260872	1e-17	1e-17	0.13258	7.53448e-17	6.99827e-17	31.66			6.39314e+06	2.88415e+07		13.67	15.68			6529068	5605321	4.09779e+06	27257269	21838611	22230612	29104697					5.95261e+06	7.36354e+06	6.86627e+06
FALSE	High	Master Protein	Q8K2K6	Arf-GAP domain and FG repeat-containing protein 1 OS=Mus musculus OX=10090 GN=Agfg1 PE=1 SV=2	0	7.498	6	2	8	2	561	58	8.63	23.09	2	0
FALSE	High	Master Protein	E9PY16	ArfGAP with dual PH domains 1 OS=Mus musculus OX=10090 GN=Adap1 PE=1 SV=1	0	95.801	45	15	179	15	374	43.3	8.65	502.65	15	0	0.97	0.752	1.241	0.789979	0.835982	0.8022	0.966113	0.97263	0.968443	29.24	25.8	23.66	3.8384e+08	3.71511e+08	2.667e+08	5.66	8.57	4.34	221302940	343209946	278182514	302428435	307615810	331448336	2.99694e+08	329494226	211754139	273808957	2.60424e+08	244076494	3.80631e+08	3.87075e+08	3.49698e+08
FALSE	High	Master Protein	Q8BXK8	Arf-GAP with GTPase, ANK repeat and PH domain-containing protein 1 OS=Mus musculus OX=10090 GN=Agap1 PE=1 SV=1	0	23.875	8	6	20	4	857	94.4	7.94	60.46	6	0	0.787	0.433	1.85	0.341421	0.0610028	0.631343	0.798736	0.232035	0.914128	12.02	9.19	19.25	1.24397e+08	1.09546e+08	5.46636e+07	7.88	10.54	19.81	88969792	107965368	103748168	82572440	99209863	79169371	109862954	91220364	28380508	52287868	57152280	51467388	1.31646e+08	1.21764e+08	1.27087e+08
FALSE	High	Master Protein	Q3UHD9	Arf-GAP with GTPase, ANK repeat and PH domain-containing protein 2 OS=Mus musculus OX=10090 GN=Agap2 PE=1 SV=1	0	9.127	4	4	12	4	1186	124.4	9.89	19.47	4	0	1.581	1.387	0.857	0.424076	0.147808	0.325675	0.843109	0.447866	0.754509	42.81	30.86	77.57	1.78965e+07	2.87487e+07	3.60946e+07	29.83	9.47	10.55	14240517	9926474	2.1742e+07	1.07592e+07	2.80286e+07	23032869	2.83102e+07	2.40202e+07	15290521	30035413	37475765	32849259	2.10713e+07	1.52001e+07	2.6633e+07
FALSE	High	Master Protein	Q8VHH5	Arf-GAP with GTPase, ANK repeat and PH domain-containing protein 3 OS=Mus musculus OX=10090 GN=Agap3 PE=1 SV=1	0	49.707	9	7	45	5	910	97.9	7.75	170.52	7	2	2.708	0.415	8.092	0.00926867	0.0694758	0.000273135	0.053899	0.254896	0.00171854	70.23	100.24	43.82	4.78795e+07	2.38343e+08	1.9281e+07	34.85	12.5	30.95	3.69986e+07	37128955	52629600	28755768	170224698	213907059	248597162	198564456	1.33277e+07	25370576	1.28199e+07	14468373	5.47458e+07	4.18744e+07	7.93573e+07
FALSE	High	Master Protein	Q9QWY8	Arf-GAP with SH3 domain, ANK repeat and PH domain-containing protein 1 OS=Mus musculus OX=10090 GN=Asap1 PE=1 SV=2	0	9.965	2	2	10	2	1147	127.3	7.64	22.01	2	0	0.78	1.231	0.588	0.434112	0.25388	0.123732	0.843109	0.631969	0.423089	71.55	57.99	63.19	1.83907e+07	7.37787e+06	1.40422e+07	30.89	15.47	40.2	1.00328e+07	1.8106e+07	7.48674e+06	13065376	6.49527e+06	8.12722e+06	6.60702e+06	6319998	5514632	1.78061e+07	1.73387e+07	1.07459e+07	1.95536e+07	2.04201e+07	9.17092e+06
FALSE	High	Master Protein	A2APY7	Arginine-hydroxylase NDUFAF5, mitochondrial OS=Mus musculus OX=10090 GN=Ndufaf5 PE=1 SV=1	0	21.888	22	6	25	6	343	38.4	6.1	52.45	6	0	2.179	0.745	3.429	0.0511984	0.818639	0.0868584	0.234683	0.96689	0.324977	28.16	23.23	30.57	3.04537e+07	8.47195e+07	1.10034e+07	10.3	5.91	10.3	2.12033e+07	1.31948e+07	2.53173e+07	2.25888e+07	7.7943e+07	7.08008e+07	7.99805e+07	6.58201e+07	1.02954e+07	9728400	6.41907e+06	1.0241e+07	3.13739e+07	2.48633e+07	3.10126e+07
FALSE	High	Master Protein	Q9D0I9	Arginine--tRNA ligase, cytoplasmic OS=Mus musculus OX=10090 GN=Rars1 PE=1 SV=2	0.001	4.445	5	2	2	2	660	75.6	7.55	4.06	2	0
FALSE	High	Master Protein	P16460	Argininosuccinate synthase OS=Mus musculus OX=10090 GN=Ass1 PE=1 SV=1	0	8.873	6	3	12	3	412	46.6	8.22	16.34	3	0	0.775	1.443		0.369853	0.0820264		0.817745	0.289856		23.74	15.94		4.53353e+07	1.92533e+07	2.90834e+07	18.63	5.58	4.48	3.38568e+07	47815449	3.3492e+07	26799751	1.54492e+07	17293781	1.74792e+07	1.7633e+07	21978520	29016836	28388726	28153662	5.0097e+07	5.39267e+07	4.10263e+07
FALSE	High	Master Protein	Q8BNU0	Armadillo repeat-containing protein 6 OS=Mus musculus OX=10090 GN=Armc6 PE=1 SV=1	0	27.24	15	5	24	5	468	50.7	6	86.14	5	0	1.518	0.563	2.098	0.369858	0.343853	0.421333	0.817745	0.744622	0.828466	25.07	81.22	103.98	3.4155e+07	6.02488e+07	9.00406e+06	0.72	1.04	19.29	1.5336e+07	3.06251e+07	2.77746e+07	1.65224e+07	4.7449e+07	50638819	5.60292e+07	5.43887e+07	5132467	9.89815e+06	8.60191e+06	8.90579e+06	3.42843e+07	3.45392e+07	3.40227e+07
FALSE	High	Master Protein	Q8BT18	Armadillo-like helical domain-containing protein 4 OS=Mus musculus OX=10090 GN=Armh4 PE=2 SV=2	0.001	5.474	3	2	3	2	775	83.7	4.41	4.51	2	0	0.01	0.01		1e-17	1e-17		8.55319e-17	7.53448e-17					5.0329e+06			17.41			4.11961e+06	4989937	3.45612e+06	3.39984e+06									6.09568e+06	5.6277e+06	4.2336e+06
FALSE	High	Master Protein	Q9D0A3	Arpin OS=Mus musculus OX=10090 GN=Arpin PE=1 SV=1	0	41.997	47	9	70	9	226	25.2	5.19	204.02	9	0	0.783	0.804	0.913	0.344766	0.887677	0.390337	0.799637	0.98208	0.805403	22.81	25.02	31.13	1.74621e+08	1.58765e+08	1.56762e+08	3.24	5.99	11.67	110381806	152529233	139890600	138723676	1.30296e+08	140816628	127712308	1.41708e+08	132650798	147726279	1.25992e+08	149817368	1.77258e+08	1.72024e+08	1.7136e+08
FALSE	High	Master Protein	Q91WU5	Arsenite methyltransferase OS=Mus musculus OX=10090 GN=As3mt PE=1 SV=2	0	15.218	11	3	13	3	376	41.8	5.86	24.69	3	0	0.723	0.567	1.25	0.267367	0.311353	0.817259	0.709318	0.702843	0.970107	30.11	23.76	31.48	3.3121e+07	5.33452e+07	1.74932e+07	22.11	16.37	15.2	18474162	33398724	35635964	21998476	29795824	35962219	44523722	5.31417e+07	17897676	15559970	18292554		2.73357e+07	3.76674e+07	4.36525e+07
FALSE	High	Master Protein	P50428	Arylsulfatase A OS=Mus musculus OX=10090 GN=Arsa PE=1 SV=2	0	20.086	12	5	32	5	506	53.7	5.87	50.55	5	0	1.391	0.978	1.351	0.511961	0.462086	0.922323	0.888402	0.836553	0.990747	65.42	38.99	37.46	9.52768e+07	1.24087e+08	1.06672e+08	11.48	20.23	15.52	5.42961e+07	88236320	7.44682e+07	67409684	125417126	9.61806e+07	1.14683e+08	7.8434e+07	7.3922e+07	1.13337e+08	81156943	98245672	8.03405e+07	9.95137e+07	9.12203e+07
FALSE	High	Master Protein	P50429	Arylsulfatase B OS=Mus musculus OX=10090 GN=Arsb PE=1 SV=3	0	56.599	17	8	141	8	534	59.6	7.24	338.19	8	0	0.981	0.751	1.291	0.805469	0.777467	0.905961	0.966506	0.963555	0.990174	37.48	19.07	30.17	4.87105e+08	4.44111e+08	3.4558e+08	11.23	12.79	4.37	336575881	404234311	3.48609e+08	411163896	405020385	3.89615e+08	399394394	3.13999e+08	2.92245e+08	3.14482e+08	346814894	3.2538e+08	5.20446e+08	4.55899e+08	4.27031e+08
FALSE	High	Master Protein	Q3TYD4	Arylsulfatase G OS=Mus musculus OX=10090 GN=Arsg PE=1 SV=1	0	6.904	6	2	3	2	525	57.4	6.39	9.08	2	0	2.059	1.151	1.746	0.159419	0.346681	0.665036	0.527896	0.748762	0.926775	49.13	47.83	29.01	9.01521e+06	1.88405e+07	1.03738e+07	36.71	41.07	17.96		8.11144e+06	4.39051e+06	10334617	18680590	5566863	17526810			10285558	9645554	13235806	8.8842e+06	9.14815e+06	5.37818e+06
FALSE	High	Master Protein	Q61024	Asparagine synthetase [glutamine-hydrolyzing] OS=Mus musculus OX=10090 GN=Asns PE=1 SV=3	0	9.805	4	2	11	2	561	64.2	6.58	27.36	2	0	0.64	0.01	100	0.214478	1e-17	1e-17	0.627057	7.53448e-17	6.99827e-17	14.82			1.64908e+07	5.4341e+06		7.39	13.34		1.11047e+07	14675005	1.15635e+07	12514749	4.62035e+06	4.57354e+06	6.16264e+06	4.25934e+06					1.64312e+07	1.65506e+07	1.41647e+07
FALSE	High	Master Protein	Q8BP47	Asparagine--tRNA ligase, cytoplasmic OS=Mus musculus OX=10090 GN=NARS1 PE=1 SV=2	0	16.268	9	4	29	3	559	64.2	5.86	70.35	4	0	1.148	0.712	1.992	0.892707	0.761304	0.502746	0.981477	0.962703	0.862823	64.19	37	41.67	7.46078e+07	7.62271e+07	5.27333e+07	40.67	40.68	24.49	4.35524e+07	7.65871e+07	1.01834e+08	31947831	50244616	37284476	92026920	99287064	2.42174e+07	4.87548e+07	5.50863e+07	51367773	6.44433e+07	8.63756e+07	1.24742e+08
FALSE	High	Master Protein	P05201	Aspartate aminotransferase, cytoplasmic OS=Mus musculus OX=10090 GN=Got1 PE=1 SV=3	0	119.543	42	18	324	18	413	46.2	7.14	1138.01	18	0	0.911	1.098	0.83	0.69728	0.240414	0.364262	0.945223	0.612502	0.789416	14.67	15.63	14.77	6.8678e+09	6.32367e+09	7.61978e+09	7.25	1.69	3.4	5.01226e+09	6.00649e+09	5684060050	4697150337	5.33345e+09	5.30238e+09	6100735217	5638832308	5.90928e+09	7339253019	7540140877	7.58638e+09	7.4165e+09	6.77417e+09	6.96272e+09
FALSE	High	Master Protein	P05202	Aspartate aminotransferase, mitochondrial OS=Mus musculus OX=10090 GN=Got2 PE=1 SV=1	0	169.827	49	22	471	22	430	47.4	9	1695.11	22	0	0.947	0.662	1.398	0.785733	0.435716	0.87361	0.966113	0.818372	0.986288	31.69	27.16	26.11	2.49171e+10	2.37552e+10	1.69933e+10	4.08	2.06	5.28	17201887653	21938262077	2.0485e+10	17503409349	2.06681e+10	19813666111	21751954078	21294764989	1.25211e+10	1.65047e+10	1.77852e+10	1.57574e+10	2.54532e+10	2.47422e+10	2.50933e+10
FALSE	High	Master Protein	Q922B2	Aspartate--tRNA ligase, cytoplasmic OS=Mus musculus OX=10090 GN=Dars1 PE=1 SV=2	0	22.229	18	8	22	8	501	57.1	6.49	47.84	8	0	1.016	0.01	100	0.80856	1e-17	1e-17	0.966506	7.53448e-17	6.99827e-17	30.76			3.06614e+07	3.26115e+07		20.32	17.49		19502965	2.88857e+07	33792347	1.99478e+07	25037872	25328583	33420745	3.13945e+07					2.8858e+07	3.25776e+07	4.13941e+07
FALSE	High	Master Protein	Q8R3P0	Aspartoacylase OS=Mus musculus OX=10090 GN=Aspa PE=1 SV=2	0	75.231	40	10	105	10	312	35.3	6.58	325.94	10	0	1.162	0.651	1.795	0.812547	0.387655	0.576527	0.966654	0.78147	0.895396	20.14	24.61	20.86	5.32203e+08	6.29451e+08	3.39644e+08	19.07	3.25	6.31	424540285	4.05519e+08	4.75123e+08	3.11595e+08	5.17946e+08	5.08181e+08	6.17628e+08	557441239	2.783e+08	2.97684e+08	330264912	3.40892e+08	6.2818e+08	4.76589e+08	5.94307e+08
FALSE	High	Master Protein	Q9Z2W0	Aspartyl aminopeptidase OS=Mus musculus OX=10090 GN=Dnpep PE=1 SV=2	0	45.687	27	11	64	11	473	52.2	7.25	158.78	11	0	1.212	0.717	1.617	0.682194	0.732232	0.808861	0.942002	0.954548	0.969124	35.89	53.59	47.75	3.17888e+08	3.72736e+08	2.02237e+08	17.45	17.62	26.24	2.12712e+08	287359800	262101702	1.46141e+08	2.95733e+08	2.16305e+08	3.58424e+08	343078342	89753472	2.17705e+08	183188623	2.10966e+08	3.14744e+08	3.24087e+08	3.21063e+08
FALSE	High	Master Protein	Q8BSY0	Aspartyl/asparaginyl beta-hydroxylase OS=Mus musculus OX=10090 GN=Asph PE=1 SV=1	0	9.772	7	2	3	2	741	83	5.08	4.03	2	0
FALSE	High	Master Protein	Q62048	Astrocytic phosphoprotein PEA-15 OS=Mus musculus OX=10090 GN=Pea15 PE=1 SV=1	0	67.711	37	5	137	5	130	15	5.02	602.42	5	0	1.101	0.963	1.142	0.860917	0.505296	0.799122	0.978758	0.859688	0.968443	34.63	33.17	16.73	1.12574e+09	1.29073e+09	1.11764e+09	10.24	6.85	4.69	7.74229e+08	9.80852e+08	1096538547	8.14964e+08	1.04721e+09	1.02471e+09	1309619858	1.19975e+09	9.18603e+08	1032648529	1.07475e+09	1117275619	1.1456e+09	1.10621e+09	1.34321e+09
FALSE	High	Master Protein	Q61137	Astrotactin-1 OS=Mus musculus OX=10090 GN=Astn1 PE=1 SV=4	0	64.547	12	12	71	12	1302	144.8	5.21	179.36	12	0	2.876	0.699	3.257	0.00524026	0.730198	0.104949	0.0320149	0.954403	0.372376	53	45.18	74.12	9.33532e+07	2.18348e+08	7.15359e+07	17.17	5.83	5.88	75890980	8.26519e+07	7.63219e+07	5.52713e+07	190764794	1.72126e+08	1.98878e+08	206875814	4.60692e+07	63982830	6.8145e+07	6.58013e+07	1.12294e+08	9.32155e+07	9.3491e+07
FALSE	High	Master Protein	Q80Z10	Astrotactin-2 OS=Mus musculus OX=10090 GN=Astn2 PE=1 SV=2	0	34.019	6	7	27	7	1352	149.3	6.07	53.8	7	0	4.305	0.206	4.854	0.000320358	0.000550805	0.0149819	0.00225147	0.00334308	0.0760733	61.36	82.11	202.12	5.79793e+06	7.75053e+07	1.212e+07	72.92	7.34	21.3	973481	1.12697e+07	5.64648e+06	3.67113e+06	6.43672e+07	6.78376e+07	6.38299e+07	70380107	9560894	7.70326e+06	1.04644e+06	1.07105e+07	1.44043e+06	1.271e+07	6.91669e+06
FALSE	High	Master Protein	P28658	Ataxin-10 OS=Mus musculus OX=10090 GN=Atxn10 PE=1 SV=2	0	14.288	11	4	13	4	475	53.7	5.25	22.34	4	0	100		100	1e-17		1e-17	8.55319e-17		6.99827e-17					8.41448e+06			45.16						5765326	8788248	3.46493e+06	10608573
FALSE	High	Master Protein	O70305	Ataxin-2 OS=Mus musculus OX=10090 GN=Atxn2 PE=1 SV=1	0	15.037	5	5	12	5	1285	136.4	9.55	16.02	5	0	100	100	0.779	1e-17	1e-17	0.323646	8.55319e-17	7.53448e-17	0.75313			22.5		8.74119e+06	5.04458e+06		17.78	15.63					6.50978e+06	3921389	7.17654e+06	9574941		4.40416e+06	4256133	5661691
FALSE	High	Master Protein	Q7TQH0	Ataxin-2-like protein OS=Mus musculus OX=10090 GN=Atxn2l PE=1 SV=1	0	18.84	7	7	20	7	1049	110.6	8.85	27.28	7	0	1.56	0.713	1.547	0.33095	0.776299	0.880217	0.785645	0.963151	0.98815	61.14	49.23	53.02	9.80124e+07	1.22671e+08	7.68026e+07	14.66	11.44	19.6	58086416	76266613	93734487	7.26129e+07	9.80363e+07	9.34269e+07	1.17587e+08	128526173	67010224	66847632	8.5008e+07	51400559	9.99309e+07	9.26013e+07	1.26021e+08
FALSE	High	Master Protein	Q9CVD2	Ataxin-3 OS=Mus musculus OX=10090 GN=Atxn3 PE=1 SV=2	0	7.538	6	2	2	2	355	40.5	4.83	1.75	2	0
FALSE	High	Master Protein	Q8BH66	Atlastin-1 OS=Mus musculus OX=10090 GN=Atl1 PE=1 SV=1	0	10.877	7	4	10	4	558	63.3	6.49	8.17	4	0	1.14	1.957	0.6	0.95964	0.022065	0.139652	0.992731	0.0997491	0.465736	28.03	19.8	27.14	1.6413e+07	1.43552e+07	1.85901e+07	16.57	23.63	16.9	1.07072e+07	6501271	13880756	5550059	1.1134e+07	7.9405e+06	1.47283e+07	1.48069e+07		19365588	20669692	13417924	1.58432e+07	1.78033e+07	1.70033e+07
FALSE	High	Master Protein	Q9CQQ7	ATP synthase F(0) complex subunit B1, mitochondrial OS=Mus musculus OX=10090 GN=Atp5pb PE=1 SV=1	0	51.172	41	11	80	11	256	28.9	9.06	212.94	11	0	0.964	1.019	0.951	0.754754	0.407163	0.429905	0.964596	0.797894	0.832685	79.29	58.18	75.97	2.13429e+08	3.01536e+08	4.34505e+08	9.7	28.09	14.06	144984422	188271046	201215473	1.48114e+08	213015665	1.71799e+08	350045300	315173634	1.06789e+08	4.38611e+08	521313200	387655790	2.14529e+08	2.12334e+08	2.4648e+08
FALSE	High	Master Protein	Q78IK2	ATP synthase membrane subunit K, mitochondrial OS=Mus musculus OX=10090 GN=Atp5mk PE=1 SV=1	0	11.193	19	2	14	2	58	6.4	9.83	34.36	2	0	3.161	5.369	0.621	0.00765633	5.26336e-10	0.0788272	0.0451297	3.8123e-09	0.301898	61.09	32.97	65.6	6.25868e+06	6.53512e+07	1.5463e+08	27.5	76.36	15.52	4160477	4435875	7619625		30231631	20731681	112416778	138571838		156260903	160182237	107678155	6.15614e+06	5.00282e+06	9.33371e+06
FALSE	High	Master Protein	Q811I0	ATP synthase mitochondrial F1 complex assembly factor 1 OS=Mus musculus OX=10090 GN=Atpaf1 PE=1 SV=1	0	23.599	12	4	38	4	324	36.3	8.19	118.08	4	0	1.601	0.763	2.053	0.274408	0.91661	0.491941	0.713531	0.989849	0.859883	31.78	25.37	31.32	3.83494e+07	6.72761e+07	3.05815e+07	16.2	14.34	36.46	2.85376e+07	1.73592e+07	3.83927e+07	2.63079e+07	5.92558e+07	4.47112e+07	7.80113e+07	5.76026e+07	2.46696e+07	2.66287e+07	5.60353e+07	28541475	4.22263e+07	3.34776e+07	4.70294e+07
FALSE	High	Master Protein	Q91YY4	ATP synthase mitochondrial F1 complex assembly factor 2 OS=Mus musculus OX=10090 GN=Atpaf2 PE=1 SV=1	0	14.897	17	3	9	3	289	33.3	6.32	27.96	3	0	100		100	1e-17		1e-17	8.55319e-17		6.99827e-17					4.90923e+06			131.97						4.57738e+06	3.76775e+06	3.52276e+06	35240616
FALSE	High	Master Protein	Q03265	ATP synthase subunit alpha, mitochondrial OS=Mus musculus OX=10090 GN=Atp5f1a PE=1 SV=1	0	265.954	59	36	668	36	553	59.7	9.19	2223.73	36	0	0.826	0.794	0.985	0.497488	0.939297	0.577535	0.879465	0.995298	0.895954	28.03	29.21	28.23	1.3145e+10	1.10428e+10	1.18006e+10	4	3.26	8.42	9487606623	1.16895e+10	1.06624e+10	9.67669e+09	9.38945e+09	8.7253e+09	1.04062e+10	9.79428e+09	7.61097e+09	1.15752e+10	1.16664e+10	1.12425e+10	1.40385e+10	1.32296e+10	1.30609e+10
FALSE	High	Master Protein	P56480	ATP synthase subunit beta, mitochondrial OS=Mus musculus OX=10090 GN=Atp5f1b PE=1 SV=2	0	508.156	78	34	4312	34	529	56.3	5.34	17108.4	34	0	0.809	0.939	0.837	0.45871	0.569197	0.372605	0.85368	0.89807	0.793554	19.93	25.49	21.74	4.06833e+11	3.19803e+11	4.01193e+11	2.77	2.22	1.73	2.7394e+11	3.62056e+11	3.17936e+11	3.14327e+11	2.79451e+11	2.73041e+11	2.95524e+11	2.78703e+11	3.19123e+11	3.83015e+11	3.89132e+11	3.8259e+11	4.05341e+11	4.0833e+11	3.89458e+11
FALSE	High	Master Protein	Q9DCX2	ATP synthase subunit d, mitochondrial OS=Mus musculus OX=10090 GN=Atp5pd PE=1 SV=3	0	120.116	60	11	212	11	161	18.7	5.69	800.9	11	0	0.61	0.876	0.708	0.113828	0.760561	0.217667	0.427253	0.962703	0.609526	15.23	23.07	15.51	8.58289e+09	5.46497e+09	8.02174e+09	5.04	1.46	3.19	5.87458e+09	7.5143e+09	6.47932e+09	6.78001e+09	4616849740	4660510804	5012250870	4878455247	6.38333e+09	7.49778e+09	7.55765e+09	7.67166e+09	8.69246e+09	8.4747e+09	7.95961e+09
FALSE	High	Master Protein	Q9D3D9	ATP synthase subunit delta, mitochondrial OS=Mus musculus OX=10090 GN=Atp5f1d PE=1 SV=1	0	38.207	38	3	133	3	168	17.6	5.08	467.12	3	0	0.841	1.014	0.816	0.531145	0.386472	0.345272	0.89564	0.78134	0.776383	18	12.39	9.29	2.78513e+10	2.19479e+10	2.77557e+10	6.85	3.47	2.94	19554912033	2.37702e+10	20759033650	22178740601	18807676044	19216036646	19946653286	1.93153e+10	2.13659e+10	27457420532	27667814083	26309967614	2.89349e+10	2.68083e+10	2.54289e+10
FALSE	High	Master Protein	Q06185	ATP synthase subunit e, mitochondrial OS=Mus musculus OX=10090 GN=Atp5me PE=1 SV=2	0	9.712	28	3	26	3	71	8.2	9.35	52.51	3	0	1.259	3.861	0.336	0.599896	1.03151e-08	0.00220872	0.921872	7.25749e-08	0.0126947	24.6	51.93	51.58	1.63186e+08	2.09058e+08	6.29547e+08	12.1	11.82	15.3	8.97174e+07	157966875	136040628	120706024	165512184	150874864	210131166	205019718	445054496	680336665	533471352	670443610	1.32752e+08	1.78156e+08	1.66644e+08
FALSE	High	Master Protein	P56382	ATP synthase subunit epsilon, mitochondrial OS=Mus musculus OX=10090 GN=Atp5f1e PE=1 SV=2	0	9.242	56	4	42	4	52	5.8	10.01	92.12	4	0	0.476	1.225	0.437	0.0203579	0.110317	0.0263595	0.106839	0.363382	0.123621	58.93	55.67	33.69	6.60851e+09	2.8821e+09	6.78228e+09	10.47	14.85	24.09	4.38752e+09	5964676979	4.96051e+09	5.84719e+09	2253634264	3.0816e+09	2813628656	2.45464e+09	7634920559	5561742845	7.67771e+09	5661221749	6.4921e+09	6.72702e+09	6.0764e+09
FALSE	High	Master Protein	P56135	ATP synthase subunit f, mitochondrial OS=Mus musculus OX=10090 GN=Atp5mf PE=1 SV=3	0	14.356	38	4	26	4	88	10.3	9.95	65.19	4	0	0.777	1.07	0.69	0.354339	0.312909	0.13806	0.808266	0.704046	0.461949	47.85	68.21	45.62	3.87474e+07	5.17416e+07	1.16937e+08	26.82	19.16	15.25	28498411	31569116	4.53287e+07	2.2737e+07	4.89872e+07	56203734	43489419	3.96563e+07	3.55409e+07	1.25952e+08	1.13957e+08	113383657	4.21683e+07	3.56039e+07	5.55257e+07
FALSE	High	Master Protein	Q9CPQ8	ATP synthase subunit g, mitochondrial OS=Mus musculus OX=10090 GN=Atp5mg PE=1 SV=1	0	26.629	42	3	20	3	103	11.4	9.74	59.56	3	0	0.899	2.544	0.557	0.60243	0.000228575	0.0621008	0.921872	0.00142245	0.255724	41.56	34.36	88.95	2.00301e+07	6.2286e+07	7.11861e+07	44.74	84.79	26.39	14618967	16445568	19782142	4.79056e+06	29598921	2.00553e+07	1.04302e+08	1.65057e+08	1.2825e+07	73841750	96573570	61805272	2.16313e+07	1.85475e+07	2.42323e+07
FALSE	High	Master Protein	Q91VR2	ATP synthase subunit gamma, mitochondrial OS=Mus musculus OX=10090 GN=Atp5f1c PE=1 SV=1	0	85.356	43	14	191	14	298	32.9	9.01	582.05	14	0	0.629	0.677	0.917	0.135521	0.488868	0.480931	0.472502	0.856444	0.857228	28.66	19.44	19.89	5.26255e+09	3.51143e+09	3.98571e+09	2.83	4.21	3.99	3.64262e+09	4.4809e+09	4246148199	4.02187e+09	2.78321e+09	3.05067e+09	3.27673e+09	3.12869e+09	3.17698e+09	3786323191	3689430091	3.80496e+09	5.38989e+09	5.0536e+09	5.20135e+09
FALSE	High	Master Protein	Q9DB20	ATP synthase subunit O, mitochondrial OS=Mus musculus OX=10090 GN=Atp5po PE=1 SV=1	0	40.744	46	9	63	9	213	23.3	9.99	168.6	9	0	0.801	1.583	0.573	0.411865	0.0108646	0.0608201	0.837115	0.0540893	0.251216	26.55	44.09	26.2	4.78043e+08	3.97387e+08	7.88521e+08	82.43	11.55	42.4	3.25165e+08	4.21142e+08	1.40241e+09	301279093	3.47582e+08	2.74337e+08	401779049	3.42628e+08	551268550	7.15117e+08	1563642926	7.83045e+08	4.81137e+08	4.74968e+08	1.7179e+09
FALSE	High	Master Protein	P97450	ATP synthase-coupling factor 6, mitochondrial OS=Mus musculus OX=10090 GN=Atp5pf PE=1 SV=1	0	83.519	44	6	159	6	108	12.5	9.36	617.23	6	0	0.812	1.271	0.632	0.465643	0.0822912	0.142894	0.857483	0.290531	0.472273	19.56	30.39	27.87	1.94023e+10	1.60279e+10	2.4585e+10	3.49	5.72	7.18	1.38057e+10	16658977023	1.58671e+10	1.46299e+10	14958792516	13090429354	15295839093	13964251569	21440882813	22694701526	22873272602	23985803740	2.04279e+10	1.87881e+10	1.94365e+10
FALSE	High	Master Protein	O54984	ATPase GET3 OS=Mus musculus OX=10090 GN=Get3 PE=1 SV=2	0	27.832	21	6	47	6	348	38.8	4.91	111.43	6	0	0.945	0.355	2.116	0.706251	0.0135995	0.438668	0.948759	0.0655474	0.837497	26.88	37.84	44.1	7.13561e+07	8.19969e+07	2.94706e+07	10.5	7.92	14.73	5.76742e+07	6.15381e+07	5.58264e+07	5.54158e+07	7.41421e+07	5.19198e+07	7.98026e+07	7.00509e+07	1.78121e+07	28612919	26688327	27337054	8.5339e+07	6.94032e+07	6.83849e+07
FALSE	High	Master Protein	O35143	ATPase inhibitor, mitochondrial OS=Mus musculus OX=10090 GN=Atp5if1 PE=1 SV=2	0	57.118	27	6	489	6	106	12.2	9.64	1503.93	6	0	0.776	0.915	0.873	0.386616	0.637263	0.420393	0.827975	0.928812	0.827974	32.03	40.52	26.54	1.52736e+10	1.22798e+10	1.38785e+10	17.32	3.57	3.84	1.15782e+10	1.11193e+10	1.11162e+10	1.36041e+10	9.91156e+09	1.06869e+10	1.13695e+10	1.10275e+10	1.10591e+10	1.32264e+10	1.48568e+10	1.28914e+10	1.71319e+10	1.25405e+10	1.36168e+10
FALSE	High	Master Protein	Q91V92	ATP-citrate synthase OS=Mus musculus OX=10090 GN=Acly PE=1 SV=1	0	81.876	23	22	95	22	1091	119.7	7.44	182.5	22	0	1.432	0.553	2.39	0.364248	0.27637	0.318939	0.815049	0.662946	0.747882	30.72	34.4	36.73	1.91567e+08	4.4697e+08	7.3137e+07	11.31	5.15	15.91	137901129	1.61656e+08	1.53797e+08	1.15081e+08	3.80575e+08	2.52767e+08	396010063	4.1663e+08	4.88537e+07	8.50736e+07	6.97493e+07	70090911	2.12597e+08	1.82317e+08	2.01286e+08
FALSE	High	Master Protein	P12382	ATP-dependent 6-phosphofructokinase, liver type OS=Mus musculus OX=10090 GN=Pfkl PE=1 SV=4	0	119.328	27	16	109	12	780	85.3	7.17	344.44	16	3	0.558	0.365	1.415	0.0694027	0.00200681	0.967611	0.295863	0.0113565	0.995858	41.73	47.6	32.24	5.95403e+08	3.86075e+08	2.57917e+08	6.08	2.44	5.86	436367877	528065477	485935663	445580775	3.22143e+08	3.13449e+08	3.62375e+08	3.53995e+08	1.88715e+08	2.48557e+08	252725560	2.52405e+08	6.6776e+08	5.95557e+08	5.9525e+08
FALSE	High	Master Protein	P47857	ATP-dependent 6-phosphofructokinase, muscle type OS=Mus musculus OX=10090 GN=Pfkm PE=1 SV=3	0	55.176	22	13	66	10	780	85.2	8	171.2	13	0	1.014	0.739	1.351	0.812759	0.880603	0.952661	0.966654	0.980848	0.992957	17.83	25.79	49.66	8.19683e+07	2.06677e+08	1.65192e+08	8.24	6.32	8.89	57801722	69654675	73357291	56509202	174572303	1.48739e+08	194712607	2.05453e+08	76189702	157157148	1.94475e+08	156379726	8.55276e+07	7.85572e+07	8.98595e+07
FALSE	High	Master Protein	Q9WUA3	ATP-dependent 6-phosphofructokinase, platelet type OS=Mus musculus OX=10090 GN=Pfkp PE=1 SV=1	0	80.033	22	15	104	12	784	85.4	7.11	319.27	15	0	0.859	0.691	1.529	0.532515	0.632224	0.888169	0.89682	0.927049	0.988698	31	44.86	39.04	3.527e+08	3.51976e+08	2.33704e+08	17.69	5.28	2.67	2.69373e+08	310093747	2.08901e+08	261115630	3.05445e+08	2.86032e+08	303890048	3.17685e+08	1.71936e+08	231666286	230898221	2.23512e+08	3.98584e+08	3.49727e+08	2.55895e+08
FALSE	High	Master Protein	O88696	ATP-dependent Clp protease proteolytic subunit, mitochondrial OS=Mus musculus OX=10090 GN=Clpp PE=1 SV=1	0	54.72	37	8	103	8	272	29.8	7.47	332.07	8	0	0.862	0.683	1.172	0.548327	0.521138	0.725948	0.907108	0.868683	0.946434	19.83	14.62	24.22	5.8184e+08	4.8951e+08	4.09293e+08	5.9	5.63	1.47	410876568	539113023	454580118	409781702	4.51535e+08	4.0356e+08	433174250	4.43952e+08	3.1353e+08	397465154	413294933	382519308	6.07963e+08	6.08017e+08	5.56841e+08
FALSE	High	Master Protein	O88967	ATP-dependent zinc metalloprotease YME1L1 OS=Mus musculus OX=10090 GN=Yme1l1 PE=1 SV=1	0	22.869	11	5	12	5	715	80	8.97	21.82	5	0	0.618	0.643	0.874	0.187551	0.592233	0.445213	0.584462	0.913717	0.842599	32.38	21.21	18.41	1.52191e+07	6.15913e+06	6.65756e+06	18.94	27.85	13.01	9.99597e+06	6.37665e+06	12784002	3679628	8298918		5.30271e+06	5.89254e+06	6726845	6443493		6.19507e+06	1.47908e+07	1.05254e+07	1.56598e+07
FALSE	High	Master Protein	Q9JM63	ATP-sensitive inward rectifier potassium channel 10 OS=Mus musculus OX=10090 GN=Kcnj10 PE=1 SV=1	0	9.368	8	4	8	4	379	42.4	8.29	13.7	4	0	1.15	1.078	1.053	0.807586	0.330969	0.581966	0.966506	0.728443	0.899929	12.52	13.13	7.54	1.83383e+08	2.48569e+08	2.19273e+08	9.92	5.11	8.89	135784976	150995024	161212192	125070440	218142924	191589312	232973824	220506424	139936592	220815482	221716098	2.0491e+08	2.00917e+08	1.70294e+08	1.97478e+08
FALSE	High	Master Protein	Q9WU60	Attractin OS=Mus musculus OX=10090 GN=Atrn PE=1 SV=3	0	9.962	3	3	8	3	1428	158	7.27	18.24	3	0	0.969	0.506	1.425	0.723084	0.212241	0.990388	0.957535	0.568627	0.998219	29.43	21.53	17.95	3.17929e+07	3.53532e+07	7.1369e+06	4.84	7.62	18.03	20968787	29060141	11523901	24607877	29724883	3.18562e+07	3.34598e+07	2.78887e+07		6.95768e+06	6977532	8960562	3.10269e+07	3.27743e+07	2.95101e+07
FALSE	High	Master Protein	Q60936	Atypical kinase COQ8A, mitochondrial OS=Mus musculus OX=10090 GN=Coq8a PE=1 SV=2	0	17.381	6	2	14	2	645	71.7	6.54	44.43	2	0	0.505	0.242	2.132	0.0632603	0.00160961	0.427972	0.275223	0.00925526	0.831306	32.35	12.87	32.19	2.77727e+07	1.46771e+07	6.79082e+06	11.56	29.79	12.87	18870058	24494146	21149054	25349152	11486347	18107468	14923936	9485240	6555969	6757250	6180302		2.79215e+07	2.76247e+07	2.59067e+07
FALSE	High	Master Protein	Q9D8Z6	Autophagy-related protein 101 OS=Mus musculus OX=10090 GN=Atg101 PE=1 SV=1	0	8.12	16	3	6	3	218	25	6.15	14.35	3	0	100		100	1e-17		1e-17	8.55319e-17		6.99827e-17					2.22792e+07			10.28						1.76187e+07	1.8284e+07	24481052	2.02978e+07
FALSE	High	Master Protein	Q91YI1	Autophagy-related protein 13 OS=Mus musculus OX=10090 GN=Atg13 PE=1 SV=2	0	10.205	6	2	9	2	516	56.4	5.26	15.63	2	0	1.702	0.832	2.052	0.3138	0.945327	0.332432	0.764921	0.995298	0.761296	38.52	41.92	30.2	3.20389e+06	4.91594e+06	2.49827e+06	32.3	27.81	30.84	1.74122e+06	3896434		1.66552e+06	6.3487e+06	3.69589e+06	5.15882e+06	3736209	2.97599e+06	2.27249e+06	1.79548e+06		2.57643e+06	4.39443e+06	3.98416e+06
FALSE	High	Master Protein	Q68FE2	Autophagy-related protein 9A OS=Mus musculus OX=10090 GN=Atg9a PE=1 SV=2	0	15.62	4	3	24	3	839	94.4	6.64	64.79	3	0	1.585	0.544	2.933	0.29365	0.2363	0.123668	0.738258	0.607219	0.423089	40.31	57.51	96.35	1.09581e+08	1.69771e+08	7.16562e+07	24.4	4.51	17.36	92281419	6.54287e+07	9.44721e+07	7.83791e+07	140429519	133778253	1.63354e+08	1.54782e+08	5.73127e+07	68034956	76136705	4.83532e+07	1.36546e+08	7.3791e+07	1.15724e+08
FALSE	High	Master Protein	Q9R1S0	B9 domain-containing protein 1 OS=Mus musculus OX=10090 GN=B9d1 PE=1 SV=1	0.001	5.66	14	2	6	2	204	22.6	6.57	9.12	2	0	1.52	0.971	1.494	0.372665	0.501243	0.929341	0.819557	0.857499	0.990747	44.95	86.05	40.97	5.63783e+07	7.93381e+07	4.28485e+07	8.98	14.34	18.26	3.7175e+07	47319189	53151486	43647495	51804591	69962209	70983268	75561915	46189250	37942633	40670378	42656399	5.50068e+07	5.3367e+07	6.51082e+07
FALSE	High	Master Protein	Q60739	BAG family molecular chaperone regulator 1 OS=Mus musculus OX=10090 GN=Bag1 PE=1 SV=3	0	23.309	20	6	19	6	355	39.7	8.46	51.11	6	0	100	100	1.147	1e-17	1e-17	0.725549	8.55319e-17	7.53448e-17	0.946434			7.82		2.35869e+07	1.00894e+07		3.38	15.78					2.00561e+07	2.08341e+07	2.2074e+07	20231547	8263689	6.90511e+06		9291315
FALSE	High	Master Protein	Q91YN9	BAG family molecular chaperone regulator 2 OS=Mus musculus OX=10090 GN=Bag2 PE=1 SV=1	0	26.215	33	7	50	7	210	23.5	6.42	111.9	7	0	1.019	0.409	2.578	0.807943	0.0330417	0.231623	0.966506	0.139885	0.630314	34.74	57.07	29.18	8.87931e+07	1.14455e+08	3.49762e+07	14.01	4.56	6.15	7.2056e+07	7.08956e+07	78989076	61549122	87364581	92110177	108084480	108254548	2.64523e+07	34820091	3.34858e+07	3.54456e+07	1.06619e+08	7.99567e+07	9.67582e+07
FALSE	High	Master Protein	Q9JLV1	BAG family molecular chaperone regulator 3 OS=Mus musculus OX=10090 GN=Bag3 PE=1 SV=2	0	48.003	20	9	65	9	577	61.8	7.27	170.05	9	0	2.442	0.952	2.296	0.0225638	0.513487	0.385204	0.116439	0.864737	0.801256	28.64	16.25	31.98	5.75312e+07	2.22934e+08	1.10242e+08	11.64	15.71	11.22	3.7945e+07	5.22698e+07	5.45302e+07	3.36177e+07	2.11734e+08	200367734	1.86787e+08	154115217	45871602	1.0568e+08	109880066	84071912	5.61462e+07	5.89504e+07	6.6797e+07
FALSE	High	Master Protein	Q8CI61	BAG family molecular chaperone regulator 4 OS=Mus musculus OX=10090 GN=Bag4 PE=1 SV=2	0	30.149	19	7	33	7	457	49.1	5.34	83.84	7	0	1.929	0.674	1.509	0.127052	0.613223	0.913246	0.456434	0.921973	0.990747	43	94.09	46.37	3.91879e+07	9.44597e+07	9.04101e+07	13.46	8.93	6.14	32535004	31291855	31974982	10884725	8.36763e+07	5.31225e+07	97567784	7.55001e+07	7.7719e+07	82590860	8.2015e+07	7.99188e+07	4.81411e+07	3.52912e+07	3.9168e+07
FALSE	High	Master Protein	Q8CI32	BAG family molecular chaperone regulator 5 OS=Mus musculus OX=10090 GN=Bag5 PE=1 SV=1	0	90.529	37	14	74	14	447	50.9	6.05	230.67	14	0	2.854	0.737	4.075	0.00700846	0.758017	0.0213381	0.0419881	0.962242	0.104046	47.33	27.86	50.14	4.09863e+08	5.80359e+08	3.50917e+08	6.22	3.92	5.77	285313748	3.47349e+08	295387237	3.26193e+08	5.20908e+08	487327363	545290871	4.95139e+08	293590726	3.25527e+08	323597651	3.33538e+08	4.22171e+08	3.97913e+08	3.75489e+08
FALSE	High	Master Protein	P04919	Band 3 anion transport protein OS=Mus musculus OX=10090 GN=Slc4a1 PE=1 SV=1	0	28.745	5	4	33	4	929	103.1	5.45	95.74	4	0	0.902	0.862	0.932	0.590469	0.874839	0.431076	0.920367	0.979549	0.834065	33.76	38.02	53.39	2.44833e+07	4.43557e+07	1.43576e+07	9.11	21.19	41.57	1.69103e+07	21241528	21125659	1.57757e+07	37392496	42800330	27781322	39679436	11802713	22883357	8657358	1.31493e+07	2.50218e+07	2.39564e+07	2.5878e+07
FALSE	High	Master Protein	Q9Z2H5	Band 4.1-like protein 1 OS=Mus musculus OX=10090 GN=Epb41l1 PE=1 SV=2	0	166.803	35	29	233	29	879	98.3	5.62	660.68	29	0	0.893	0.656	1.391	0.653583	0.415947	0.882532	0.931477	0.803186	0.98815	25.18	26.11	25.99	5.46744e+09	4.5424e+09	3.68559e+09	1.54	1.02	4.38	3.69223e+09	4901647167	4.35581e+09	4110585044	3.86128e+09	3865213435	4220305356	4.02497e+09	2.91894e+09	3663138128	3469775646	3.50355e+09	5.49308e+09	5.52812e+09	5.33568e+09
FALSE	High	Master Protein	O70318	Band 4.1-like protein 2 OS=Mus musculus OX=10090 GN=Epb41l2 PE=1 SV=2	0	111.72	24	23	170	20	988	109.9	5.43	399.63	23	0	0.816	0.951	1.012	0.441407	0.575344	0.511628	0.845382	0.90227	0.865695	31.24	43.62	35.5	3.14522e+08	2.68855e+08	2.61137e+08	3.7	4.86	4.13	2.05627e+08	2.582e+08	2.60613e+08	2.47552e+08	2.23059e+08	1.92239e+08	2.45831e+08	242038223	200799712	244522558	2.41459e+08	2.37912e+08	3.0426e+08	3.0655e+08	3.22702e+08
FALSE	High	Master Protein	Q9WV92	Band 4.1-like protein 3 OS=Mus musculus OX=10090 GN=Epb41l3 PE=1 SV=1	0	347.751	47	38	543	34	929	103.3	5.31	2001.15	38	4	0.797	0.695	1.124	0.431743	0.556745	0.773696	0.843109	0.891925	0.959302	22.15	24.11	25.31	5.51868e+09	4.172e+09	3.93471e+09	3.04	1.5	2.36	3713668288	4894147879	4.12685e+09	4.20424e+09	3535996378	3.4347e+09	3.93675e+09	3.64861e+09	3.13183e+09	3.72085e+09	3754294549	3701672322	5.51769e+09	5.51966e+09	5.2321e+09
FALSE	High	Master Protein	O54962	Barrier-to-autointegration factor OS=Mus musculus OX=10090 GN=Banf1 PE=1 SV=1	0	25.413	40	2	25	2	89	10.1	6.09	132.92	2	0	0.708	0.451	0.814	0.19905	0.0935933	0.256075	0.603911	0.322022	0.66943	70.21	16.35	25.29	2.0086e+08	7.62566e+07	9.06466e+07	9.43	16.12	30.06	1.35536e+08	1.78373e+08	1.43663e+08	1.67752e+08	6.33939e+07	8.3126e+07	64763428	6.91766e+07	78633777	83930178	45244804	88170237	2.00549e+08	2.01171e+08	1.75981e+08
FALSE	High	Master Protein	Q9R069	Basal cell adhesion molecule OS=Mus musculus OX=10090 GN=Bcam PE=1 SV=1	0	46.991	22	10	54	10	622	67.6	6.25	169.88	10	0	0.849	0.984	0.866	0.45898	0.470996	0.331946	0.85368	0.8447	0.760773	23.69	22.46	19.33	1.74233e+08	1.5614e+08	1.82757e+08	6.8	5.56	4.71	100008596	161455173	127189171	108261417	7.92208e+07	114889888	145335730	131974597	158463734	161062183	170805326	171719930	1.70155e+08	1.82091e+08	1.55801e+08
FALSE	High	Master Protein	Q05793	Basement membrane-specific heparan sulfate proteoglycan core protein OS=Mus musculus OX=10090 GN=Hspg2 PE=1 SV=1	0	364.731	19	50	480	50	3707	398	6.32	1400.42	50	0	3.977	1.22	3.203	6.3111e-05	0.114235	0.0634931	0.000482331	0.372297	0.259088	61.44	41.98	39.61	1.36687e+09	4.99083e+09	1.58392e+09	16.73	6.14	9.76	9.02908e+08	1.23997e+09	1.28489e+09	7.81061e+08	4272346045	3.76559e+09	4.61611e+09	4656198444	9.98763e+08	1.50875e+09	1.57902e+09	1.55755e+09	1.33601e+09	1.39845e+09	1.61481e+09
FALSE	High	Master Protein	P18572	Basigin OS=Mus musculus OX=10090 GN=Bsg PE=1 SV=2	0	46.777	18	7	81	7	389	42.4	5.85	251.04	7	0	0.838	0.445	1.834	0.524724	0.0241775	0.504484	0.893078	0.106603	0.863612	15.33	27.83	28.31	9.15228e+08	7.69422e+08	4.36951e+08	4.62	12.47	4.66	6.68733e+08	8.13239e+08	7.27205e+08	6.89852e+08	5.88807e+08	7.19495e+08	648092434	7.68467e+08	3.28566e+08	428602590	4.26311e+08	423184543	9.89506e+08	9.17178e+08	8.90794e+08
FALSE	High	Master Protein	Q8CCN5	BCAS3 microtubule associated cell migration factor OS=Mus musculus OX=10090 GN=Bcas3 PE=1 SV=2	0	11.035	4	3	6	3	928	101	6.7	14.29	3	0		100	0.01		1e-17	1e-17		7.53448e-17	6.99827e-17						1.87564e+07			14.95									14992024	15836820	18696732	22187724
FALSE	High	Master Protein	Q9CXE2	B-cell CLL/lymphoma 7 protein family member A OS=Mus musculus OX=10090 GN=Bcl7a PE=2 SV=1	0	12.61	18	2	6	2	210	22.8	5.06	23.66	2	0		100	0.01		1e-17	1e-17		7.53448e-17	6.99827e-17						2.00773e+07			29.78									19278794	17804574	21578622	13729893
FALSE	High	Master Protein	Q61337	Bcl2-associated agonist of cell death OS=Mus musculus OX=10090 GN=Bad PE=1 SV=1	0	34.359	37	4	27	4	204	22.1	9.17	124.79	4	0	1.998	0.892	1.423	0.187733	0.790599	0.985946	0.584575	0.966581	0.998219	46.37	84.39	56.53	2.08404e+07	2.2896e+07	2.29004e+07	25.25	44.66	10.29	5152899	2.36848e+07	1.32241e+07	1.90354e+07	1.12375e+07	1.47349e+07	28069050	3.25739e+07	2.17421e+07	2.24265e+07	1.81945e+07	2.07454e+07	1.72347e+07	2.67119e+07	1.61989e+07
FALSE	High	Master Protein	Q64373	Bcl-2-like protein 1 OS=Mus musculus OX=10090 GN=Bcl2l1 PE=1 SV=1	0	10.754	13	3	14	3	233	26.1	4.94	29.74	3	0	0.651	0.775	0.76	0.229073	0.878036	0.288518	0.655653	0.979664	0.716785	26.22	18.89	15.46	2.68122e+07	9.59713e+06	2.2109e+07	8.21	12.55	10.38	8089928	25017006	11440186	1.92462e+07	9642824	7.97726e+06	9109289	7.45166e+06	7.30289e+06	21719780	12550804	1.79486e+07	3.00557e+07	2.82144e+07	2.54714e+07
FALSE	High	Master Protein	P59017	Bcl-2-like protein 13 OS=Mus musculus OX=10090 GN=Bcl2l13 PE=1 SV=2	0	34.252	21	5	33	5	434	46.7	4.59	118.38	5	0	0.866	0.597	1.241	0.548656	0.383636	0.79863	0.907279	0.778767	0.968443	56.47	48.98	53.52	6.91815e+07	5.50228e+07	3.62177e+07	8.06	23.85	20.77	49145121	58357778	51365276	50291961	2.19443e+07	4.58e+07	5.21525e+07	5.1015e+07	2.05684e+07	41596392	3.71584e+07	26191433	7.27187e+07	6.58164e+07	6.29202e+07
FALSE	High	Master Protein	P70345	Bcl-2-like protein 2 OS=Mus musculus OX=10090 GN=Bcl2l2 PE=1 SV=1	0	12.465	20	3	17	3	193	20.8	5.58	41	3	0	2.108	0.01	100	0.146703	1e-17	1e-17	0.498939	7.53448e-17	6.99827e-17	21.54			5.03295e+06	2.32952e+07		9.93	16.15		2974634	4.89908e+06		3.97655e+06	23625859	2.15029e+07	19911009	1.73484e+07					4.40148e+06	5.52522e+06	4.81161e+06
FALSE	High	Master Protein	O88597	Beclin-1 OS=Mus musculus OX=10090 GN=Becn1 PE=1 SV=3	0	7.722	6	2	9	2	448	51.6	4.93	21.04	2	0	0.01	0.835	0.01	1e-17	0.86398	1e-17	8.55319e-17	0.978589	6.99827e-17		33.91		1.5688e+07		1.10409e+07	22.7		24.49	12730643	10655719	15189948	9990966					13486046	10310411	10562400	10648061	1.88372e+07	1.20176e+07	1.8607e+07
FALSE	High	Master Protein	Q9QYB8	Beta-adducin OS=Mus musculus OX=10090 GN=Add2 PE=1 SV=4	0	130.877	32	21	208	20	725	80.6	6.21	591.25	21	1	1.075	0.758	1.386	0.957894	0.808537	0.914408	0.992442	0.96689	0.990747	18.76	30.58	33.55	6.74574e+08	7.88066e+08	5.67236e+08	3.34	8.29	3.15	4.32415e+08	5.99899e+08	4.95974e+08	5.08039e+08	7.55171e+08	6.34081e+08	7.10962e+08	665008299	4.2104e+08	5.31298e+08	577213220	550319414	6.92562e+08	6.76572e+08	6.39274e+08
FALSE	High	Master Protein	Q8BWG8	Beta-arrestin-1 OS=Mus musculus OX=10090 GN=Arrb1 PE=1 SV=1	0	23.925	13	6	28	6	418	46.9	6.28	73.96	6	0	1.105	0.635	1.695	0.971174	0.598819	0.733104	0.993911	0.916759	0.947539	34.86	31.04	24.89	1.61879e+07	2.33252e+07	1.13181e+07	19.43	14.06	17.02	13767162	1.13191e+07	1.39103e+07	1.16165e+07	1.98106e+07	1.96528e+07	26736670	1.81805e+07	9.60055e+06	1.08842e+07	11217391	7.55864e+06	2.03709e+07	1.27658e+07	1.70396e+07
FALSE	High	Master Protein	P23780	Beta-galactosidase OS=Mus musculus OX=10090 GN=Glb1 PE=1 SV=1	0	7.302	4	2	4	2	647	73.1	7.47	9.39	2	0	1.295	0.01	100	0.630024	1e-17	1e-17	0.927242	7.53448e-17	6.99827e-17	40.29			4.27223e+07	7.87093e+07		72.95	14.21		40065114	1.69311e+07	8.77067e+07	2.22351e+07	62108108	5.08488e+07	7.67186e+07	7.47433e+07					6.20043e+07	1.9095e+07	1.07437e+08
FALSE	High	Master Protein	A8DUK4	Beta-globin OS=Mus musculus OX=10090 GN=Hbb-bs PE=1 SV=1	0	179.296	90	13	590	3	147	15.7	7.69	2334.13	13	0	0.84	0.799	1.051	0.489724	0.998718	0.597819	0.875723	0.999973	0.908272	9.14	11.24	7.31	2.72735e+08	2.25396e+08	2.13881e+08	8.71	3.42	2.73	189177675	2.52244e+08	190421416	2.00724e+08	197941136	185984992	215511636	192289920	173429168	197561712	210160592	207317984	2.79921e+08	2.84483e+08	2.33258e+08
FALSE	High	Master Protein	P29416	Beta-hexosaminidase subunit alpha OS=Mus musculus OX=10090 GN=Hexa PE=1 SV=2	0	7.228	5	2	9	2	528	60.6	6.54	18.91	2	0	0.01	0.01		1e-17	1e-17		8.55319e-17	7.53448e-17					5.9927e+06			19.32			3.93576e+06		6869929	4.65803e+06									5.82364e+06	5.75282e+06	8.41536e+06
FALSE	High	Master Protein	P20060	Beta-hexosaminidase subunit beta OS=Mus musculus OX=10090 GN=Hexb PE=1 SV=2	0	19.977	11	6	46	6	536	61.1	8.12	93.57	6	0	0.706	0.761	0.948	0.20696	0.908303	0.427015	0.614916	0.986294	0.831306	25.12	23.63	18.73	2.07042e+08	1.64208e+08	1.63669e+08	8.77	2.98	12.1	130265039	205869904	160814613	1.6437e+08	140903562	115061985	157004240	138966800	1.10975e+08	178960002	164191478	154159567	1.9275e+08	2.32182e+08	1.96991e+08
FALSE	High	Master Protein	P28663	Beta-soluble NSF attachment protein OS=Mus musculus OX=10090 GN=Napb PE=1 SV=2	0	164.851	59	15	195	12	298	33.5	5.47	790.58	15	3	1.917	0.449	4.323	0.0676395	0.0240835	0.0135415	0.290814	0.106308	0.0693682	22.98	29.96	21.57	9.89493e+08	1.94838e+09	4.23142e+08	6.72	2.72	9.49	755939279	885029788	7.93279e+08	725043945	1636120732	1.6675e+09	1.83223e+09	1.64992e+09	370075511	3.91359e+08	3.91275e+08	4.08261e+08	1.11854e+09	9.98145e+08	9.71732e+08
FALSE	High	Master Protein	Q91ZZ3	Beta-synuclein OS=Mus musculus OX=10090 GN=Sncb PE=1 SV=1	0	69.513	51	6	228	3	133	14	4.37	737.75	6	0	0.962	1.108	0.979	0.822502	0.227071	0.568726	0.969219	0.591373	0.893406	37.4	57.93	53.13	2.84089e+09	2.62824e+09	3.45282e+09	8.53	11.07	7.82	1.81293e+09	2438479339	2395708642	2444052317	2.25473e+09	2.60281e+09	2.43792e+09	2113250305	2.67845e+09	3.38018e+09	3.03135e+09	3429623819	2.68254e+09	2.75014e+09	2.93464e+09
FALSE	High	Master Protein	P70444	BH3-interacting domain death agonist OS=Mus musculus OX=10090 GN=Bid PE=1 SV=2	0	13.144	23	3	16	3	195	21.9	4.81	56.48	3	0	1.298	0.693	1.868	0.734652	0.735258	0.607581	0.960235	0.955641	0.911147	35.49	27.59	19.2	1.71504e+07	2.22175e+07	1.15475e+07	24.24	15.92	7.14	13700473	13552862	9373302	14535630	16358867	21054936	18496544	23345324	10255123	11309526		10384065	2.02722e+07	1.5285e+07	1.14819e+07
FALSE	High	Master Protein	Q9DBL7	Bifunctional coenzyme A synthase OS=Mus musculus OX=10090 GN=Coasy PE=1 SV=2	0	11.497	8	3	14	3	563	62	7.11	23.23	3	0	1.475	0.986	1.442	0.521551	0.613242	0.976115	0.893078	0.921973	0.996176	29.67	22.94	17.74	1.47707e+07	3.08353e+07	2.09113e+07	9.59	7.8	1.57	11619310	12653147	1.2481e+07	10550720	24935052	2.38237e+07	30343854	2.95821e+07	16465536	1.41156e+07	21103395	1.95795e+07	1.71928e+07	1.42703e+07	1.52887e+07
FALSE	High	Master Protein	Q8CGC7	Bifunctional glutamate/proline--tRNA ligase OS=Mus musculus OX=10090 GN=Eprs1 PE=1 SV=4	0	21.736	5	6	23	6	1512	170	7.66	58.71	6	0	1.454	0.836	1.702	0.428037	0.804914	0.739424	0.843109	0.96689	0.947546	29.24	43.34	34.9	1.04852e+08	1.77515e+08	1.17016e+08	15.26	16.03	54.23	5.53893e+07	7.90149e+07	9.55551e+07	9.13496e+07	1.51086e+08	1.98648e+08	159726487	1.57288e+08	158691760	130754526	99810937	46860862	9.39244e+07	8.91138e+07	1.17051e+08
FALSE	High	Master Protein	D3YZG8	Bifunctional methylenetetrahydrofolate dehydrogenase/cyclohydrolase 2, mitochondrial OS=Mus musculus OX=10090 GN=Mthfd2l PE=2 SV=1	0	23.871	22	5	21	5	338	36.4	9.39	66.13	5	0	3.238	0.96	3.506	0.011949	0.662321	0.0670321	0.0677351	0.935324	0.269726	32.81	32.12	20.72	4.84378e+06	5.4933e+07	1.10597e+07	27.76	6.21	9.03	2356246	4580896	3.70735e+06	5.13835e+06	40299089	42877486	5.26553e+07	52245214	9012393	1.03068e+07	9.34229e+06	10839967	3.48647e+06	5.16638e+06	4.54134e+06
FALSE	High	Master Protein	Q9DCL9	Bifunctional phosphoribosylaminoimidazole carboxylase/phosphoribosylaminoimidazole succinocarboxamide synthetase OS=Mus musculus OX=10090 GN=Paics PE=1 SV=4	0	13.412	12	5	14	5	425	47	7.23	22.52	5	0	1.139	0.68	1.044	0.891243	0.637629	0.534436	0.981477	0.928812	0.872848	24.81	47.07	116.83	5.42299e+07	6.14411e+07	1.0004e+08	5.56	8.55	13.96	30691822	4.59911e+07	4.80003e+07	3.65529e+07	4.75136e+07	4.799e+07	58282437	53853704	6.37242e+07	1.07868e+08	35623838	93563534	5.31003e+07	5.18691e+07	5.87982e+07
FALSE	High	Master Protein	Q9CWJ9	Bifunctional purine biosynthesis protein ATIC OS=Mus musculus OX=10090 GN=Atic PE=1 SV=2	0	55.19	25	11	54	11	592	64.2	6.76	149.1	11	0	1.01	0.778	2.496	0.883413	0.969683	0.260947	0.981477	0.998367	0.678229	37.12	91.55	60.24	1.61171e+08	2.36039e+08	1.41077e+08	7.01	11.99	20.91	1.11621e+08	93683723	1.1496e+08	1.21259e+08	231621531	1.68647e+08	2.24524e+08	2.06319e+08	9.39012e+07	192059125	1.34418e+08	1.39908e+08	1.65162e+08	1.61811e+08	1.40821e+08
FALSE	High	Master Protein	P28653	Biglycan OS=Mus musculus OX=10090 GN=Bgn PE=1 SV=1	0	33.418	22	7	24	6	369	41.6	7.27	75.35	7	1	0.216	0.717	0.307	6.98518e-05	0.77982	0.00464862	0.000520008	0.96442	0.025803	17.58	22.63	23.55	5.00196e+07	4.84274e+06	3.63848e+07	11.5	25.15	4.95	3.41882e+07	4.20098e+07	46657195	3.73585e+07	6.14338e+06	3780379	4.89444e+06	3.83152e+06	2.81018e+07	3.35545e+07	3.75348e+07	3.67805e+07	5.05874e+07	4.73791e+07	6.08132e+07
FALSE	High	Master Protein	Q9CY64	Biliverdin reductase A OS=Mus musculus OX=10090 GN=Blvra PE=1 SV=1	0	6.838	10	3	5	3	295	33.5	7.02	9.38	3	0	2.081	0.534	4.072	0.0567686	0.234917	0.0193443	0.253004	0.604664	0.0958199	122.97	13.02	127.67	1.40156e+08	6.69564e+08	7.50348e+07	7.79	5.57	4.47	99353014	118479796	106464392	116084546	552933691	565082130	625933906	530417936	60771078	74686448	73817100	66707851	1.4701e+08	1.33623e+08	1.30414e+08
FALSE	High	Master Protein	Q5U5M8	Biogenesis of lysosome-related organelles complex 1 subunit 3 OS=Mus musculus OX=10090 GN=Bloc1s3 PE=1 SV=1	0	6.827	16	2	3	2	195	20.4	4.92	5.23	2	0	100		100	1e-17		1e-17	8.55319e-17		6.99827e-17					7.76716e+06			23.98						5207569	7.96163e+06	5.9783e+06	8523464
FALSE	High	Master Protein	Q5SQY2	Biorientation of chromosomes in cell division protein 1 OS=Mus musculus OX=10090 GN=Bod1 PE=3 SV=1	0	14.596	26	4	10	4	173	18.4	5.9	22.6	4	0	1.412	1.029	1.798	0.481254	0.401813	0.657205	0.870353	0.794697	0.924009	57.3	28.86	70.24	5.08985e+07	7.12857e+07	4.3769e+07	15.21	7.14	11.87	3.24489e+07	40125017	3.88087e+07	42743567	59908253	55167326	67499997	69134050	4.11059e+07	3.7587e+07	33930056	43242762	5.44954e+07	4.52534e+07	4.75389e+07
FALSE	High	Master Protein	O89106	Bis(5'-adenosyl)-triphosphatase OS=Mus musculus OX=10090 GN=Fhit PE=1 SV=3	0	11.762	20	3	15	3	150	17.2	6.73	14.85	3	0	0.825	0.648	1.316	0.445739	0.525999	0.890719	0.847409	0.87242	0.989757	27.56	30.1	18.82	3.61441e+07	3.21089e+07	1.24181e+07	18.38	16.42	16.82	27169247	30708628	30793489	19383234	25984390	20776478	34413666	29922007	13250145	11361097	11886665	12224416	4.02016e+07	3.46335e+07	3.77207e+07
FALSE	High	Master Protein	P15327	Bisphosphoglycerate mutase OS=Mus musculus OX=10090 GN=Bpgm PE=1 SV=2	0	23.149	26	6	31	6	259	30	7.06	72.53	6	0	0.814	0.508	1.85	0.435305	0.234557	0.615062	0.843109	0.604133	0.913574	27.95	31.9	37.37	4.59592e+07	3.9809e+07	1.21719e+07	7.01	12.58	6.45	30691480	4.6208e+07	3.66832e+07	35132880	3.31215e+07	4.03236e+07	2.82976e+07	31711741	6.08084e+06	10463518	12797892	11675307	4.54133e+07	5.21138e+07	4.49353e+07
FALSE	High	Master Protein	Q8R016	Bleomycin hydrolase OS=Mus musculus OX=10090 GN=Blmh PE=1 SV=1	0	92.936	33	14	119	14	455	52.5	6.48	357.86	14	0	1.107	0.759	1.434	0.921248	0.826385	0.915274	0.983382	0.969333	0.990747	33.02	32.16	38.66	3.99353e+08	4.74717e+08	3.28681e+08	9.4	9.87	10.16	2.19927e+08	3.58051e+08	333463831	2.98322e+08	432498021	413561638	4.14639e+08	371941736	223267255	271851413	340817491	2.99273e+08	3.31025e+08	4.03814e+08	4.08479e+08
FALSE	High	Master Protein	Q9D920	BLOC-1-related complex subunit 5 OS=Mus musculus OX=10090 GN=Borcs5 PE=1 SV=1	0	8.736	13	2	8	2	195	22.1	6.55	19.88	2	0	100		100	1e-17		1e-17	8.55319e-17		6.99827e-17					1.96516e+07			12.15						17108201	1.85636e+07	1.53354e+07	11171617
FALSE	High	Master Protein	Q9CRC6	BLOC-1-related complex subunit 7 OS=Mus musculus OX=10090 GN=Borcs7 PE=1 SV=1	0	12.534	32	2	12	2	105	11.5	6.79	40.55	2	0	1.056	0.938	0.665	0.902002	0.562544	0.11093	0.98273	0.895743	0.389167	75.32	12.7	22.99	1.30925e+08	9.73767e+07	1.1443e+08	11.33	18.77	5.75	90558175	113427245	9.35202e+07	1.13705e+08	73498411	100978615	75572163	79992672	91567832	1.20051e+08	110509439	107661002	1.33996e+08	1.27924e+08	1.14558e+08
FALSE	High	Master Protein	Q8R1Y2	bMERB domain-containing protein 1 OS=Mus musculus OX=10090 GN=Bmerb1 PE=1 SV=1	0.001	5.285	9	2	7	2	203	23.5	5.63	15.66	2	0	1.156			0.888509			0.981477			27.65			6.04964e+06	6.6424e+06	4.72991e+06	18.42	26.61	34.09		4267979	6116081	4812464	5873542	8544614		5665024	4196720	2.37835e+06	6065527	4.01342e+06	5.74439e+06	4.81347e+06	7.49193e+06
FALSE	High	Master Protein	Q920P3	BMP/retinoic acid-inducible neural-specific protein 1 OS=Mus musculus OX=10090 GN=Brinp1 PE=1 SV=1	0	10.7	6	5	13	5	760	88.6	8.97	18.22	5	0	2.082		3.089	0.158053		0.148453	0.523802		0.479704	23.2		22.77	2.15896e+06	4.17895e+07	8.19049e+06	24.37	8.45	20.4	1.41758e+06	1.25442e+06	2159741		3.42912e+07	1.99346e+07	40922527	3.84064e+07		9720717	6.11729e+06	7.66879e+06	2.09756e+06	1.41475e+06	2.64559e+06
FALSE	High	Master Protein	Q9D8S9	BolA-like protein 1 OS=Mus musculus OX=10090 GN=Bola1 PE=1 SV=1	0	65.379	63	7	85	7	137	14.4	8.76	302.03	7	0	1.124	0.981	1.151	0.853708	0.500896	0.711893	0.97643	0.857499	0.940215	14.35	19.34	19.22	3.09045e+08	3.52121e+08	3.03718e+08	6.72	1.43	7.45	207516031	275797537	228420342	2.49153e+08	3.00431e+08	3.02656e+08	328416813	308434661	261914478	293673947	274317845	282886255	3.07056e+08	3.11047e+08	2.79805e+08
FALSE	High	Master Protein	Q8BGS2	BolA-like protein 2 OS=Mus musculus OX=10090 GN=Bola2 PE=1 SV=1	0	48.505	51	5	52	5	86	10.2	6.16	183.15	5	0	1.667	0.694	2.855	0.163744	0.733172	0.202531	0.537111	0.955213	0.584098	37.89	31.53	21.88	1.46204e+08	2.50331e+08	7.89721e+07	20.66	5.19	15.53	115714064	121187158	113813077	77244810	218610952	195874986	226101452	216176548	62706216	75528568	58279908	80286881	1.71219e+08	1.53323e+08	1.39416e+08
FALSE	High	Master Protein	Q8CEI1	BolA-like protein 3 OS=Mus musculus OX=10090 GN=Bola3 PE=1 SV=1	0	33.542	28	4	27	4	110	12.2	8.97	70.45	4	0	3.303	1.011	3.351	0.00205869	0.437641	0.0811734	0.0133483	0.818538	0.309421	24.14	30.51	9.67	4.75302e+07	2.19565e+08	4.61264e+07	24.39	1.19	13.17	1.83886e+07	43159600	37888278	36856654	187608540	188421732	204483494	166197979	30113131	47103174	43052252	47807682	2.72091e+07	4.86758e+07	4.64115e+07
FALSE	High	Master Protein	O35607	Bone morphogenetic protein receptor type-2 OS=Mus musculus OX=10090 GN=Bmpr2 PE=1 SV=1	0	7.946	3	2	7	2	1038	114.9	6.23	14.45	2	0	0.862	0.398	0.693	0.48374	0.0363197	0.137155	0.871045	0.152125	0.459681	37.73	126.44	69.52	1.33941e+08	9.05434e+07	1.37119e+08	23.84	71.49	80.61	56578116	120579862	107694928	97845024	245619024	76617368	82282168	80003328	1.07042e+08	4.01069e+08	135939744	7.04556e+07	8.37171e+07	1.35991e+08	1.31922e+08
FALSE	High	Master Protein	Q6GQT9	BOS complex subunit NOMO1 OS=Mus musculus OX=10090 GN=Nomo1 PE=1 SV=1	0	95.125	19	19	116	19	1214	133.3	6.09	302.18	19	0	0.823	0.62	1.466	0.455532	0.403762	0.873617	0.851739	0.796214	0.986288	30.46	34.84	41.62	3.63706e+08	5.16302e+08	2.70146e+08	2.23	5.79	7.01	2.4033e+08	317424932	3.0165e+08	2.6127e+08	4.45254e+08	4.05725e+08	525090986	4.32116e+08	1.89574e+08	2.67559e+08	248062323	2.72236e+08	3.7339e+08	3.57995e+08	3.69508e+08
FALSE	High	Master Protein	Q91XV3	Brain acid soluble protein 1 OS=Mus musculus OX=10090 GN=Basp1 PE=1 SV=3	0	329.957	89	21	825	21	226	22.1	4.51	3645.77	21	0	0.953	1.32	0.73	0.798605	0.0594856	0.241861	0.966115	0.228473	0.64249	27.47	27.78	25.47	1.27564e+10	1.16462e+10	1.73223e+10	4.6	5.87	6.8	8.47229e+09	1.1761e+10	9.7351e+09	9.80486e+09	1.094e+10	9.53227e+09	1.10359e+10	1.02187e+10	1.22524e+10	1.70129e+10	1.68638e+10	1.6813e+10	1.25362e+10	1.32642e+10	1.19251e+10
FALSE	High	Master Protein	Q68EF6	Brain-enriched guanylate kinase-associated protein OS=Mus musculus OX=10090 GN=Begain PE=1 SV=2	0	70.521	25	12	57	12	600	65.3	5.87	166.85	12	0	3.095	0.851	3.342	0.000882924	0.776498	0.0920245	0.00598542	0.963151	0.337757	24.2	32.65	54.34	9.29129e+07	3.09712e+08	8.57332e+07	10.12	2.82	10.19	65183389	5.95613e+07	7.30682e+07	6.67865e+07	275652038	263585189	285830726	272091752	7.17118e+07	7.16205e+07	81316942	78644164	9.645e+07	8.0585e+07	8.95054e+07
FALSE	High	Master Protein	Q8BKX1	Brain-specific angiogenesis inhibitor 1-associated protein 2 OS=Mus musculus OX=10090 GN=Baiap2 PE=1 SV=2	0	87.469	46	22	219	22	535	59.2	9.04	500.97	22	0	1.174	0.897	1.317	0.712817	0.695056	0.970543	0.95137	0.942877	0.995858	30.79	30.02	28.85	8.81953e+08	1.27254e+09	9.69082e+08	5.83	7.2	6.71	6.2171e+08	756151450	7.44606e+08	6.13794e+08	1.08308e+09	9.38041e+08	1189789680	1.16767e+09	8.16714e+08	8.82768e+08	8.60678e+08	9.58103e+08	9.19927e+08	8.52794e+08	9.12109e+08
FALSE	High	Master Protein	P24288	Branched-chain-amino-acid aminotransferase, cytosolic OS=Mus musculus OX=10090 GN=Bcat1 PE=1 SV=2	0	75.208	23	8	107	8	386	42.8	5.39	418.24	8	0	1.038	0.743	1.35	0.999244	0.740379	0.930085	0.999717	0.959759	0.990747	21.26	14.97	28.23	1.00998e+09	1.04484e+09	7.49984e+08	4.6	3.34	3.31	662194689	923076457	775385329	807173972	832360623	8.83337e+08	997164239	924050782	6.10623e+08	728509808	7.19744e+08	6.95354e+08	9.79831e+08	1.04105e+09	9.72879e+08
FALSE	High	Master Protein	O35855	Branched-chain-amino-acid aminotransferase, mitochondrial OS=Mus musculus OX=10090 GN=Bcat2 PE=1 SV=2	0	13.11	11	4	19	4	393	44.1	8.29	42.14	4	0	1.375	0.785	1.778	0.64231	0.984691	0.66221	0.928497	0.999973	0.925399	36.84	32.56	29.63	1.7734e+07	2.40609e+07	1.40258e+07	7.79	17.32	19.61	1.04426e+07	15383904	1.47976e+07	13959192	19722065	24034702	2.33591e+07	1.6512e+07	10922128	1.49356e+07	9.60938e+06	13560272	1.54517e+07	1.73501e+07	1.81265e+07
FALSE	High	Master Protein	Q6PAJ1	Breakpoint cluster region protein OS=Mus musculus OX=10090 GN=Bcr PE=1 SV=3	0	18.674	4	4	24	3	1270	143	6.92	58.09	4	0	1.533	0.691	2.24	0.465193	0.687439	0.310131	0.857213	0.942175	0.739323	25.92	24.53	30.32	5.25726e+06	1.11827e+07	3.40587e+06	19.48	15.98	17.16	4.18785e+06	4.66441e+06	4289108	2.85649e+06	6.9077e+06	1.05586e+07	7931925	1.02541e+07	2.54343e+06	4.08295e+06	2.90242e+06	3.43366e+06	6.19664e+06	5.26056e+06	5.25397e+06
FALSE	High	Master Protein	Q61140	Breast cancer anti-estrogen resistance protein 1 OS=Mus musculus OX=10090 GN=Bcar1 PE=1 SV=2	0	19.794	8	4	12	4	874	94.2	5.68	40.61	4	0	1.533	0.01	100	0.470739	1e-17	1e-17	0.861605	7.53448e-17	6.99827e-17	14.64			4.12085e+06	3.53493e+07		10.36	35.74		2.96123e+06	3.43638e+06		2.66842e+06	3.36711e+07	8520024	1.42784e+07	28886724					4.38164e+06	3.87558e+06	4.39517e+06
FALSE	High	Master Protein	Q80YN3	Breast carcinoma-amplified sequence 1 homolog OS=Mus musculus OX=10090 GN=Bcas1 PE=1 SV=3	0	97.589	25	13	135	13	633	67.3	6.21	402.02	13	0	1.412	2.303	0.664	0.359226	5.60657e-05	0.172579	0.812655	0.000359717	0.531262	39.7	56.53	39.94	2.65087e+09	2.50346e+09	2.61365e+09	15.61	10.74	7.97	2.07072e+09	2048257824	2465805140	1.75732e+09	2177240090	1853405504	2290657154	2530327152	2.32475e+09	2470531793	2440067086	2.47894e+09	3.06399e+09	2.31004e+09	3.0205e+09
FALSE	High	Master Protein	Q61361	Brevican core protein OS=Mus musculus OX=10090 GN=Bcan PE=1 SV=2	0	46.891	13	13	132	13	883	95.8	4.93	287.53	13	0	0.637	0.988	0.649	0.145895	0.442652	0.157954	0.497457	0.821915	0.499153	28.64	28.5	36.87	1.45962e+09	9.90617e+08	1.40246e+09	6.79	7.59	4.08	1065657663	1201778520	1.22785e+09	1058280776	8.08067e+08	753372886	994327559	915831832	1073267676	1338219924	1485783306	1317789242	1.57682e+09	1.35538e+09	1.51082e+09
FALSE	High	Master Protein	A2RSJ4	Bridge-like lipid transfer protein family member 3B OS=Mus musculus OX=10090 GN=Bltp3b PE=1 SV=2	0.001	5.88	2	2	2	2	1457	161.8	6.61	4.53	2	0
FALSE	High	Master Protein	Q3UI43	BRISC and BRCA1-A complex member 1 OS=Mus musculus OX=10090 GN=Babam1 PE=1 SV=1	0	18.154	16	3	12	3	333	36.8	4.55	49.32	3	0	1.158	0.558	2.111	0.944475	0.369709	0.459497	0.986864	0.775916	0.850598	25.94	19.14	18.08	1.36969e+07	3.10202e+07	7.64618e+06	17.53	4.34	12.54	7.36502e+06	11577133	11729675	12577267	26523864	27887048	28869407	26520041	6655581	6286240	6.99892e+06	8022482	1.08978e+07	1.30568e+07	1.43683e+07
FALSE	High	Master Protein	Q9ESU6	Bromodomain-containing protein 4 OS=Mus musculus OX=10090 GN=Brd4 PE=1 SV=2	0	8.624	3	3	3	3	1400	155.8	9.19	5.59	3	0	0.815	0.657	1.241	0.396783	0.589875	0.796928	0.827975	0.912238	0.968443	8.26	12.28	10.85	1.01491e+08	7.4866e+07	6.55634e+07	5.22	9.05	6.97	74524565	86654396	74954472	7.60122e+07	52778112	62969436	70810920	66551892	5.42521e+07	68953509	6.31297e+07	59004178	1.10272e+08	9.77296e+07	1.02359e+08
FALSE	High	Master Protein	Q80Y55	BSD domain-containing protein 1 OS=Mus musculus OX=10090 GN=Bsdc1 PE=1 SV=1	0	29.32	22	7	29	7	427	46.9	4.4	61.68	7	0	1.353	0.556	2.394	0.429551	0.147578	0.207702	0.843109	0.447513	0.590881	54.53	43.35	111.12	1.44078e+09	9.28208e+08	9.15405e+08	20.56	34.61	38.68	1145932126	1.12735e+09	1.33284e+09	8.12376e+08	6.26078e+08	472451224	1095084435	1063298386	1.12101e+09	4.96136e+08	939422441	7.35656e+06	1.6956e+09	1.27144e+09	1.63267e+09
FALSE	High	Master Protein	Q9DB72	BTB/POZ domain-containing protein 17 OS=Mus musculus OX=10090 GN=Btbd17 PE=1 SV=1	0	16.884	10	3	19	3	478	52.6	9.42	45.37	3	0	1.075	0.737	1.459	0.971595	0.850286	0.887446	0.993911	0.973257	0.988698	36.26	40.13	50.24	8.10195e+06	9.18326e+06	1.30731e+07	12.39	28.74	20.51	6.5869e+06	6789884	6.99778e+06	5.65435e+06	5.36961e+06	6.33917e+06	10848875	9946791	2.95612e+06	1.39306e+07	11693131	1.59251e+07	9.74645e+06	7.65769e+06	8.57197e+06
FALSE	High	Master Protein	D3YUB6	BTB/POZ domain-containing protein 8 OS=Mus musculus OX=10090 GN=Btbd8 PE=1 SV=2	0	59.88	9	10	51	10	1751	190.7	6.57	136.75	10	0	1.248	0.817	1.582	0.730774	0.874539	0.854335	0.959065	0.979549	0.979007	36.06	32.6	16.06	1.01076e+08	9.88702e+07	6.42333e+07	14.27	12.4	10.07	8.14492e+07	85048116	6.21337e+07	8.04534e+07	98061404	77609572	82960265	94175372	59088528	61225870	4.98644e+07	6.06908e+07	1.20518e+08	9.5918e+07	8.64873e+07
FALSE	High	Master Protein	Q6WVG3	BTB/POZ domain-containing protein KCTD12 OS=Mus musculus OX=10090 GN=Kctd12 PE=1 SV=1	0	62.754	45	10	76	8	327	35.9	5.81	236.25	10	1	0.912	0.672	1.351	0.637254	0.576899	0.970432	0.927884	0.902685	0.995858	16.05	18.23	17.87	2.64929e+08	2.45202e+08	1.80547e+08	6.14	5.51	8.36	182372725	260109193	212331282	1.9376e+08	2.0434e+08	1.89611e+08	239574532	221894459	1.37017e+08	180666930	168180066	189708904	2.69852e+08	2.93353e+08	2.60097e+08
FALSE	High	Master Protein	Q5DTY9	BTB/POZ domain-containing protein KCTD16 OS=Mus musculus OX=10090 GN=Kctd16 PE=1 SV=2	0	40.814	24	12	52	11	427	48.9	8.19	112.06	12	1	3.413	0.886	4.448	0.000491009	0.712366	0.0197146	0.00339151	0.947947	0.0974188	49.1	42.25	42.91	2.10582e+08	4.58298e+08	1.67347e+08	6.77	3.29	5.1	136945152	1.88511e+08	1.54506e+08	1.49378e+08	390530330	384869217	416646116	427214998	1.25379e+08	155305756	156574693	1.65433e+08	2.08578e+08	2.12605e+08	1.89263e+08
FALSE	High	Master Protein	Q8BNL5	BTB/POZ domain-containing protein KCTD6 OS=Mus musculus OX=10090 GN=Kctd6 PE=2 SV=1	0.001	5.484	8	2	3	2	237	27.6	5.96	5.49	2	0	1.536	0.751	2.046	0.459119	0.88571	0.461107	0.85368	0.98208	0.850598	24.75	25.67	21.27	1.06847e+07	1.56042e+07	7.43971e+06	21.38	13.44	16.88	6463429	6.67921e+06	9981052		13616686	11328678	17378678	13485470	6321057	6183807	9442967	6592370	9.56376e+06	7.53287e+06	1.22264e+07
FALSE	High	Master Protein	Q50H33	BTB/POZ domain-containing protein KCTD8 OS=Mus musculus OX=10090 GN=Kctd8 PE=1 SV=1	0	14.35	12	4	14	3	476	52.7	8.38	23.03	4	0	0.947	0.673	1.429	0.707356	0.662848	0.995236	0.948759	0.935324	0.999407	43.37	71.72	33.57	5.77256e+07	5.84214e+07	3.98529e+07	7.94	15.3	8.81	42601897	51997732	42434918	42920863	54436637	5.09909e+07	52808780	39309902	3.60465e+07	3.51712e+07	3.8897e+07	3.85828e+07	6.30368e+07	5.86435e+07	5.19809e+07
FALSE	High	Master Protein	Q9JMD0	BUB3-interacting and GLEBS motif-containing protein ZNF207 OS=Mus musculus OX=10090 GN=Znf207 PE=1 SV=1	0	9.959	5	2	18	2	495	52.8	9.1	38.39	2	0	2.198	0.879	2.077	0.110258	0.787878	0.473853	0.418543	0.966578	0.8553	45.79	23.39	45.33	1.58559e+07	3.0566e+07	1.39412e+07	24.55	33.82	10.48	10461188	14401292	8677402	15048490	38322824	1.90964e+07	22551968	34445092	13191967	13299517	13078791	13161484	1.54791e+07	1.62419e+07	1.06294e+07
FALSE	High	Master Protein	Q922D8	C-1-tetrahydrofolate synthase, cytoplasmic OS=Mus musculus OX=10090 GN=Mthfd1 PE=1 SV=4	0	22.833	9	7	21	7	935	101.1	7.14	43.67	7	0	1.194	0.01	100	0.889433	1e-17	1e-17	0.981477	7.53448e-17	6.99827e-17	28.55			1.65806e+07	2.50971e+07		14.64	10.89		1.32698e+07	15972965	2.78549e+06	1.15275e+07	1.83738e+07	2.15416e+07	2.02283e+07	2.18621e+07					1.9635e+07	1.80145e+07	1.4295e+07
FALSE	High	Master Protein	Q7TPS5	C2 domain-containing protein 5 OS=Mus musculus OX=10090 GN=C2cd5 PE=1 SV=2	0	18.243	5	5	28	5	1016	111.6	5.78	60.31	5	0	0.819	0.593	1.083	0.414133	0.3923	0.607133	0.837134	0.784744	0.911147	32.69	43.03	16.9	1.53266e+08	9.13964e+07	6.33375e+07	9.57	13.64	8.15	107136235	8.78432e+07	120966924	1.24664e+08	69469239	9.54214e+07	69483803	75409542	36407180	64939438	66923130	56641731	1.58526e+08	1.31934e+08	1.48179e+08
FALSE	High	Master Protein	E9Q9Q6	Cadherin 18 OS=Mus musculus OX=10090 GN=Cdh18 PE=1 SV=1	0	14.746	8	4	7	4	790	87.9	5.16	19.22	4	0	2.882	0.363	7.814	0.00643626	0.0237411	0.000976391	0.0387913	0.105388	0.00576726	14.89	18.52	19.39	4.83451e+07	1.40568e+08	2.27205e+07	12.41	11.98	8.46	32957364	41761888	49421812	36202460	139886592	118919408	131091624	109358208	17089740	21281489	2.59855e+07	2.1846e+07	4.87661e+07	4.70994e+07	6.05396e+07
FALSE	High	Master Protein	Q9R0M0	Cadherin EGF LAG seven-pass G-type receptor 2 OS=Mus musculus OX=10090 GN=Celsr2 PE=1 SV=3	0	66.234	6	14	47	14	2919	316.8	5.47	121.93	14	0	0.805	0.636	1.671	0.375316	0.470424	0.717827	0.820703	0.84406	0.941638	30.36	26.22	44.41	7.42881e+07	1.65759e+08	5.61186e+07	12.77	16.35	16.42	5.02578e+07	65287177	51517119	56614340	1.43909e+08	100275269	157046639	1.45466e+08	47359060	55271071	45485630	51315996	9.08561e+07	7.36315e+07	6.79826e+07
FALSE	High	Master Protein	P70408	Cadherin-10 OS=Mus musculus OX=10090 GN=Cdh10 PE=1 SV=3	0	79.103	23	19	129	17	788	88.3	4.94	303.47	19	2	0.826	0.774	1.09	0.459873	0.895641	0.623828	0.854293	0.982307	0.914128	27.17	25.25	28.23	4.30504e+08	3.8289e+08	3.27199e+08	3.98	5.56	12.78	285622611	398783397	2.95848e+08	310299169	3.46695e+08	268396213	3.44175e+08	3.37983e+08	2.64985e+08	2.62926e+08	3.54614e+08	2.76087e+08	4.22628e+08	4.49752e+08	4.10927e+08
FALSE	High	Master Protein	P55288	Cadherin-11 OS=Mus musculus OX=10090 GN=Cdh11 PE=1 SV=1	0	84.339	24	13	115	12	796	88.1	4.89	291.9	13	1	0.936	0.728	1.139	0.759637	0.686759	0.781306	0.964676	0.942107	0.963529	33.41	44.38	40.8	7.01177e+08	1.35168e+09	2.43379e+08	54.03	17.67	9	574175698	4.92311e+08	1.17864e+09	3.27064e+08	1256617797	8.18857e+08	1.1987e+09	1.25008e+09	162386864	236085806	2.39135e+08	2.28487e+08	8.49592e+08	5.78688e+08	1.44378e+09
FALSE	High	Master Protein	Q9WTR5	Cadherin-13 OS=Mus musculus OX=10090 GN=Cdh13 PE=1 SV=2	0	86.039	24	12	144	12	714	78.1	5.12	447.23	12	0	0.866	0.782	1.135	0.589786	0.893926	0.78912	0.920367	0.98208	0.965725	30.82	24.33	20.62	1.05997e+09	9.7804e+08	8.29255e+08	5.83	9.15	2.28	7.15947e+08	940380415	9.63957e+08	789384876	833194720	6.80656e+08	913591555	871612187	648162719	802814146	8.52489e+08	769437583	1.05937e+09	1.06057e+09	1.18081e+09
FALSE	High	Master Protein	P33146	Cadherin-15 OS=Mus musculus OX=10090 GN=Cdh15 PE=1 SV=3	0	8.303	4	2	5	2	784	85.6	4.86	8.5	2	0
FALSE	High	Master Protein	P15116	Cadherin-2 OS=Mus musculus OX=10090 GN=Cdh2 PE=1 SV=2	0	182.356	27	17	288	15	906	99.7	4.78	1034.79	17	2	0.923	0.849	1.041	0.727583	0.856317	0.657142	0.958958	0.974853	0.924009	26.32	21.85	20.48	1.70316e+09	1.67792e+09	1.45825e+09	7.47	6.93	1.52	1.21426e+09	1.33619e+09	1.40392e+09	1274094750	1512222728	1.26848e+09	1551764216	1.50853e+09	1.14059e+09	1392185820	1.45584e+09	1403730656	1.82413e+09	1.52009e+09	1.71974e+09
FALSE	High	Master Protein	Q9Z0M3	Cadherin-20 OS=Mus musculus OX=10090 GN=Cdh20 PE=2 SV=1	0	8.586	3	2	5	2	801	88.9	4.72	2.43	2	0	1.104	0.579	1.981	0.999717	0.331235	0.489935	0.999717	0.728443	0.858936	29.3	24.54	18.86	7.75608e+07	9.80861e+07	4.56654e+07	23.85	15.48	26.17	5.14943e+07	70004252	89750296	5.6567e+07	93095905	6.27995e+07	92255547	86707841	4.47279e+07	38451488	2.83742e+07	4.32911e+07	7.61946e+07	7.89514e+07	1.18052e+08
FALSE	High	Master Protein	P97326	Cadherin-6 OS=Mus musculus OX=10090 GN=Cdh6 PE=1 SV=2	0	30.271	10	8	51	6	790	88.3	5	96.96	8	1	1.033	0.862	1.143	0.856909	0.767659	0.656728	0.97698	0.962703	0.924009	65.15	38.24	39.31	1.32258e+08	1.08915e+08	5.1054e+07	8.44	7.86	6.58	9.50841e+07	110239705	1.19436e+08	48632121	9.43205e+07	8.11843e+07	1.09004e+08	9.48473e+07	3.61351e+07	4.35416e+07	5.26341e+07	49723951	1.40693e+08	1.24329e+08	1.46304e+08
FALSE	High	Master Protein	P97291	Cadherin-8 OS=Mus musculus OX=10090 GN=Cdh8 PE=1 SV=2	0	18.033	6	5	32	4	799	88.2	4.74	61.42	5	0	0.957	0.525	1.775	0.725845	0.22434	0.660706	0.957629	0.589403	0.925399	33.49	43.05	25.28	8.32045e+07	6.49362e+07	3.08938e+07	3.8	14	16.15	4.76528e+07	75835114	70966369	61141956	53838836	36321562	69797288	59064923	20208609	2.66396e+07	3.5847e+07	3.22665e+07	8.07081e+07	8.55275e+07	8.69307e+07
FALSE	High	Master Protein	P70407	Cadherin-9 OS=Mus musculus OX=10090 GN=Cdh9 PE=2 SV=2	0	19.748	11	6	22	4	786	88.2	4.96	61.42	6	0		0.01	100		1e-17	1e-17		7.53448e-17	6.99827e-17				6.91466e+06	1.58491e+07		10.73	4.84		4.02013e+06	5.93715e+06	6.28062e+06		13314588	12292225	15296061	14227630					5.94847e+06	6.69597e+06	7.69348e+06
FALSE	High	Master Protein	P12658	Calbindin OS=Mus musculus OX=10090 GN=Calb1 PE=1 SV=2	0	119.375	51	16	216	15	261	30	4.83	663.82	16	0	1.093	0.822	1.262	0.876983	0.953731	0.959226	0.981477	0.996317	0.994713	38.76	38.18	35.88	1.58138e+09	1.78682e+09	1.40585e+09	7.48	8.95	7.21	1107123547	1353558625	1331821276	1.07035e+09	1564855189	1.2964e+09	1.76321e+09	1.52876e+09	1.14699e+09	1245426403	1.35011e+09	1445249828	1.63818e+09	1.52656e+09	1.67621e+09
FALSE	High	Master Protein	P61022	Calcineurin B homologous protein 1 OS=Mus musculus OX=10090 GN=Chp1 PE=1 SV=2	0	82.461	63	11	107	11	195	22.4	5.1	358.9	11	0	0.49	1.054	0.484	0.0262553	0.309208	0.0256826	0.133265	0.700528	0.121714	51.93	24.29	60.7	3.71212e+08	1.99298e+08	5.1439e+08	6.57	5.63	0.93	2.52806e+08	3.2663e+08	276323191	2.95192e+08	1.80493e+08	171185814	157601483	1.73484e+08	415374713	489808366	509814697	4.86516e+08	3.7407e+08	3.68376e+08	3.38484e+08
FALSE	High	Master Protein	Q9JKL5	Calcineurin B homologous protein 3 OS=Mus musculus OX=10090 GN=Tesc PE=1 SV=2	0	62.938	30	6	93	6	214	24.6	4.98	356.44	6	0	1.467	0.826	1.791	0.358704	0.913767	0.557797	0.811931	0.989301	0.892284	20.7	21.01	16.67	3.44355e+08	4.94469e+08	2.78643e+08	4.38	1.77	7.78	247461928	300131898	270590924	264616735	419685638	430545536	463596530	436904610	236662421	249611862	256984284	280135164	3.66163e+08	3.38491e+08	3.31462e+08
FALSE	High	Master Protein	Q63810	Calcineurin subunit B type 1 OS=Mus musculus OX=10090 GN=Ppp3r1 PE=1 SV=3	0	51.713	44	7	235	7	170	19.3	4.81	869.22	7	0	1.525	0.78	1.907	0.251759	0.885621	0.427227	0.690661	0.98208	0.831306	17.14	24.72	20.83	3.09088e+09	4.75041e+09	2.60334e+09	8.55	4.46	7.02	2.01258e+09	2.92298e+09	2.60345e+09	2.05008e+09	4.02402e+09	3.90349e+09	4.8015e+09	4229148397	2.33194e+09	2.41548e+09	2.65882e+09	2.4086e+09	2.97796e+09	3.29656e+09	3.20808e+09
FALSE	High	Master Protein	Q9JHG6	Calcipressin-1 OS=Mus musculus OX=10090 GN=Rcan1 PE=1 SV=2	0	8.955	10	2	11	2	251	28.1	5.41	29.82	2	0	1.674	0.75	2.181	0.308985	0.793133	0.383875	0.75903	0.96689	0.8008	35.31	21.93	32.95	2.82585e+07	3.81798e+07	2.2832e+07	19.6	8.59	20.12	17555378	28673227	25095865	6.1734e+06	3.42666e+07	3.40404e+07	3.17213e+07	3.20811e+07	1.21617e+07	2.37545e+07	21921994		2.59762e+07	3.23379e+07	3.07413e+07
FALSE	High	Master Protein	Q9Z0F4	Calcium and integrin-binding protein 1 OS=Mus musculus OX=10090 GN=Cib1 PE=1 SV=3	0	43.163	39	6	40	6	191	21.8	4.65	137.5	6	0	0.916	0.538	1.763	0.645796	0.271343	0.665743	0.929564	0.656476	0.926775	11.47	23.77	32.04	7.98728e+07	7.24193e+07	3.20008e+07	19.92	7.58	3.81	53775874	71090191	44429152	67877942	68323878	57298681	65510953	66562564	2.68983e+07	2.96162e+07	3.26187e+07	2.00356e+07	7.95707e+07	8.01762e+07	5.44238e+07
FALSE	High	Master Protein	Q3UMR5	Calcium uniporter protein, mitochondrial OS=Mus musculus OX=10090 GN=Mcu PE=1 SV=2	0	7.43	9	3	7	3	350	39.7	8.56	14.18	3	0	2.2	4.207	0.506	0.130333	1.74033e-05	0.0621693	0.464075	0.000112949	0.255746	54.88	30.92	48.53	5.84269e+06	1.37347e+07	2.45799e+07	21.02	41.67	36.66	5500959	4.72453e+06	5.21895e+06	4.03342e+06	17642568	6073090	15058879	10415452		22191162	40894600	16782348	8.13962e+06	5.32837e+06	6.39298e+06
FALSE	High	Master Protein	Q8VCX5	Calcium uptake protein 1, mitochondrial OS=Mus musculus OX=10090 GN=Micu1 PE=1 SV=1	0	48.367	29	16	53	16	477	54.3	8.59	105.85	16	0	3.237	0.751	3.735	0.000933586	0.880843	0.0492358	0.00629701	0.980848	0.213018	47.38	38.42	40.54	1.62338e+08	5.15099e+08	1.08205e+08	11.8	8.06	4.78	1.31822e+08	1.40631e+08	1.32691e+08	1.12803e+08	4.40983e+08	3.70265e+08	4.93413e+08	453745701	81084519	104335211	1.06958e+08	9.62094e+07	1.95053e+08	1.58605e+08	1.66159e+08
FALSE	High	Master Protein	Q9CTY5	Calcium uptake protein 3, mitochondrial OS=Mus musculus OX=10090 GN=Micu3 PE=2 SV=2	0	125.02	43	22	148	22	523	59.8	7.15	388.3	22	0	4.586	0.613	6.977	3.00291e-05	0.464355	0.000367681	0.000235775	0.837756	0.00229914	38.71	31.11	39.33	2.21112e+08	1.14124e+09	1.27602e+08	3.82	1.81	13.35	157649279	1.95892e+08	166842341	1.35778e+08	995813527	910331979	1066215437	1000056780	9.90111e+07	1.19125e+08	1.18215e+08	1.53582e+08	2.33269e+08	2.20929e+08	2.21295e+08
FALSE	High	Master Protein	Q78WH7	Calcium/calmodulin-dependent protein kinase II inhibitor 2 OS=Mus musculus OX=10090 GN=Camk2n2 PE=1 SV=1	0	17.619	47	3	33	2	79	8.6	5.48	104.26	3	1	2.077	0.907	2.46	0.0803416	0.654792	0.279229	0.329901	0.935112	0.704945	25.78	19.88	10.14	5.12199e+07	1.26894e+08	4.3192e+07	14.82	5.86	10	3.13346e+07	4.98304e+07	33208533	47220792	104326568	114112944	122820789	95522108	34102581	41542581	36637689	44215612	4.63649e+07	5.61992e+07	4.66817e+07
FALSE	High	Master Protein	Q8VBY2	Calcium/calmodulin-dependent protein kinase kinase 1 OS=Mus musculus OX=10090 GN=Camkk1 PE=1 SV=1	0	39.056	21	9	49	9	505	55.8	5.99	120.79	9	0	2.062	0.653	3.3	0.0742141	0.502298	0.0767334	0.310868	0.858556	0.29725	50.22	36.73	39.76	8.64228e+07	1.88713e+08	5.36633e+07	28.24	14.25	6.97	3.75137e+07	9.10482e+07	8.37954e+07	49056474	1.6908e+08	1.20252e+08	1.71431e+08	1.72722e+08	43476309	5.24846e+07	5.27752e+07	4.45049e+07	6.04293e+07	1.02685e+08	1.1272e+08
FALSE	High	Master Protein	Q8C078	Calcium/calmodulin-dependent protein kinase kinase 2 OS=Mus musculus OX=10090 GN=Camkk2 PE=1 SV=2	0	19.69	17	8	20	8	588	64.6	5.9	27.41	8	0	1.698	0.719	3.091	0.239917	0.799505	0.110575	0.669194	0.96689	0.388259	26.91	18.57	28.39	1.19145e+07	7.30512e+07	7.66625e+06	18.96	14.91	7	3.34117e+06	12241973	9936021	6.47056e+06	6.51855e+07	5.58563e+07	7.0998e+07	4.91792e+07	6.77727e+06	7.37841e+06	7.21098e+06		1.16632e+07	1.38066e+07	1.21712e+07
FALSE	High	Master Protein	Q91YS8	Calcium/calmodulin-dependent protein kinase type 1 OS=Mus musculus OX=10090 GN=Camk1 PE=1 SV=1	0	49.26	29	10	49	6	374	41.6	5.35	125.99	10	0	2.725	0.66	4.006	0.0185373	0.608973	0.0378287	0.0983111	0.921354	0.168882	19.62	38.67	33.22	3.72515e+07	1.26541e+08	2.29349e+07	6.74	2.8	11.52	2.39144e+07	3.21394e+07	2.74327e+07	2.89179e+07	105073397	9.31544e+07	122486389	110147952	1.33604e+07	2.14064e+07	1.82449e+07	2.21304e+07	3.53855e+07	3.62471e+07	4.11146e+07
FALSE	High	Master Protein	Q8BW96	Calcium/calmodulin-dependent protein kinase type 1D OS=Mus musculus OX=10090 GN=Camk1d PE=1 SV=2	0	77.424	40	12	85	8	385	42.9	7.17	261.33	12	3	1.796	0.732	2.319	0.143172	0.740153	0.255883	0.491026	0.959759	0.66936	68.69	25.37	54.6	4.2732e+08	4.97612e+08	2.59311e+08	5.68	2.98	4.65	2.74127e+08	3.78824e+08	279247154	3.22837e+08	395231787	4.22771e+08	4.62096e+08	4.18675e+08	203493870	2.50937e+08	2.3868e+08	237447798	4.33867e+08	4.27242e+08	3.82456e+08
FALSE	High	Master Protein	P11798	Calcium/calmodulin-dependent protein kinase type II subunit alpha OS=Mus musculus OX=10090 GN=Camk2a PE=1 SV=2	0	141.355	40	21	280	15	478	54.1	7.08	917.05	21	1	0.879	0.426	1.835	0.621797	0.0131907	0.474627	0.925772	0.0637335	0.855511	25.07	35.26	40.62	2.55436e+09	1.90575e+09	2.46612e+09	6.39	18.55	34.25	1.77924e+09	2197498609	2.29613e+09	1.85302e+09	1.45177e+09	1.33502e+09	1.98405e+09	2.09533e+09	7.32831e+08	2.62873e+09	2.53836e+09	2.26394e+09	2.63269e+09	2.47836e+09	2.81266e+09
FALSE	High	Master Protein	P28652	Calcium/calmodulin-dependent protein kinase type II subunit beta OS=Mus musculus OX=10090 GN=Camk2b PE=1 SV=2	0	186.069	46	22	375	12	542	60.4	7.28	1364.28	22	10	0.956	0.578	1.669	0.806311	0.193813	0.601924	0.966506	0.536807	0.909733	16.72	28.49	24.82	3.57064e+09	3.54487e+09	2.54145e+09	2.94	3.23	14.15	2.44388e+09	3.30589e+09	2.85093e+09	2.66316e+09	2.85927e+09	2.94514e+09	3.35632e+09	3.21642e+09	1.42406e+09	2.51356e+09	2.77436e+09	2.31427e+09	3.61615e+09	3.72841e+09	3.49226e+09
FALSE	High	Master Protein	Q6PHZ2	Calcium/calmodulin-dependent protein kinase type II subunit delta OS=Mus musculus OX=10090 GN=Camk2d PE=1 SV=1	0	111.052	36	17	223	10	499	56.3	7.25	677.88	17	0	1.221	0.579	1.995	0.666116	0.193701	0.401251	0.93788	0.536807	0.811761	16.13	25.05	36.99	6.95082e+08	8.21913e+08	3.59778e+08	4.05	4.8	3.09	456951486	628311305	5.2931e+08	533155916	662443133	680924513	805314736	741777657	2.86213e+08	3.56888e+08	347236182	340486439	6.84493e+08	7.08615e+08	6.48382e+08
FALSE	High	Master Protein	Q923T9	Calcium/calmodulin-dependent protein kinase type II subunit gamma OS=Mus musculus OX=10090 GN=Camk2g PE=1 SV=1	0	113.26	40	18	202	8	529	59.6	7.58	653.57	18	0	1.109	0.671	1.716	0.869906	0.649408	0.688812	0.981409	0.934448	0.932702	37.53	42.46	44.41	1.77955e+08	2.41956e+08	1.32077e+08	13.31	2.78	5.54	113101182	167785557	167596002	114393324	203401164	198562604	2.35367e+08	217055304	1.03897e+08	120666575	1.33777e+08	1.35925e+08	1.67353e+08	1.8923e+08	2.05298e+08
FALSE	High	Master Protein	P08414	Calcium/calmodulin-dependent protein kinase type IV OS=Mus musculus OX=10090 GN=Camk4 PE=1 SV=2	0	80.262	32	13	105	13	469	52.6	4.93	266.39	13	0	1.76	0.618	2.775	0.138322	0.398437	0.147779	0.478946	0.791042	0.478658	24.08	41.33	37.44	2.83987e+08	4.56834e+08	1.88721e+08	9.57	1.01	8.38	1.8593e+08	251951781	2.45965e+08	1.82341e+08	3.89523e+08	383404012	4.30635e+08	3.98937e+08	1.53874e+08	1.63517e+08	1.77918e+08	1.89152e+08	2.75115e+08	2.93146e+08	3.01296e+08
FALSE	High	Master Protein	Q08460	Calcium-activated potassium channel subunit alpha-1 OS=Mus musculus OX=10090 GN=Kcnma1 PE=1 SV=2	0	8.225	3	2	11	2	1209	134.3	7.15	28.61	2	0	0.801			0.50947			0.887414			19.31			8.7476e+06	7.00847e+06	7.96543e+06	33.32	11.63	5.47	2853086	8199744	8453887		5042784		7.22234e+06	6592090		8.11164e+06	8.01389e+06	7.03613e+06	4.22163e+06	9.24775e+06	1.03556e+07
FALSE	High	Master Protein	Q8CGU1	Calcium-binding and coiled-coil domain-containing protein 1 OS=Mus musculus OX=10090 GN=Calcoco1 PE=1 SV=2	0	29.02	15	8	15	8	691	77.2	4.82	32.94	8	0	100	100	1.13	1e-17	1e-17	0.676699	8.55319e-17	7.53448e-17	0.932014			12.54		3.49538e+07	7.55425e+06		12.75	15.79					1.99592e+07	3.49736e+07	3.03203e+07	3.35036e+07	6.30993e+06	7.7703e+06	5624792
FALSE	High	Master Protein	Q9JLK7	Calcium-binding protein 1 OS=Mus musculus OX=10090 GN=Cabp1 PE=1 SV=3	0	21.947	25	5	13	5	227	25.9	4.93	21.13	5	0	100	100	5.625	1e-17	1e-17	0.004926	8.55319e-17	7.53448e-17	0.0272468			20.37		6.64063e+07	1.0406e+07		5.34	12.48					46674694	5.9704e+07	62081981	59059369		8379810	1.033e+07	11305772
FALSE	High	Master Protein	Q06138	Calcium-binding protein 39 OS=Mus musculus OX=10090 GN=Cab39 PE=1 SV=2	0	25.312	21	8	45	8	341	39.8	6.89	88.04	8	0	1.083	0.78	1.452	0.89942	0.884775	0.813305	0.982159	0.98208	0.969124	39.16	43.86	65.5	1.49502e+10	1.26319e+10	1.62555e+10	7.69	3.82	4.34	10138998713	13039534143	12162142534	13022006015	11003527491	11112551321	11410582937	1.09359e+10	13470356270	1.53845e+10	1.52308e+10	15453322549	1.50024e+10	1.47163e+10	1.48981e+10
FALSE	High	Master Protein	Q80TJ1	Calcium-dependent secretion activator 1 OS=Mus musculus OX=10090 GN=Cadps PE=1 SV=3	0	19.938	8	8	15	8	1355	153	5.74	31.44	8	0	0.996	1.154	0.704	0.775186	0.202377	0.180211	0.964951	0.551211	0.545552	28.1	20.53	9.13	1.5284e+08	1.37543e+08	1.77815e+08	18.17	3.77	23.55	7.52959e+07	152162026	112303584	1.2329e+08	117470985	1.12515e+08	1.36663e+08	1.2145e+08	138747248	181583744	181568832	100528016	1.11413e+08	1.7161e+08	1.43118e+08
FALSE	High	Master Protein	Q9CR86	Calcium-regulated heat stable protein 1 OS=Mus musculus OX=10090 GN=Carhsp1 PE=1 SV=1	0	36.05	55	5	53	5	148	16.1	8.21	175.05	5	0	4.254	0.809	5.272	4.26966e-05	0.898451	0.0115274	0.000330078	0.983197	0.060192	27.26	22.88	32.37	9.41871e+07	4.01905e+08	8.01151e+07	10.55	3.82	6.18	69703934	54102485	68822807	77176711	3.39263e+08	363999488	3.77614e+08	3.55659e+08	58030823	80404504	78831684	76934179	1.03139e+08	8.68257e+07	8.43049e+07
FALSE	High	Master Protein	Q0VF55	Calcium-transporting ATPase OS=Mus musculus OX=10090 GN=Atp2b3 PE=1 SV=1	0	159.382	27	28	195	13	1220	134.3	5.69	587.43	28	0	1.095	0.81	1.24	0.971887	0.898433	0.779497	0.993911	0.983197	0.962786	34.7	37.5	34.61	9.04335e+07	1.07579e+08	6.98634e+07	14.14	13.61	4.08	7.41557e+07	7.95237e+07	61920950	5.29681e+07	8.9944e+07	74495487	1.02393e+08	1.09927e+08	48245449	6.45746e+07	73910531	6.75042e+07	1.09726e+08	9.88582e+07	8.27268e+07
FALSE	High	Master Protein	Q9CXW3	Calcyclin-binding protein OS=Mus musculus OX=10090 GN=Cacybp PE=1 SV=1	0	42.224	44	8	67	8	229	26.5	7.87	170.18	8	0	1.152	0.907	1.241	0.88402	0.625972	0.782332	0.981477	0.925124	0.963529	27.87	32.28	17.23	1.33959e+08	1.6544e+08	1.20179e+08	9.16	4.5	6.85	88968348	111220538	108216725	1.02254e+08	134582591	141166229	157595589	1.39846e+08	100357435	1.11572e+08	112064508	116584535	1.54804e+08	1.25436e+08	1.32561e+08
FALSE	High	Master Protein	E9QA15	Caldesmon 1 OS=Mus musculus OX=10090 GN=Cald1 PE=1 SV=1	0	38.646	12	9	38	8	768	89.2	5.5	81.88	9	0	1.161	0.856	1.264	0.795176	0.804628	0.864331	0.966113	0.96689	0.983783	22.21	19.76	32.32	2.32428e+08	2.40792e+08	1.98902e+08	7.96	3.87	5.11	143755760	2.08379e+08	1.81217e+08	196380485	1.91853e+08	207853888	228161377	2.1129e+08	152776094	2.01262e+08	190982273	1.94958e+08	2.20587e+08	2.43364e+08	2.21983e+08
FALSE	High	Master Protein	Q8C5W0	Calmin OS=Mus musculus OX=10090 GN=Clmn PE=1 SV=2	0	13.383	5	4	8	4	1052	117.2	5.03	16.1	4	0	1.222	0.778	1.654	0.814869	0.883763	0.707784	0.967447	0.98208	0.939888	33.5	35	23.93	6.88095e+06	1.95084e+07	5.12688e+06	23.18	27.46	20.01	5.66904e+06	6.85143e+06	5002182	3.70504e+06	14723570	14720892	20396928	2.66397e+07	4.13534e+06	6.10333e+06	3.8893e+06		8.38832e+06	7.72711e+06	6.12745e+06
FALSE	High	Master Protein	P63054	Calmodulin regulator protein PCP4 OS=Mus musculus OX=10090 GN=Pcp4 PE=3 SV=2	0	36.073	44	3	171	3	62	6.8	6.71	653.33	3	0	0.755	0.809	0.932	0.344092	0.998619	0.501702	0.799637	0.999973	0.862187	10.98	18.71	11.63	3.0776e+09	2.3535e+09	2.40115e+09	7.48	2.75	7.01	2.12322e+09	2673181464	2303441871	2.54748e+09	2041255481	2002055311	2.18277e+09	2.00259e+09	2.1029e+09	2.30481e+09	2228001378	2252890965	3.14167e+09	3.01484e+09	2.82162e+09
FALSE	High	Master Protein	P0DP27	Calmodulin-2 OS=Mus musculus OX=10090 GN=Calm2 PE=1 SV=1	0	106.45	65	12	640	8	149	16.8	4.22	2076.55	12	4	0.867	0.664	1.287	0.591344	0.445173	0.991063	0.920367	0.824984	0.998219	25.45	24.49	27.66	6.07893e+10	4.76861e+10	4.02967e+10	6.47	2.19	1.71	4.19874e+10	5.27393e+10	4.84764e+10	5.13412e+10	4.09139e+10	4.10862e+10	4.34686e+10	4.19146e+10	3.2044e+10	3.84828e+10	40534652552	3.68822e+10	6.21276e+10	5.94799e+10	5.93815e+10
FALSE	High	Master Protein	A2AHC3	Calmodulin-regulated spectrin-associated protein 1 OS=Mus musculus OX=10090 GN=Camsap1 PE=1 SV=1	0	8.718	3	3	4	3	1581	175.8	6.95	7.77	3	0	100		100	1e-17		1e-17	8.55319e-17		6.99827e-17					4.69346e+06			25.69						4473730	5.73268e+06	3.91834e+06
FALSE	High	Master Protein	Q8C1B1	Calmodulin-regulated spectrin-associated protein 2 OS=Mus musculus OX=10090 GN=Camsap2 PE=1 SV=3	0	9.844	3	4	7	4	1461	164.2	6.86	8.78	4	0	100	100	1.364	1e-17	1e-17	0.99883	8.55319e-17	7.53448e-17	0.999407			27.54		1.11476e+07	8.50301e+06		22.06	7.36					8181399	7195816	12087119	12079593	7.04304e+06	7804870	8829302	7.13545e+06
FALSE	High	Master Protein	Q80VC9	Calmodulin-regulated spectrin-associated protein 3 OS=Mus musculus OX=10090 GN=Camsap3 PE=1 SV=1	0.001	4.665	3	2	3	2	1252	135.1	8.43	8.64	2	0	0.01	1.958	0.01	1e-17	0.0205718	1e-17	8.55319e-17	0.0942995	6.99827e-17		18.01		9.02789e+06		1.80392e+07	26.41		3.94		8.35698e+06	9078301	4.24781e+06					13457600		17836524	17239174	8.64744e+06	9.42508e+06	1.11205e+07
FALSE	High	Master Protein	P35564	Calnexin OS=Mus musculus OX=10090 GN=Canx PE=1 SV=1	0	156.234	38	26	325	26	591	67.2	4.64	1000.82	26	0	0.877	0.957	0.943	0.615535	0.519949	0.517042	0.924329	0.868336	0.867562	34.53	31.53	39.47	2.1466e+09	1.78409e+09	1.81746e+09	7.26	3.48	4.93	1443123911	1.92233e+09	1.74965e+09	1.39973e+09	1.5449e+09	1.43135e+09	1.71555e+09	1.55377e+09	1.4109e+09	1.87716e+09	1.76154e+09	1.7538e+09	2.13551e+09	2.16802e+09	2.15774e+09
FALSE	High	Master Protein	O88456	Calpain small subunit 1 OS=Mus musculus OX=10090 GN=Capns1 PE=1 SV=2	0	39.2	22	4	64	4	268	28.4	5.63	243.77	4	0	0.841	0.437	1.922	0.437285	0.0790144	0.518521	0.843109	0.281744	0.867562	28.92	30.62	37.92	1.70103e+08	1.47985e+08	7.59539e+07	13.98	4.14	16.24	102682073	134075159	1.59863e+08	143851506	61769294	1.25875e+08	1.40728e+08	1.30081e+08	47890706	67567232	81378622	83052364	1.51936e+08	1.51211e+08	1.95825e+08
FALSE	High	Master Protein	O08529	Calpain-2 catalytic subunit OS=Mus musculus OX=10090 GN=Capn2 PE=1 SV=4	0	21.998	5	4	25	4	700	79.8	4.96	45.36	4	0	1.195	0.625	1.884	0.812034	0.48188	0.570621	0.966654	0.854517	0.894734	18.14	25.64	27.11	4.02752e+07	4.75063e+07	1.42581e+07	12.92	10.67	20.24	34323449	34588659	3.30481e+07	30266341	3.97055e+07	2.43489e+07	40104934	4.8957e+07	13326611	1.05491e+07	16446490	11679964	5.07874e+07	3.90094e+07	4.04825e+07
FALSE	High	Master Protein	O08688	Calpain-5 OS=Mus musculus OX=10090 GN=Capn5 PE=1 SV=1	0.001	4.855	5	2	3	2	640	72.9	7.36	5.52	2	0	1.376	0.01	100	0.614862	1e-17	1e-17	0.924329	7.53448e-17	6.99827e-17	27.55			7.45774e+06	1.53494e+07		9.95	12.81			6646419	6360879	5604569	1.08558e+07	1.44777e+07	13599830	9653293					6.16896e+06	7.49589e+06	7.7918e+06
FALSE	High	Master Protein	P51125	Calpastatin OS=Mus musculus OX=10090 GN=Cast PE=1 SV=2	0	39.037	15	7	42	7	788	84.9	5.52	105.04	7	0	1.402	0.923	1.304	0.536885	0.593839	0.862784	0.900419	0.914833	0.982912	33.83	84.65	110.32	7.40663e+07	9.27227e+07	6.86847e+07	1.67	3.26	5.19	5.11329e+07	6.20919e+07	53305308	5.55677e+07	82097763	78087964	81032210	74199055	5.44206e+07	6.48485e+07	65495272	6.52643e+07	7.56599e+07	7.28129e+07	7.45709e+07
FALSE	High	Master Protein	Q9DAW9	Calponin-3 OS=Mus musculus OX=10090 GN=Cnn3 PE=1 SV=1	0.001	6.102	9	2	8	2	330	36.4	5.72	13.93	2	0	1.075	0.446	2.465	0.926165	0.105206	0.294602	0.984969	0.350655	0.722159	20.24	17.57	17.94	3.28678e+07	3.62821e+07	1.42645e+07	13.04	14.02	14.35	25346726	30017588	2.22776e+07	2.41036e+07	2.48802e+07	28685316	36206065	3.58682e+07	10580257	14604652	12154213	15847989	3.75048e+07	3.38541e+07	2.72891e+07
FALSE	High	Master Protein	P14211	Calreticulin OS=Mus musculus OX=10090 GN=Calr PE=1 SV=1	0	253.287	48	24	573	24	416	48	4.49	2233.42	24	0	0.846	0.811	1.015	0.542322	0.99491	0.620129	0.903495	0.999973	0.914128	28.11	27.35	32.79	9.65608e+09	7.49635e+09	8.22328e+09	3.26	2.36	3.88	6.76386e+09	8.51082e+09	7.54887e+09	7.33161e+09	6.53755e+09	6.17239e+09	7.13673e+09	6.3297e+09	7.03903e+09	7.84724e+09	8.13113e+09	7.76088e+09	1.00083e+10	9.59857e+09	9.24703e+09
FALSE	High	Master Protein	Q08331	Calretinin OS=Mus musculus OX=10090 GN=Calb2 PE=1 SV=3	0	103.058	58	19	293	18	271	31.4	5.02	768.8	19	1	1.144	0.899	1.286	0.772225	0.688485	0.990433	0.964951	0.942175	0.998219	23.01	15.71	21.15	4.87011e+09	4.92472e+09	4.02614e+09	0.99	3.27	6.13	3.29906e+09	4.29654e+09	3991193814	3.60995e+09	4.24093e+09	4.09235e+09	4.75965e+09	4.18426e+09	3440163653	3.79724e+09	3.71973e+09	3.84457e+09	4.88152e+09	4.85872e+09	4.88904e+09
FALSE	High	Master Protein	Q9QXT8	Calsenilin OS=Mus musculus OX=10090 GN=Kcnip3 PE=1 SV=2	0	28.144	17	4	30	4	256	29.4	5.69	72.04	4	0	5.143	1.536	3.378	1.62143e-05	0.0381688	0.0904679	0.000128563	0.158687	0.33434	14.79	22.13	50.2	2.6628e+07	2.24805e+08	6.75709e+07	12.01	2.91	13.08	2.10863e+07	23402348	21931107	1.7628e+07	1.86684e+08	193720738	204287276	204499797	5.92619e+07	5.59803e+07	6.84461e+07	6.3032e+07	3.12008e+07	2.63934e+07	2.68646e+07
FALSE	High	Master Protein	Q9EPL2	Calsyntenin-1 OS=Mus musculus OX=10090 GN=Clstn1 PE=1 SV=1	0	64.178	16	13	103	13	979	108.8	4.92	262.81	13	0	1.012	0.752	1.349	0.87659	0.776444	0.964436	0.981477	0.963151	0.995858	40.18	21.9	35	4.58857e+08	6.31983e+08	3.55028e+08	10.95	4.05	6.77	3.60416e+08	3.7785e+08	3.81698e+08	3.05125e+08	518014142	516038359	580893810	5.78696e+08	3.20383e+08	324846126	3.23162e+08	335116495	5.33297e+08	4.50313e+08	4.67563e+08
FALSE	High	Master Protein	Q99JH7	Calsyntenin-3 OS=Mus musculus OX=10090 GN=Clstn3 PE=1 SV=1	0	42.636	9	7	58	7	956	105.8	5.34	181.43	7	0	1.294	0.7	1.691	0.653299	0.678056	0.712587	0.931477	0.940005	0.940215	28.87	33.07	41.77	8.78081e+07	9.22113e+07	5.36049e+07	6.53	8.84	5.65	5.7198e+07	81290263	5.07474e+07	6.0265e+07	7.75805e+07	88067387	87217107	7.51934e+07	3.82157e+07	4.14829e+07	4.90617e+07	5.10095e+07	8.46343e+07	9.16799e+07	9.1101e+07
FALSE	High	Master Protein	O35887	Calumenin OS=Mus musculus OX=10090 GN=Calu PE=1 SV=1	0	128.876	46	12	195	12	315	37	4.67	708.63	12	0	0.798	0.896	0.921	0.435024	0.697428	0.486812	0.843109	0.943928	0.857228	21.05	26.14	23.58	1.10591e+09	8.85067e+08	9.27931e+08	3.93	3.82	7.85	678560711	9.79369e+08	8.64141e+08	836392988	797293299	753838784	805319148	776953553	821802646	865046488	866404142	896456867	1.16488e+09	1.10454e+09	1.05853e+09
FALSE	High	Master Protein	Q3UHL1	CaM kinase-like vesicle-associated protein OS=Mus musculus OX=10090 GN=Camkv PE=1 SV=2	0	83.516	34	10	90	10	512	54.8	5.54	331.29	10	0	1.166	0.704	1.494	0.782306	0.731063	0.920967	0.966113	0.954403	0.990747	30.16	31.87	36.68	1.96729e+08	2.57141e+08	1.06572e+08	3.97	3.43	7.94	1.3882e+08	179057517	154496470	138600592	2.11629e+08	2.09942e+08	2.52593e+08	220882304	55836321	1.07538e+08	108789248	98649558	2.05409e+08	2.01943e+08	1.89251e+08
FALSE	High	Master Protein	Q8CA95	cAMP and cAMP-inhibited cGMP 3',5'-cyclic phosphodiesterase 10A OS=Mus musculus OX=10090 GN=Pde10a PE=1 SV=2	0	16.823	7	4	13	4	790	89.4	6.6	26.86	4	0	100		100	1e-17		1e-17	8.55319e-17		6.99827e-17					1.97384e+07			11.39						1.72038e+07	16572357	1.77321e+07	1.70785e+07
FALSE	High	Master Protein	P05132	cAMP-dependent protein kinase catalytic subunit alpha OS=Mus musculus OX=10090 GN=Prkaca PE=1 SV=3	0	65.524	32	12	111	6	351	40.5	8.79	323.8	12	6	1.673	0.768	2.061	0.185926	0.834414	0.345173	0.582087	0.97263	0.776383	30.33	27.41	29.39	4.24119e+08	9.43216e+08	4.19801e+08	17.64	2.2	11.08	2.76531e+08	389789674	3.96481e+08	237878795	7.95308e+08	7.58725e+08	8.98067e+08	8.3364e+08	2.23956e+08	376521013	4.54815e+08	3.71242e+08	4.09176e+08	4.39608e+08	4.98318e+08
FALSE	High	Master Protein	P68181	cAMP-dependent protein kinase catalytic subunit beta OS=Mus musculus OX=10090 GN=Prkacb PE=1 SV=2	0	38.816	28	9	75	3	351	40.7	8.56	196.81	9	0	1.279	0.631	2.016	0.752448	0.512765	0.508482	0.964246	0.864425	0.865695	13.1	8.5	13.08	2.73172e+07	3.40117e+07	1.73562e+07	8.93	9.66	7.68	19902710	23775334	22718940	17929240	28086762	26005890	36255604	31060406	11961159	16370246	17905466	16572641	2.94495e+07	2.6814e+07	2.78297e+07
FALSE	High	Master Protein	P63248	cAMP-dependent protein kinase inhibitor alpha OS=Mus musculus OX=10090 GN=Pkia PE=1 SV=2	0	43.261	70	4	51	4	76	8	4.54	189.45	4	0	0.744	0.803	0.975	0.263766	0.925061	0.433698	0.705952	0.992218	0.834714	17.63	26.12	33.73	9.55411e+07	9.58277e+07	7.9427e+07	5.1	24.63	12.47	64896592	84286324	75887874	78741992	93454379	60828558	73234533	1.16913e+08	65637468	85228008	66229852	72360914	9.60257e+07	9.50589e+07	9.29593e+07
FALSE	High	Master Protein	Q9DBC7	cAMP-dependent protein kinase type I-alpha regulatory subunit OS=Mus musculus OX=10090 GN=Prkar1a PE=1 SV=3	0	67.802	27	13	137	9	381	43.2	5.35	378.07	13	4	1.568	0.768	1.976	0.219344	0.839441	0.385835	0.635726	0.97263	0.801746	37.9	40.09	20.39	1.57535e+09	1.61098e+09	1.14262e+09	7.97	5.55	6.07	1.06958e+09	1.37691e+09	1214823169	1.32872e+09	1.44359e+09	1413664073	1.42777e+09	1372642808	9.17507e+08	1.03709e+09	1.09805e+09	1163517120	1.58262e+09	1.56811e+09	1.49649e+09
FALSE	High	Master Protein	P12849	cAMP-dependent protein kinase type I-beta regulatory subunit OS=Mus musculus OX=10090 GN=Prkar1b PE=1 SV=2	0	43.918	22	10	91	6	381	43.2	5.96	216.94	10	0	1.516	0.761	2.295	0.319173	0.875263	0.357758	0.770357	0.979549	0.786877	57.35	48.82	37.58	2.80342e+08	3.26744e+08	1.92216e+08	3.81	15.03	12.76	190858064	246753522	225017075	2.26363e+08	270988729	201583859	313509759	299481454	133836388	196108221	222519718	169675297	2.82407e+08	2.78291e+08	2.75636e+08
FALSE	High	Master Protein	P12367	cAMP-dependent protein kinase type II-alpha regulatory subunit OS=Mus musculus OX=10090 GN=Prkar2a PE=1 SV=2	0	53.909	20	8	82	7	401	45.4	4.89	269.74	8	0	1.079	0.88	1.304	0.908097	0.749329	0.986547	0.982739	0.960257	0.998219	22.49	32.02	25.71	1.03202e+09	1.02562e+09	8.92481e+08	9.21	9.03	14.97	7.25959e+08	875186872	9.57318e+08	7.2167e+08	856723256	7.67556e+08	1.06331e+09	9.25938e+08	8.28617e+08	7.00307e+08	8.71144e+08	8.6397e+08	1.07418e+09	9.91522e+08	1.17267e+09
FALSE	High	Master Protein	P31324	cAMP-dependent protein kinase type II-beta regulatory subunit OS=Mus musculus OX=10090 GN=Prkar2b PE=1 SV=3	0	54.522	25	10	98	9	416	46.1	4.98	259.74	10	1	1.101	0.855	1.211	0.946521	0.82365	0.729482	0.987603	0.968133	0.946434	35.23	48.91	38.64	2.4028e+08	3.0028e+08	2.64124e+08	12.11	4.31	12.63	2.0026e+08	219399037	1.82282e+08	1.74157e+08	2.49167e+08	2.51026e+08	3.02615e+08	268568796	159729644	2.51569e+08	2.73863e+08	2.49745e+08	2.96319e+08	2.4744e+08	2.33328e+08
FALSE	High	Master Protein	P56212	cAMP-regulated phosphoprotein 19 OS=Mus musculus OX=10090 GN=Arpp19 PE=1 SV=2	0	22.592	33	3	35	2	112	12.3	9.09	131.42	3	0	0.838	0.956	0.954	0.48625	0.525778	0.440312	0.872572	0.87242	0.837627	35.41	29.19	18.86	7.12823e+07	6.25997e+07	6.72677e+07	5.49	1.4	11.38	51794577	59697526	57285126	54695629	54483878	52571971	58212899	5.5733e+07	6.07094e+07	67990902	5.91195e+07	59937692	7.6639e+07	6.73274e+07	7.01718e+07
FALSE	High	Master Protein	Q9DCB4	cAMP-regulated phosphoprotein 21 OS=Mus musculus OX=10090 GN=Arpp21 PE=1 SV=2	0	19.25	5	4	28	4	807	88.5	7.39	60.44	4	0	0.93	0.959	1.255	0.651835	0.497805	0.778271	0.931477	0.857499	0.962036	63.1	42.95	66.85	8.13416e+07	7.96853e+07	8.79951e+07	15.85	21.05	24.23	60173100	74354962	5.40703e+07	5.9598e+07	58375331	5.82876e+07	9.77549e+07	8.1452e+07	94405634	70028455	8.74824e+07	8.36349e+07	9.75309e+07	8.38582e+07	6.62337e+07
FALSE	High	Master Protein	Q922J3	CAP-Gly domain-containing linker protein 1 OS=Mus musculus OX=10090 GN=Clip1 PE=1 SV=1	0	86.422	23	27	89	25	1391	155.7	5.24	196.53	27	0	0.923	1.223	0.809	0.694824	0.111701	0.32218	0.945223	0.366255	0.751568	30.07	33.43	22.71	7.72477e+08	6.61548e+08	8.69524e+08	4.06	3.54	5.6	5.37933e+08	7.10758e+08	6.06272e+08	558291309	5.58131e+08	560916566	580784971	577413253	6.72033e+08	8.23467e+08	8.29753e+08	8.89666e+08	7.95964e+08	8.10382e+08	7.49431e+08
FALSE	High	Master Protein	Q9Z0H8	CAP-Gly domain-containing linker protein 2 OS=Mus musculus OX=10090 GN=Clip2 PE=1 SV=2	0	159.474	36	32	224	30	1047	115.8	6.48	585.68	32	2	1.467	1.119	1.268	0.358161	0.206807	0.944811	0.811931	0.559402	0.991758	30.52	29.25	30.24	4.74457e+08	7.86052e+08	5.82928e+08	5.27	3.88	4.24	3.35015e+08	428816425	3.75961e+08	3.40358e+08	6.66224e+08	6.24046e+08	7.30651e+08	691827177	437884670	562873277	537506919	5.64922e+08	5.17705e+08	4.83623e+08	4.65465e+08
FALSE	High	Master Protein	E9Q3M9	Capping protein inhibiting regulator of actin like OS=Mus musculus OX=10090 GN=Cracdl PE=1 SV=1	0	21.239	13	8	11	8	1175	125.8	7.37	16.74	8	0	2.5	2.43	1.224	0.0266924	0.000161688	0.741762	0.134973	0.0010191	0.948744	55.19	55.27	29.93	3.50747e+07	9.85299e+07	8.76819e+07	54.74	27.33	11.57	28889878	25517652	50936716	11122634	84850557	50327175	111180576	8.62846e+07	70354897	8.15191e+07	75053836	102230905	4.27475e+07	2.8779e+07	6.23952e+07
FALSE	High	Master Protein	Q3V3V9	Capping protein, Arp2/3 and myosin-I linker protein 2 OS=Mus musculus OX=10090 GN=Carmil2 PE=1 SV=2	0	32.048	8	7	21	7	1296	141.3	7.18	54.88	7	0	1.664	1.104	1.238	0.360547	0.406096	0.790795	0.813367	0.796908	0.966125	14.12	16.97	36.78	1.29946e+07	3.5611e+07	4.76659e+07	10.34	7.22	14.99	10068790	10587093	10030198	10381207	30992163	26435228	34607595	30858109	3.7822e+07	45618961	2.98645e+07	5.69634e+07	1.48985e+07	1.19402e+07	1.22866e+07
FALSE	High	Master Protein	Q5PR69	Capping protein-inhibiting regulator of actin dynamics OS=Mus musculus OX=10090 GN=Cracd PE=1 SV=4	0	22.045	7	8	19	8	1291	142.8	5.31	30.26	8	0	1.164	2.102	0.533	0.936538	0.0119377	0.0667907	0.985571	0.0582518	0.269022	34.26	35.93	15.38	5.54477e+06	3.66485e+07	1.21735e+07	29.61	4.2	6.81	4813546	4.03965e+06	5.50893e+06	2.84141e+06	26450451	2.96319e+07	3.55129e+07	2.59249e+07	9502901	10283800	12425148		7.12247e+06	4.55596e+06	6.74819e+06
FALSE	High	Master Protein	Q60865	Caprin-1 OS=Mus musculus OX=10090 GN=Caprin1 PE=1 SV=2	0	62.496	19	10	64	10	707	78.1	5.25	246.09	10	0	1.413	1.127	1.469	0.43287	0.26869	0.923257	0.843109	0.651918	0.990747	37.99	41.38	33.05	1.34663e+08	2.10988e+08	1.65683e+08	6.26	11.71	9.69	8.83186e+07	108971359	1.03001e+08	81739004	1.76497e+08	164506744	2.21879e+08	1.57554e+08	1.08202e+08	1.59626e+08	1.33369e+08	154878265	1.43697e+08	1.40262e+08	1.26171e+08
FALSE	High	Master Protein	P13634	Carbonic anhydrase 1 OS=Mus musculus OX=10090 GN=Ca1 PE=1 SV=4	0	118.233	72	12	162	12	261	28.3	6.96	609.9	12	0	0.965	0.873	1.089	0.781819	0.767862	0.6192	0.966113	0.962703	0.914128	23.52	20.59	24.36	6.1075e+08	5.03165e+08	5.30388e+08	7.31	5.48	4.38	3.73333e+08	5.65715e+08	545408529	441615855	4.38893e+08	404331456	5.07435e+08	435024889	406597921	489594113	508404101	517474031	5.72413e+08	6.38018e+08	6.68102e+08
FALSE	High	Master Protein	Q9WVT6	Carbonic anhydrase 14 OS=Mus musculus OX=10090 GN=Ca14 PE=1 SV=1	0	41.108	20	7	69	7	337	37.5	6.35	206.68	7	0	0.787	0.73	1.249	0.371072	0.718364	0.787905	0.818272	0.950567	0.965542	25.95	41.48	26.3	4.09434e+08	3.36179e+08	2.87379e+08	3.72	8.89	6.67	246134063	372707322	345359593	301242606	267152850	2.65793e+08	362079396	303303594	242904269	274404518	259025664	271054007	3.92761e+08	4.20343e+08	4.2305e+08
FALSE	High	Master Protein	P00920	Carbonic anhydrase 2 OS=Mus musculus OX=10090 GN=Ca2 PE=1 SV=4	0	238.538	72	15	436	15	260	29	7.01	1901.33	15	0	0.957	0.825	1.136	0.810203	0.94305	0.789832	0.966506	0.995298	0.966013	22.33	23.4	20.13	1.13882e+10	1.01006e+10	9.15177e+09	4.51	1.75	1.67	7.33635e+09	10590624543	8.98083e+09	8775072512	8.51749e+09	8561237705	9749577982	8910050751	7299650442	8807254983	8913196687	8.58114e+09	1.09615e+10	1.19442e+10	1.10011e+10
FALSE	High	Master Protein	Q64444	Carbonic anhydrase 4 OS=Mus musculus OX=10090 GN=Ca4 PE=1 SV=1	0	6.937	8	2	8	2	305	34.3	8.21	18.4	2	0	1.07	1.264	0.913	0.9109	0.24164	0.401734	0.982739	0.614728	0.811761	43.19	41.6	26.16	2.01757e+07	2.32658e+07	2.75177e+07	35.48	25.54	8.52	15927296	15314929	25045568	10182161	1.80222e+07	12000521	2.39009e+07	23557821	18476198	26194054	28028581	26035029	2.35672e+07	1.72723e+07	3.06797e+07
FALSE	High	Master Protein	Q9ERQ8	Carbonic anhydrase 7 OS=Mus musculus OX=10090 GN=Ca7 PE=1 SV=2	0.001	5.56	8	2	4	2	264	29.9	6.95	6.08	2	0	100	100	1.607	1e-17	1e-17	0.665113	8.55319e-17	7.53448e-17	0.926775			10.95		8.45896e+06	5.20345e+06		7.95	7.25					7649807		7.0198e+06	7277717		5.33987e+06	5308973	4.44981e+06
FALSE	High	Master Protein	P61215	Carbonic anhydrase-related protein 10 OS=Mus musculus OX=10090 GN=Ca10 PE=1 SV=1	0	33.809	14	4	24	4	328	37.5	8.09	99.26	4	0	4.057	0.395	4.694	0.000200109	0.0596833	0.0130194	0.00143907	0.229009	0.0672888	24.33	58.91	63.05	2.99737e+07	1.80613e+08	2.60193e+07	20.18	11.23	18.73	1.77944e+07	3.0255e+07	2.85929e+07	17223934	139938089	159583337	1.51676e+08	1.52839e+08	5.38694e+06	28443918	2.21046e+07	30192548	2.63299e+07	3.41219e+07	3.50251e+07
FALSE	High	Master Protein	P28651	Carbonic anhydrase-related protein OS=Mus musculus OX=10090 GN=Ca8 PE=1 SV=5	0	27.523	15	5	41	5	291	33.1	4.78	149.62	5	0	0.955	0.738	1.458	0.760114	0.729086	0.889545	0.964676	0.954403	0.989414	18.64	14.69	25.95	7.45442e+08	6.12121e+08	5.06766e+08	6.13	2.07	2.85	503309490	649196258	558870792	6.26499e+08	518568900	535906012	570169872	544903292	418009508	483784340	489239940	478080384	7.58955e+08	7.32169e+08	7.28792e+08
FALSE	High	Master Protein	P48758	Carbonyl reductase [NADPH] 1 OS=Mus musculus OX=10090 GN=Cbr1 PE=1 SV=3	0	12.613	16	4	12	4	277	30.6	8.31	14.01	4	0	1.219	1.014	1.314	0.766361	0.486585	0.893399	0.964676	0.855494	0.989897	25.87	16.78	15.44	4.75322e+07	4.93522e+07	2.63552e+07	7.43	15.47	14.17	32235840	45369356	3.47991e+07	31232400	4.06988e+07	3.38613e+07	54976655	45131821	1.97659e+07	20233796	27999049	2.78706e+07	4.76985e+07	5.1168e+07	4.26274e+07
FALSE	High	Master Protein	P23953	Carboxylesterase 1C OS=Mus musculus OX=10090 GN=Ces1c PE=1 SV=4	0	28.668	10	6	39	3	554	61	5.06	110.27	6	3	1.058	1.201	0.937	0.907622	0.174392	0.395814	0.982739	0.499187	0.807895	32.39	39.97	30.6	1.15699e+08	1.29863e+08	1.33171e+08	29.3	10.22	15.46	8.88937e+07	81864589	1.21214e+08	56975741	109222303	87652227	1.33148e+08	1.16443e+08	114982568	106347851	1.09875e+08	156679966	1.44987e+08	9.23276e+07	1.48482e+08
FALSE	High	Master Protein	D3Z5G7	Carboxylic ester hydrolase OS=Mus musculus OX=10090 GN=Ces1b PE=1 SV=1	0	32.464	11	5	50	2	567	62.2	5.22	136.85	5	0	0.755	0.989	0.728	0.301068	0.422887	0.199	0.747094	0.806993	0.580108	24.91	22.38	39.49	6.03798e+07	4.71184e+07	6.18666e+07	12.6	4.59	12.59	41057086	65564400	48990224	42058766	39402843	39309053	47918526	42228900	45515522	71118608	58348236	61983382	6.0751e+07	7.39441e+07	6.00109e+07
FALSE	High	Master Protein	Q8R1G2	Carboxymethylenebutenolidase homolog OS=Mus musculus OX=10090 GN=Cmbl PE=1 SV=1	0	23.345	25	5	33	5	245	27.9	7.18	85.9	5	0	1.04	0.749	1.39	0.904318	0.907516	0.96581	0.982739	0.986073	0.995858	22.14	26.78	24.1	7.51281e+07	6.69897e+07	4.24854e+07	12.45	6.44	11.35	40321481	70777526	59397071	58596375	5.62407e+07	62532964	60006281	6.01752e+07	3.53922e+07	48835263	30422133	38328216	5.96626e+07	7.98235e+07	7.27588e+07
FALSE	High	Master Protein	O89001	Carboxypeptidase D OS=Mus musculus OX=10090 GN=Cpd PE=1 SV=2	0	14.342	5	4	19	4	1377	152.3	6.18	31.1	4	0	1.142	0.644	1.415	0.955779	0.540218	0.957167	0.992129	0.881252	0.994217	16.64	44.22	18.47	2.48297e+07	1.04176e+07	1.38378e+07	27.52	11.52	18.37	2.05374e+07	22202611	2.00995e+07	9.08882e+06	8.27015e+06	9115785	9392911	11096786	9.01534e+06	1.32305e+07	1.37943e+07	1.66507e+07	3.03886e+07	2.50403e+07	2.4621e+07
FALSE	High	Master Protein	Q00493	Carboxypeptidase E OS=Mus musculus OX=10090 GN=Cpe PE=1 SV=2	0	78.907	31	12	105	12	476	53.2	5.19	347.17	12	0	0.914	0.349	2.671	0.705362	0.00119382	0.13794	0.948759	0.00699744	0.461926	30.93	43.45	38.95	1.31883e+09	1.22472e+09	7.91359e+08	12.28	13.13	7.47	954813219	1.09158e+09	1186876007	8.39381e+08	1.02093e+09	8.13161e+08	1.16914e+09	1.19813e+09	610440531	677918429	839858031	7.72365e+08	1.41281e+09	1.23109e+09	1.45387e+09
FALSE	High	Master Protein	Q80V42	Carboxypeptidase M OS=Mus musculus OX=10090 GN=Cpm PE=1 SV=2	0	9.584	7	3	8	3	443	50.5	7.78	19.52	3	0	4.054	1.138	3.815	0.00395419	0.377086	0.0759862	0.0246066	0.778767	0.294982	52.84	47.48	14.94	3.89013e+06	2.90492e+07	4.05743e+06	52.56	8.17	15.58	5448289	4414754	2.18614e+06	2.29581e+06	23224422	26001390	29662254	23983670		4.99583e+06	3.96446e+06	3923819	8.06168e+06	4.979e+06	2.67792e+06
FALSE	High	Master Protein	Q9WVJ3	Carboxypeptidase Q OS=Mus musculus OX=10090 GN=Cpq PE=1 SV=1	0	11.79	7	3	13	3	470	51.8	6.21	36	3	0	0.768	0.732	1.049	0.366164	0.792912	0.594937	0.815049	0.96689	0.90734	42.31	28.53	45.17	3.53544e+07	2.99246e+07	2.73165e+07	6.94	17.68	9.55	26728879	3.16398e+07	19424030	25487135	27899715	30212298	2.25909e+07	2.42052e+07	2.08352e+07	2.27867e+07	23039240	26963186	3.955e+07	3.56837e+07	3.50282e+07
FALSE	High	Master Protein	P47934	Carnitine O-acetyltransferase OS=Mus musculus OX=10090 GN=Crat PE=1 SV=3	0	47.698	22	13	66	13	626	70.8	8.44	137.92	13	0	1.135	0.776	1.332	0.927556	0.996576	0.88414	0.985121	0.999973	0.98815	41.08	33.06	32.16	1.08214e+08	1.85719e+08	9.06631e+07	10.42	2.73	8.56	6.94464e+07	111202034	7.69841e+07	6.91848e+07	1.45725e+08	1.49701e+08	1.67208e+08	1.6162e+08	6.07566e+07	90480775	7.95597e+07	90426175	1.1071e+08	1.25415e+08	1.05774e+08
FALSE	High	Master Protein	Q8R555	Cartilage acidic protein 1 OS=Mus musculus OX=10090 GN=Crtac1 PE=2 SV=1	0	20.296	11	6	32	6	646	70.3	5.14	74.86	6	0	0.911	0.894	0.848	0.677945	0.699962	0.318007	0.942002	0.943928	0.746994	29.45	30.97	52.29	7.46503e+08	7.4029e+08	5.06523e+08	9.09	3.03	8.38	4.09407e+08	6.73538e+08	606855168	5.59829e+08	6.54139e+08	6.28605e+08	670979994	6.46938e+08	358540011	498772421	4.90279e+08	5.2801e+08	6.21222e+08	7.59622e+08	7.51899e+08
FALSE	High	Master Protein	Q8BK63	Casein kinase I isoform alpha OS=Mus musculus OX=10090 GN=Csnk1a1 PE=1 SV=2	0	17.652	20	5	13	5	337	38.9	9.57	27.86	5	0	2.723	0.01	100	0.0397879	1e-17	1e-17	0.190641	7.53448e-17	6.99827e-17	20.51			1.87637e+06	2.07361e+07		18.96	11.81		1.05977e+06	1711026		1.84681e+06		1.48682e+07	2.1015e+07	17012185					1.56811e+06	1.92971e+06	1.8245e+06
FALSE	High	Master Protein	Q9DC28	Casein kinase I isoform delta OS=Mus musculus OX=10090 GN=Csnk1d PE=1 SV=2	0	21.472	18	6	22	2	415	47.3	9.74	44.44	6	0		100	0.01		1e-17	1e-17		7.53448e-17	6.99827e-17						1.6578e+07			10.36									12248245	17039814	18718978	14463366
FALSE	High	Master Protein	Q9JMK2	Casein kinase I isoform epsilon OS=Mus musculus OX=10090 GN=Csnk1e PE=1 SV=2	0	23.205	18	6	28	2	416	47.3	9.66	58.36	6	3	1.366	1.009	1.167	0.54731	0.396463	0.684566	0.906223	0.788714	0.932147	6.23	25.09	31.23	9.92264e+07	1.48143e+08	1.1749e+08	3.5	6.29	8.18	7.10535e+07	89041600	7.94947e+07	74058906	123983182	1.1201e+08	1.40858e+08	1.35216e+08	87916344	119962143	125101511	9.54405e+07	1.05136e+08	1.00422e+08	9.73775e+07
FALSE	High	Master Protein	Q60737	Casein kinase II subunit alpha OS=Mus musculus OX=10090 GN=Csnk2a1 PE=1 SV=2	0	139.298	46	14	153	14	391	45.1	7.74	599.45	14	0	1.041	0.789	1.325	0.931287	0.929865	0.950445	0.985566	0.992446	0.992685	22.74	31.33	27.49	4.45908e+08	4.65771e+08	3.55487e+08	6.68	3.61	7.99	292014050	394603516	3.84324e+08	302304434	400518139	372420293	4.41496e+08	3.67218e+08	2.44084e+08	3.3876e+08	3.55551e+08	349104928	4.4678e+08	4.45037e+08	4.7078e+08
FALSE	High	Master Protein	O54833	Casein kinase II subunit alpha' OS=Mus musculus OX=10090 GN=Csnk2a2 PE=1 SV=1	0	59.138	30	7	76	7	350	41.2	8.56	277.99	7	0	1.286	0.76	1.623	0.616043	0.920184	0.763751	0.924329	0.990444	0.956508	30.01	38.24	40.66	1.82616e+08	1.56195e+08	9.30935e+07	36.98	7.72	10.31	9.7107e+07	2.24765e+08	189470466	90542367	134916583	114315385	166267176	136370599	6.18006e+07	77446309	94966515	9.36953e+07	1.43686e+08	2.68286e+08	2.32093e+08
FALSE	High	Master Protein	P67871	Casein kinase II subunit beta OS=Mus musculus OX=10090 GN=Csnk2b PE=1 SV=1	0	16.827	14	3	23	3	215	24.9	5.55	68.26	3	0	0.936	0.695	1.359	0.714528	0.683513	0.974686	0.951376	0.941331	0.996073	13.57	8.41	11.93	2.42966e+08	2.22356e+08	1.70966e+08	2.54	5.41	7.07	163959908	223323952	100116788	183797740	183404200	201550852	199679004	203301680	136119640	163069360	156494680	175874276	2.42607e+08	2.51867e+08	2.36844e+08
FALSE	High	Master Protein	Q6P9K8	Caskin-1 OS=Mus musculus OX=10090 GN=Caskin1 PE=1 SV=2	0	168.5	30	29	183	29	1431	150.4	9.17	525.95	29	0	1.588	1.017	1.501	0.272456	0.395275	0.779814	0.710002	0.787147	0.962786	33.18	43.75	51.09	4.16819e+08	5.29608e+08	9.04693e+08	5.02	6.59	4.38	2.93142e+08	3.75698e+08	3.34735e+08	2.99904e+08	3.65788e+08	431107491	5.05749e+08	4.91421e+08	686092800	8.77221e+08	880657451	8.92571e+08	4.51597e+08	4.23715e+08	4.10036e+08
FALSE	High	Master Protein	P24270	Catalase OS=Mus musculus OX=10090 GN=Cat PE=1 SV=4	0	116.407	39	19	174	19	527	59.8	7.88	481.66	19	0	1.111	0.563	1.989	0.838226	0.161039	0.378431	0.972651	0.473016	0.797723	17.29	29.25	22.95	9.17214e+08	1.17455e+09	6.18239e+08	5.56	3.18	2.86	608384607	8.54272e+08	762917347	6.38822e+08	982183397	1.00514e+09	1134330569	1.00516e+09	432511881	6.00651e+08	635242418	5.73097e+08	9.0021e+08	9.63455e+08	9.3454e+08
FALSE	High	Master Protein	P26231	Catenin alpha-1 OS=Mus musculus OX=10090 GN=Ctnna1 PE=1 SV=1	0	91.824	27	19	135	13	906	100	6.23	377.71	19	0	1.61	1.026	1.675	0.190917	0.361279	0.597199	0.591514	0.76599	0.908011	43.33	38.62	33.15	2.80597e+09	2.0032e+09	2.54265e+09	43.55	49.52	49.06	1.29795e+09	4.40883e+09	2.81713e+09	1.71755e+09	1488697072	3.5844e+09	1.49436e+09	1.99901e+09	2.14516e+09	2.26934e+09	4285447551	1.08684e+09	1.92796e+09	4.97232e+09	3.46265e+09
FALSE	High	Master Protein	Q61301	Catenin alpha-2 OS=Mus musculus OX=10090 GN=Ctnna2 PE=1 SV=3	0	228.245	35	32	318	26	953	105.2	5.71	1066.97	32	5	1.885	1.249	1.48	0.0754323	0.0998082	0.783093	0.313911	0.337239	0.963698	29.02	29.23	28.69	6.38272e+08	1.3139e+09	7.4487e+08	4.01	5.47	2.01	4.50371e+08	543891067	524215419	4.17542e+08	1168171115	1.00173e+09	1216448387	1.17995e+09	5.93863e+08	697453128	732258775	710216608	6.66401e+08	6.25257e+08	6.51557e+08
FALSE	High	Master Protein	Q02248	Catenin beta-1 OS=Mus musculus OX=10090 GN=Ctnnb1 PE=1 SV=1	0	83.497	30	17	130	15	781	85.4	5.86	334.69	17	0	1.046	0.807	1.256	0.935695	0.981297	0.79719	0.985566	0.999973	0.968443	37.02	40.53	31.29	3.26141e+08	2.58737e+08	3.20385e+08	12.94	10.24	15.72	2.5475e+08	2.72847e+08	2.82186e+08	2.27169e+08	2.28039e+08	1.73564e+08	2.26489e+08	2.30024e+08	324220048	2.81424e+08	2.84441e+08	3.1742e+08	3.95945e+08	3.07719e+08	3.45665e+08
FALSE	High	Master Protein	P30999	Catenin delta-1 OS=Mus musculus OX=10090 GN=Ctnnd1 PE=1 SV=2	0	6.523	3	3	15	3	938	104.9	6.87	23.31	3	0	0.884	0.759	1.151	0.567546	0.865624	0.723309	0.910029	0.978589	0.94513	13.97	12.87	7.94	2.7704e+07	1.9556e+07	1.66481e+07	9.42	5.44	6	1.66275e+07	2.48231e+07	2.52885e+07	2.07083e+07	16716186	16371659	18514740	15591780	14717812	15539042	16995732	15409134	2.46033e+07	2.79957e+07	3.09773e+07
FALSE	High	Master Protein	O35927	Catenin delta-2 OS=Mus musculus OX=10090 GN=Ctnnd2 PE=1 SV=1	0	63.828	14	13	89	11	1247	134.9	7.65	200.99	13	2	1.086	0.621	1.511	0.978552	0.397188	0.882732	0.993911	0.789358	0.98815	31.96	51.32	38.3	3.02893e+08	3.06158e+08	1.74519e+08	7.71	3.38	10.32	2.19333e+08	275526490	234794591	223013088	2.68717e+08	2.58352e+08	2.82335e+08	2.601e+08	1.55799e+08	147771333	165856392	1.73519e+08	3.41406e+08	3.10741e+08	2.87613e+08
FALSE	High	Master Protein	P10605	Cathepsin B OS=Mus musculus OX=10090 GN=Ctsb PE=1 SV=2	0	21.988	13	4	23	4	339	37.3	5.91	57.16	4	0	0.895	0.809	0.902	0.581566	0.902724	0.360494	0.919609	0.984544	0.786877	48.08	45.07	38.05	8.23414e+07	8.15405e+07	8.28588e+07	9.15	6.28	23.53	62666368	66078907	68632982	60916470	7.57177e+07	60999712	78716741	6.89962e+07	4.57171e+07	70915805	92274345	9.45184e+07	9.27257e+07	7.45244e+07	8.40724e+07
FALSE	High	Master Protein	P18242	Cathepsin D OS=Mus musculus OX=10090 GN=Ctsd PE=1 SV=1	0	30.821	19	7	54	7	410	44.9	7.15	148.61	7	0	0.819	0.826	1.033	0.457095	0.921688	0.533964	0.852785	0.990888	0.872848	35.19	29.03	21.83	5.54214e+08	5.00474e+08	4.30598e+08	6.04	6.27	6.47	384608756	442395006	482233451	407681595	412354959	370705041	470052572	4.43063e+08	345127112	407981480	394570669	436927435	5.69095e+08	5.14261e+08	5.90715e+08
FALSE	High	Master Protein	Q8BM88	Cathepsin O OS=Mus musculus OX=10090 GN=Ctso PE=2 SV=1	0.001	4.722	6	2	10	2	312	34.7	7.8	11.18	2	0	0.943	1.008	0.884	0.658143	0.431662	0.345064	0.932467	0.814647	0.776383	16.5	28.33	29.46	1.28121e+08	1.25224e+08	1.56513e+08	15.51	9.67	8.48	103155415	109584638	108426056	79093924	110995205	87730298	116926004	111505745	119566825	155583685	146493040	166373387	1.52636e+08	1.23591e+08	1.32817e+08
FALSE	High	Master Protein	O70370	Cathepsin S OS=Mus musculus OX=10090 GN=Ctss PE=1 SV=2	0	8.86	11	3	7	3	340	38.4	6.96	4.18	3	0	0.749	0.877	0.829	0.404722	0.804986	0.367589	0.832215	0.96689	0.791009	33.07	22.51	31.73	4.1053e+06	2.90555e+06	1.58044e+07	24.23	22.07	4.66		3.46971e+06	3.84265e+06	3.25322e+06	2611252	2.22574e+06	2.57272e+06	3696923	1.37032e+07	1.52124e+07	9.22217e+06	8.67877e+06	2.54957e+06	3.91317e+06	4.70707e+06
FALSE	High	Master Protein	Q9WUU7	Cathepsin Z OS=Mus musculus OX=10090 GN=Ctsz PE=1 SV=1	0.001	5.91	7	2	16	2	306	34	6.6	36.74	2	0	0.997	0.824	1.217	0.760881	0.995114	0.79453	0.964676	0.999973	0.968251	20.13	30.49	28.52	3.24614e+07	2.12457e+07	1.75471e+07	7.2	15.72	23.7	2.28156e+07	18051538	2.36841e+07	25535515	20181828	21065972	17797896	16190600	12126737	22050892	13948402	19115436	3.37597e+07	3.12131e+07	2.9012e+07
FALSE	High	Master Protein	P24668	Cation-dependent mannose-6-phosphate receptor OS=Mus musculus OX=10090 GN=M6pr PE=1 SV=1	0	15.697	16	3	20	3	278	31.2	5.39	56.01	3	0	0.01	1.184	0.01	1e-17	0.337592	1e-17	8.55319e-17	0.736411	6.99827e-17		35.52		6.42458e+06		8.15654e+06	43.92		29.49	8663581	6.10573e+06	4.89323e+06							11805490	8.01987e+06	7838548	1.28193e+07	6.8861e+06	5.994e+06
FALSE	High	Master Protein	Q07113	Cation-independent mannose-6-phosphate receptor OS=Mus musculus OX=10090 GN=Igf2r PE=1 SV=1	0	24.571	4	9	18	9	2483	273.6	5.71	33.84	9	0	0.738	0.713	1.345	0.334125	0.748557	0.969364	0.790049	0.960257	0.995858	11.85	34.41	37.19	2.24192e+07	1.49341e+07	1.49816e+07	18.45	1.75	11.4	21010460	1.9974e+07	1.82145e+07	16287414	4985126	1.25584e+07	8070089	12899766	1.06884e+07	14750716	1.75002e+07	13703816	3.10886e+07	2.25268e+07	2.2312e+07
FALSE	High	Master Protein	Q8BHE3	Caytaxin OS=Mus musculus OX=10090 GN=Atcay PE=1 SV=1	0	127.175	42	14	182	14	372	42.2	4.68	580.66	14	0	0.758	0.512	1.556	0.349911	0.0767706	0.71505	0.803796	0.275946	0.940494	24.23	32.73	41.37	1.24076e+09	1.02568e+09	5.89161e+08	9.16	10.27	14.95	943628422	1071747822	9.1805e+08	9.62057e+08	9.18325e+08	9.8863e+08	9.1162e+08	840504878	606759721	5.76779e+08	573595046	519001665	1.39626e+09	1.20873e+09	1.12457e+09
FALSE	High	Master Protein	Q5M8N0	CB1 cannabinoid receptor-interacting protein 1 OS=Mus musculus OX=10090 GN=Cnrip1 PE=1 SV=1	0	42.344	42	6	59	6	164	18.6	7.96	215.79	6	0	1.385	0.859	1.646	0.438195	0.81068	0.666884	0.843548	0.96689	0.927321	11.45	16.29	13.5	5.56308e+08	7.74208e+08	4.86634e+08	5.73	2.68	4.05	358443054	504633932	443913618	455833438	631250236	661263788	737007164	677737780	393811300	477088306	456643020	452725994	5.30378e+08	5.69131e+08	5.43775e+08
FALSE	High	Master Protein	Q8K1J6	CCA tRNA nucleotidyltransferase 1, mitochondrial OS=Mus musculus OX=10090 GN=Trnt1 PE=1 SV=1	0	76.99	36	13	102	13	434	49.9	8.56	289.39	13	0	1.04	0.651	1.553	0.949094	0.409397	0.800291	0.988179	0.800522	0.968443	26.33	27.76	27.06	5.5786e+08	5.7261e+08	4.0607e+08	3.35	2.32	2.2	360502092	521767531	4.56521e+08	3.96813e+08	4.9451e+08	4.77045e+08	519619646	4.64203e+08	3.19614e+08	3.95836e+08	395810122	371671733	5.43874e+08	5.88454e+08	5.59218e+08
FALSE	High	Master Protein	Q8K0V4	CCR4-NOT transcription complex subunit 3 OS=Mus musculus OX=10090 GN=Cnot3 PE=1 SV=1	0	13.592	5	3	18	3	751	81.9	6.2	51.54	3	0	1.449	0.79	1.978	0.559322	0.972081	0.530359	0.908587	0.998929	0.871765	18.45	26.12	27.63	1.48532e+07	2.92426e+07	8.80156e+06	12.16	13.14	22.79	1.11934e+07	1.18825e+07		10071456	2.39086e+07	16732502	33727358	24002622	7.81594e+06	7306609	12296919	7.46204e+06	1.65626e+07	1.34012e+07	1.64624e+07
FALSE	High	Master Protein	Q60809	CCR4-NOT transcription complex subunit 7 OS=Mus musculus OX=10090 GN=Cnot7 PE=1 SV=1	0	12.72	16	3	12	3	285	32.7	4.84	29.18	3	0	0.01	0.604	0.01	1e-17	0.48738	1e-17	8.55319e-17	0.855694	6.99827e-17		23.66		1.95326e+07		1.14301e+07	4.94		21.73	13590407	16822416	1.52939e+07	6365338					8.26869e+06	7.13952e+06	4.33225e+06	15274486	2.01093e+07	1.89725e+07	1.87344e+07
FALSE	High	Master Protein	Q61490	CD166 antigen OS=Mus musculus OX=10090 GN=Alcam PE=1 SV=3	0	67.264	20	12	103	12	583	65.1	6.15	278.96	12	0	0.909	0.869	1.027	0.653887	0.769779	0.51889	0.931477	0.963151	0.867562	34.04	33.15	31.64	3.47854e+08	3.07687e+08	2.86692e+08	10.71	6.56	10.45	238691009	2.96217e+08	3.05228e+08	209855195	2.53844e+08	2.36668e+08	296781520	289608833	191610497	261140656	271111549	293587516	3.53184e+08	3.42604e+08	3.73891e+08
FALSE	High	Master Protein	Q9CWK3	CD2 antigen cytoplasmic tail-binding protein 2 OS=Mus musculus OX=10090 GN=Cd2bp2 PE=1 SV=1	0	6.694	7	2	8	2	342	37.7	4.6	12.78	2	0	0.849	0.726	1.061	0.592135	0.756866	0.698509	0.9212	0.961794	0.935289	31.81	17.62	37.81	6.28205e+06	9.32261e+06	4.52259e+06	10.05	22.77	26.24	4694093	5307980		4979547	3189467	6142235	8.47949e+06	5.39622e+06	5.43564e+06		3872731	4.29572e+06	6.94572e+06	5.98639e+06	5.52902e+06
FALSE	High	Master Protein	P35762	CD81 antigen OS=Mus musculus OX=10090 GN=Cd81 PE=1 SV=2	0	43.774	31	4	28	4	236	25.8	5.83	121.53	4	0		0.627			0.515292			0.865348			17.7		5.22682e+07	2.59413e+07	8.23198e+06	95.74	48.15	4.61	6.75013e+06	1.82646e+07	42908135	133152096	16570604	44759168	25009106		6528117		7.54468e+06	7.90802e+06	5.19774e+07	2.0599e+07	5.25606e+07
FALSE	High	Master Protein	P40237	CD82 antigen OS=Mus musculus OX=10090 GN=Cd82 PE=1 SV=1	0	11.51	11	3	11	3	266	29.6	5.02	23.35	3	0	0.832	0.944	0.736	0.448937	0.564241	0.192174	0.847603	0.896993	0.569633	30.23	25.54	11.2	5.97448e+07	4.43202e+07	2.80656e+07	32.17	46.11	10.89	13270580	1.48151e+07	63066758	40921182	1.70438e+07	8.30935e+06	33208712	62636924	1.85087e+07	26068717	28798949	28441549	6.58875e+07	3.37399e+07	7.7254e+07
FALSE	High	Master Protein	P40240	CD9 antigen OS=Mus musculus OX=10090 GN=Cd9 PE=1 SV=2	0	14.541	12	2	7	2	226	25.2	7.23	46.71	2	0	0.648	0.622	1.017	0.184684	0.440633	0.553358	0.57957	0.819777	0.889651	25.64	12.13	25.77	3.16758e+07	1.91893e+07	1.91703e+07	12.8	22.18	12.53	22377694	28851662	20125402	23291600	14700079	12530571	19933530	21921888	12872584	18419908	22015808	17968294	3.31116e+07	3.25392e+07	2.46527e+07
FALSE	High	Master Protein	Q8BIF0	CD99 antigen-like protein 2 OS=Mus musculus OX=10090 GN=Cd99l2 PE=1 SV=1	0	62.583	33	9	74	9	237	25.4	4.86	286.79	9	0	1.3	0.528	2.131	0.554587	0.232384	0.438153	0.907955	0.599644	0.837412	31.29	36.35	63.91	2.18141e+08	2.55827e+08	9.98708e+07	10.36	2.92	12.21	151260627	188515651	207272179	1.4253e+08	202907097	218779154	2.37208e+08	211365796	96000058	87860862	95793250	9.83859e+07	2.23816e+08	2.1261e+08	2.53899e+08
FALSE	High	Master Protein	Q91W92	Cdc42 effector protein 1 OS=Mus musculus OX=10090 GN=Cdc42ep1 PE=1 SV=1	0	34.568	25	7	53	7	409	43.1	7.21	160.66	7	0	0.92	0.604	1.349	0.596597	0.414832	0.925853	0.921872	0.802921	0.990747	30.22	35.31	34.31	1.43054e+08	1.25334e+08	1.20014e+08	3.94	13.48	4.37	80962161	130466100	1.13002e+08	113014183	1.02612e+08	129177310	1.05994e+08	100199465	89459037	1.15235e+08	1.09017e+08	102792713	1.3908e+08	1.47141e+08	1.38422e+08
FALSE	High	Master Protein	Q8JZX9	Cdc42 effector protein 2 OS=Mus musculus OX=10090 GN=Cdc42ep2 PE=1 SV=1	0	35.31	62	7	31	6	214	23	5.54	75.4	7	0	1.624	0.623	2.576	0.300733	0.480293	0.231441	0.746774	0.854362	0.630314	26.86	31.51	23.42	1.92186e+07	6.33214e+07	1.98953e+07	9.44	6.47	13.81	6.13583e+06	1.80742e+07	1.45484e+07	1.63599e+07	57636498	42989343	6.01574e+07	5.14934e+07	13643140	1.90764e+07	19776520	22581720	1.81196e+07	2.03842e+07	1.78212e+07
FALSE	High	Master Protein	Q9JM96	Cdc42 effector protein 4 OS=Mus musculus OX=10090 GN=Cdc42ep4 PE=1 SV=1	0	53.041	38	9	66	9	349	37.8	5.36	198.05	9	0	1.147	1.055	1.091	0.8209	0.352658	0.633495	0.968884	0.756273	0.914318	59.34	56.45	56.45	2.68419e+08	1.80093e+08	1.98012e+08	35.9	6.03	7.49	1.81331e+08	2.2545e+08	77917753	2.28722e+08	112217837	1.50553e+08	1.69964e+08	169560796	93784817	190196947	1.79091e+08	1.7973e+08	2.6831e+08	2.68529e+08	1.12143e+08
FALSE	High	Master Protein	Q91WS0	CDGSH iron-sulfur domain-containing protein 1 OS=Mus musculus OX=10090 GN=Cisd1 PE=1 SV=1	0	43.643	44	5	51	5	108	12.1	9.06	194.96	5	0	0.686	1.07	0.672	0.20637	0.32676	0.113521	0.614916	0.724161	0.396547	31.62	24.63	25.89	3.8073e+08	8.47516e+07	1.29493e+08	35.63	6.89	17.69	275916372	369813133	120070250	268190442	77329171	64841063	78389616	76185563	71271047	124300680	128578626	128920950	4.08266e+08	4.17079e+08	1.60911e+08
FALSE	High	Master Protein	Q99LM2	CDK5 regulatory subunit-associated protein 3 OS=Mus musculus OX=10090 GN=Cdk5rap3 PE=1 SV=1	0	14.008	7	3	12	3	503	57	4.83	29.41	3	0	1.286	1.049	1.269	0.63988	0.372819	0.81972	0.927884	0.778767	0.970107	16	11.66	11.02	4.55993e+07	7.40863e+07	4.84744e+07	17.77	7.25	4.46	29954940	41595503	3.40083e+07	46058689	6.58933e+07	6.5176e+07	6.24433e+07	62966545	3.83309e+07	4.2679e+07	4.96238e+07	4.61524e+07	4.43235e+07	4.69118e+07	4.16586e+07
FALSE	High	Master Protein	Q8BI72	CDKN2A-interacting protein OS=Mus musculus OX=10090 GN=Cdkn2aip PE=1 SV=1	0	7.15	4	2	9	2	563	59.7	9.16	16.4	2	0	100	100	0.284	1e-17	1e-17	0.0020308	8.55319e-17	7.53448e-17	0.0117053			63.28		1.16496e+07	4.08949e+07		54.59	13.97					1.47292e+07	5976887	2.09768e+07	6948586	28149357	42531883	37477433	44868103
FALSE	High	Master Protein	Q9D211	CDKN2AIP N-terminal-like protein OS=Mus musculus OX=10090 GN=Cdkn2aipnl PE=3 SV=1	0.001	5.302	14	2	8	2	116	13.2	5.29	5.97	2	0	1.386	0.807	1.565	0.649223	0.953435	0.8112	0.931339	0.996317	0.969124	17.7	23.69	12.05	1.41545e+07	1.86075e+07	9.062e+06	30.18	4.61	33.18	1.81733e+06	18085558	1.2134e+07	9.44496e+06	1.58585e+07	15921427	13529383	1.51304e+07		8700885	4.04213e+06	8500057	1.34791e+07	2.30651e+07	1.48637e+07
FALSE	High	Master Protein	Q8VDP6	CDP-diacylglycerol--inositol 3-phosphatidyltransferase OS=Mus musculus OX=10090 GN=Cdipt PE=1 SV=1	0.001	5.379	11	2	2	2	213	23.6	8.27	2.31	2	0
FALSE	High	Master Protein	Q8R5M8	Cell adhesion molecule 1 OS=Mus musculus OX=10090 GN=Cadm1 PE=1 SV=2	0	55.44	19	6	85	6	456	49.8	5.03	318.71	6	0	0.87	0.765	1.095	0.566321	0.836874	0.630511	0.910029	0.97263	0.914128	21.96	25.66	28.84	6.25476e+08	5.26258e+08	4.93458e+08	8.1	7.02	2.8	4.37549e+08	5.548e+08	4.37865e+08	4.72281e+08	3.94678e+08	457023747	515279255	4.53085e+08	4.01314e+08	456085725	4.78135e+08	4.70931e+08	6.47429e+08	6.25708e+08	5.36365e+08
FALSE	High	Master Protein	Q8BLQ9	Cell adhesion molecule 2 OS=Mus musculus OX=10090 GN=Cadm2 PE=1 SV=2	0	96.197	40	11	134	11	435	47.5	5.41	505.62	11	0	0.757	0.719	1.015	0.347168	0.648008	0.620012	0.801158	0.934448	0.914128	36.83	24.16	27.1	1.33369e+09	9.56192e+08	9.40261e+08	4.91	13.93	4.98	9.45478e+08	1189744052	1013504440	1001318545	681857123	918544305	828189159	917901257	7.81204e+08	930416067	8.90613e+08	855770462	1.399e+09	1.3418e+09	1.2415e+09
FALSE	High	Master Protein	Q99N28	Cell adhesion molecule 3 OS=Mus musculus OX=10090 GN=Cadm3 PE=1 SV=1	0	85.154	33	11	134	11	396	42.9	5.8	378.07	11	0	0.992	1.103	0.92	0.837056	0.220009	0.396554	0.972533	0.585054	0.807895	25.05	29.53	30.15	5.32442e+08	5.15849e+08	5.36928e+08	4.09	12.31	7.01	3.65571e+08	4.70498e+08	4.36144e+08	328162621	384972737	4.21283e+08	4.98342e+08	5.38195e+08	3.84619e+08	5.45433e+08	543338783	5.01363e+08	5.40926e+08	5.30632e+08	5.34257e+08
FALSE	High	Master Protein	Q8R464	Cell adhesion molecule 4 OS=Mus musculus OX=10090 GN=Cadm4 PE=1 SV=1	0	64.324	24	8	110	8	388	42.7	6.3	374.17	8	0	0.828	1.035	0.802	0.500706	0.344118	0.328267	0.880656	0.744622	0.756109	18.54	19.17	13.11	2.96467e+09	3.01797e+09	3.72373e+09	4.74	3.87	4.39	1954189469	2.69516e+09	2.308e+09	2.37064e+09	2.51021e+09	2.59651e+09	2.68025e+09	2762149014	2907252934	3.62199e+09	3.46646e+09	3.60222e+09	2.89156e+09	3.03962e+09	2.8272e+09
FALSE	High	Master Protein	Q8VEK0	Cell cycle control protein 50A OS=Mus musculus OX=10090 GN=Tmem30a PE=1 SV=1	0.002	3.908	7	2	5	2	364	41	8.37	5.53	2	0	0.706	0.414	1.713	0.2479	0.0550186	0.709587	0.685326	0.214458	0.939975	38.2	81.72	49.47	7.52378e+07	5.13663e+07	3.73856e+07	19.22	18.39	20.71	48063027	70576406	71928394	41559413	22979982	50599436	41259865	53169764	30322612	35003879	40636918	23022151	7.11175e+07	7.95967e+07	8.81091e+07
FALSE	High	Master Protein	Q9JKC6	Cell cycle exit and neuronal differentiation protein 1 OS=Mus musculus OX=10090 GN=Cend1 PE=1 SV=1	0	34.614	38	6	117	6	149	15	8.97	342.35	6	0	0.78	0.9	0.899	0.394259	0.684914	0.455841	0.827975	0.941331	0.846889	21.42	20	16.42	1.85224e+09	1.43724e+09	1.66516e+09	6.29	9.08	6.58	1394346341	1677222127	1480638527	1.36498e+09	1200503593	1054201053	1369252457	1385580124	1379221413	1634679860	1616680088	1414585964	2.06318e+09	1.89159e+09	1.81372e+09
FALSE	High	Master Protein	P60766	Cell division control protein 42 homolog OS=Mus musculus OX=10090 GN=Cdc42 PE=1 SV=2	0	36.236	31	5	85	4	191	21.2	6.55	253.4	5	0	0.721	0.44	1.638	0.256425	0.0415098	0.786534	0.695958	0.169883	0.964891	32.83	35.78	36.75	4.59818e+08	3.23601e+08	1.97472e+08	10.14	5.46	12.05	319579007	396454314	333944844	393397803	2.7716e+08	270371386	2.78894e+08	3.01706e+08	1.23007e+08	188935019	2.03162e+08	1.85882e+08	4.72872e+08	4.47125e+08	4.09068e+08
FALSE	High	Master Protein	Q6A068	Cell division cycle 5-like protein OS=Mus musculus OX=10090 GN=Cdc5l PE=1 SV=2	0	6.97	3	2	7	2	802	92.1	8.02	15.17	2	0
FALSE	High	Master Protein	Q8R1U2	Cell growth regulator with EF hand domain protein 1 OS=Mus musculus OX=10090 GN=Cgref1 PE=1 SV=1	0	72.399	41	8	91	8	281	30.8	4.31	334.89	8	0	0.907	0.735	1.306	0.650704	0.707916	0.907816	0.931477	0.945976	0.990174	25.15	16.12	21.89	5.08741e+08	6.63673e+08	3.86978e+08	15.61	6.48	10.04	252756991	430975903	409298077	4.12337e+08	5.70341e+08	597420743	601291939	544933707	2.52317e+08	379386122	3.88252e+08	364460149	3.73997e+08	5.07839e+08	5.09645e+08
FALSE	High	Master Protein	Q8R2Y2	Cell surface glycoprotein MUC18 OS=Mus musculus OX=10090 GN=Mcam PE=1 SV=1	0	41.188	19	9	49	9	648	71.5	5.83	178.23	9	0	0.712	0.762	0.94	0.260801	0.900085	0.420016	0.700814	0.984149	0.827974	35.3	34.13	41.53	8.22349e+07	3.92686e+07	5.42681e+07	7.72	7.43	12.04	6.09394e+07	69654853	59912788	4.87971e+07	20949970	2.58698e+07	37504219	3.97805e+07	3.49498e+07	59218957	39762239	4.82348e+07	9.01703e+07	7.85574e+07	8.60845e+07
FALSE	High	Master Protein	Q9R1K9	Centrin-2 OS=Mus musculus OX=10090 GN=Cetn2 PE=1 SV=1	0	55.092	63	8	68	8	172	19.8	5	216.37	8	0	1.032	1.242	0.734	0.934194	0.101382	0.17292	0.985566	0.341969	0.531619	27.55	70.11	43.38	3.52e+08	3.49387e+08	4.74077e+08	30.59	7.7	11.81	112954508	315687097	3.09895e+08	256247951	3.05666e+08	3.17963e+08	2.87187e+08	2.85215e+08	305312322	460933136	4.64736e+08	4.91093e+08	1.71149e+08	3.56035e+08	3.79608e+08
FALSE	High	Master Protein	Q8QZT2	Centriole, cilia and spindle-associated protein OS=Mus musculus OX=10090 GN=Ccsap PE=1 SV=1	0	18.25	25	5	31	5	252	28.4	9.22	61.81	5	0	2.006	0.946	2.381	0.0870562	0.647974	0.310416	0.348919	0.934448	0.739323	56.58	33.16	39.02	2.55731e+07	8.47626e+07	3.36594e+07	17.7	6.67	14.88	5018451	2.34226e+07	1.94092e+07	2.5992e+07	62483596	62813572	7.41899e+07	7.80989e+07	20389656	11553412	35806816	40189511	2.47569e+07	2.64163e+07	2.37754e+07
FALSE	High	Master Protein	Q9CXS4	Centromere protein V OS=Mus musculus OX=10090 GN=Cenpv PE=1 SV=2	0	10.498	14	3	7	3	252	27.5	9.79	18.76	3	0	100	100	0.809	1e-17	1e-17	0.304233	8.55319e-17	7.53448e-17	0.733321			38.43		4.45093e+06	3.60991e+07		34.99	5.1					3.19665e+06	2.34039e+06	4931640	5655140		37903857	3.58997e+07	33878498
FALSE	High	Master Protein	Q6A065	Centrosomal protein of 170 kDa OS=Mus musculus OX=10090 GN=Cep170 PE=1 SV=2	0	94.356	19	23	93	21	1588	174.9	7.17	185.16	23	0	1.53	1.023	1.231	0.258341	0.378682	0.81933	0.697938	0.778767	0.970107	35.07	49.36	57.07	1.64854e+08	2.32974e+08	1.82367e+08	19.44	3.97	5.23	1.11327e+08	1.31091e+08	1.12549e+08	1.5778e+08	1.95995e+08	1.79485e+08	2.06774e+08	2.07254e+08	135382557	1.70423e+08	1.72423e+08	1.763e+08	1.65646e+08	1.64064e+08	1.37867e+08
FALSE	High	Master Protein	Q80U49	Centrosomal protein of 170 kDa protein B OS=Mus musculus OX=10090 GN=Cep170b PE=1 SV=2	0	134.881	29	35	128	33	1574	170.7	6.87	289.6	35	1	1.129	1	1.189	0.891897	0.404634	0.758561	0.981477	0.796214	0.954674	49.52	42.84	70.79	4.58444e+08	5.33887e+08	4.93801e+08	9.04	3.21	8.74	3.2676e+08	3.95911e+08	3.53818e+08	3.2589e+08	4.42437e+08	4.30219e+08	4.94825e+08	494279195	4.03758e+08	4.41608e+08	4.0807e+08	4.65309e+08	5.32588e+08	4.46512e+08	4.70695e+08
FALSE	High	Master Protein	Q9R171	Cerebellin-1 OS=Mus musculus OX=10090 GN=Cbln1 PE=1 SV=1	0	21.093	36	6	39	5	193	21.1	7.28	94.74	6	1	1.151	1.256	0.942	0.833423	0.0927637	0.417885	0.971085	0.319754	0.827368	11.54	15.08	10.1	3.74927e+08	4.25685e+08	4.50289e+08	4.22	2.5	3.25	261830364	330630468	307747932	264505280	372247924	351095576	405709716	371361184	352357960	422134352	457802872	447352920	3.87423e+08	3.72888e+08	3.76978e+08
FALSE	High	Master Protein	Q9JHG0	Cerebellin-3 OS=Mus musculus OX=10090 GN=Cbln3 PE=1 SV=1	0	12.194	16	3	28	3	197	21.1	6.38	82.02	3	0	0.937	1.198	0.779	0.648208	0.191929	0.225629	0.931339	0.533468	0.620334	10.17	12.13	15.28	1.29837e+08	1.21218e+08	1.55311e+08	3.52	6.91	5.08	87942732	114867162	99468681	99816673	107581381	109567860	105364195	103003393	114991412	152283004	150973434	152004938	1.30126e+08	1.29548e+08	1.21845e+08
FALSE	High	Master Protein	Q8K2Y9	Cerebral cavernous malformations protein 2 homolog OS=Mus musculus OX=10090 GN=Ccm2 PE=1 SV=1	0	13.099	9	3	8	3	453	49.9	5.62	28.28	3	0	100		100	1e-17		1e-17	8.55319e-17		6.99827e-17					9.85672e+06			11.08						8202798	6766087	9771640	8932113
FALSE	High	Master Protein	Q61147	Ceruloplasmin OS=Mus musculus OX=10090 GN=Cp PE=1 SV=2	0	46.115	13	10	49	10	1061	121.1	5.85	133.18	10	0	0.854	0.908	0.974	0.511401	0.61826	0.468013	0.888402	0.923948	0.851974	30.98	24.63	23.35	8.83998e+07	5.9311e+07	4.5392e+07	7.2	9.82	7.54	6.74089e+07	7.51797e+07	72285944	4.76384e+07	5.5181e+07	4.75067e+07	32365491	51187820	2.46403e+07	4.09916e+07	4.79082e+07	45317706	9.97431e+07	8.47884e+07	8.85471e+07
FALSE	High	Master Protein	Q922S4	cGMP-dependent 3',5'-cyclic phosphodiesterase OS=Mus musculus OX=10090 GN=Pde2a PE=1 SV=4	0	8.453	4	3	4	3	939	105.6	5.41	1.98	3	0	0.852	0.835	1.04	0.497008	0.901824	0.563301	0.879002	0.984149	0.893406	16.52	15.26	20.32	1.80237e+07	3.22111e+07	1.4842e+07	36.85	19.08	15.09	4.76917e+06	17259664	14699454		3.48479e+07	1.63218e+07	2.41563e+07	2.83412e+07	9108948	15850326	14642754	14215134	7.05681e+06	1.94656e+07	1.80062e+07
FALSE	High	Master Protein	Q921W0	Charged multivesicular body protein 1a OS=Mus musculus OX=10090 GN=Chmp1a PE=1 SV=1	0	15.676	24	6	48	6	196	21.6	8.06	106.48	6	0	0.933	1.129	0.837	0.706376	0.213215	0.285864	0.948759	0.570459	0.714814	27.7	24.18	18.74	3.41201e+08	3.5241e+08	3.68873e+08	8.24	1.58	8.45	216862563	320166954	263201718	285465724	300654347	295597896	299004334	317263428	3.4311e+08	347864569	3.61976e+08	352274197	3.20885e+08	3.61087e+08	3.22411e+08
FALSE	High	Master Protein	Q99LU0	Charged multivesicular body protein 1B1 OS=Mus musculus OX=10090 GN=Chmp1b1 PE=1 SV=1	0	13.186	20	5	40	2	199	22.1	8.1	80.62	5	3	0.988	1.252	0.74	0.828548	0.143816	0.187228	0.969219	0.44052	0.5603	23.04	30.17	26.53	2.66348e+08	2.30362e+08	3.24343e+08	5.9	9.99	3.61	186186162	227308474	2.10216e+08	210356754	184181860	193576596	216283790	240992488	262323762	324409150	319522146	296186298	2.75494e+08	2.56361e+08	2.57505e+08
FALSE	High	Master Protein	Q9DB34	Charged multivesicular body protein 2a OS=Mus musculus OX=10090 GN=Chmp2a PE=1 SV=1	0	41.457	30	8	64	8	222	25.1	5.97	157.88	8	0	1.314	2.563	0.522	0.481491	8.89334e-06	0.0629598	0.870353	5.87857e-05	0.25779	33.83	45.6	39.85	4.63812e+09	3.74381e+09	4.5583e+09	17.85	9.65	3.84	3284819533	3.91543e+09	3253022622	4523244647	2993840540	3665241522	3409601224	3417907675	3.86558e+09	4.37571e+09	4.44204e+09	4276557084	4.87157e+09	4.41586e+09	3.99146e+09
FALSE	High	Master Protein	Q8BJF9	Charged multivesicular body protein 2b OS=Mus musculus OX=10090 GN=Chmp2b PE=1 SV=1	0	23.339	30	8	42	8	213	23.9	8.78	84.85	8	0	1.005	2.845	0.332	0.791416	4.06035e-05	0.0053122	0.966113	0.000260937	0.0292063	29.08	37	31.64	8.5551e+07	1.06486e+08	2.50828e+08	9.77	6.02	5.24	65887964	6.51239e+07	6.02046e+07	6.85176e+07	9.1455e+07	89507330	9.86645e+07	8.52299e+07	207934498	222196339	228259600	244067943	9.74926e+07	7.96767e+07	8.06862e+07
FALSE	High	Master Protein	Q9CQ10	Charged multivesicular body protein 3 OS=Mus musculus OX=10090 GN=Chmp3 PE=1 SV=3	0	12.343	16	4	24	4	224	25.2	5.06	63.07	4	0	0.981	1.396	0.688	0.755402	0.0661151	0.179475	0.964596	0.245544	0.545152	14.51	24.02	10.67	1.75994e+08	1.48822e+08	2.46561e+08	6.66	4.59	5.69	124156422	144589518	137638510	141553746	137190916	125389848	139355616	129560168	216166964	230221158	240483158	237815520	1.83711e+08	1.63069e+08	1.68601e+08
FALSE	High	Master Protein	Q9D8B3	Charged multivesicular body protein 4b OS=Mus musculus OX=10090 GN=Chmp4b PE=1 SV=2	0	75.68	56	13	161	13	224	24.9	4.82	496.81	13	0	1.001	1.468	0.641	0.915719	0.0219057	0.15101	0.983382	0.0991427	0.485634	20.83	16.48	17.05	1.69807e+09	1.8805e+09	2.8106e+09	2.83	2.36	3.13	1152579694	1.45922e+09	1.38024e+09	1331389377	1614937477	1536680589	1742518732	1708487138	2204188442	2721608792	2758345340	2784740488	1.70544e+09	1.64572e+09	1.69074e+09
FALSE	High	Master Protein	Q9D7S9	Charged multivesicular body protein 5 OS=Mus musculus OX=10090 GN=Chmp5 PE=1 SV=1	0	10.023	15	4	20	4	219	24.6	4.79	59.19	4	0	1.499	1.303	1.099	0.298452	0.0655732	0.622591	0.74474	0.244223	0.914128	21.29	34.03	39.65	1.38279e+08	2.13511e+08	6.88246e+08	9.6	2.55	21.46	83765359	129786779	1.2443e+08	98672811	1.82225e+08	1.79649e+08	190267453	189730969	3.6551e+08	7.51156e+08	710348045	630096611	1.23945e+08	1.46375e+08	1.52421e+08
FALSE	High	Master Protein	P0C0A3	Charged multivesicular body protein 6 OS=Mus musculus OX=10090 GN=Chmp6 PE=1 SV=2	0	11.636	16	3	24	3	200	23.4	5.44	66.79	3	0	0.74	0.668	1.144	0.261227	0.640644	0.655435	0.701492	0.932043	0.924007	22.38	12.73	17.12	1.3799e+08	1.18103e+08	1.01669e+08	5.43	22.94	4.74	103027758	121595068	113349958	51558910	105285293	94803416	71320509	120303015	75349446	9.80092e+07	1.08669e+08	91808409	1.52447e+08	1.37136e+08	1.38849e+08
FALSE	High	Master Protein	Q8R1T1	Charged multivesicular body protein 7 OS=Mus musculus OX=10090 GN=Chmp7 PE=1 SV=1	0	6.842	7	3	13	3	451	50.6	5.22	18.54	3	0	2.567	1.229	2.083	0.0541072	0.293308	0.478116	0.244394	0.68198	0.857228	25.47	19.81	27.37	9.17203e+06	3.59272e+07	5.88256e+06	14.42	8.8	13.09	3337728	10000643	7.36704e+06	6.07105e+06	30489642	30294686	37771998	28900951		6.70729e+06	5.57249e+06	5867784	9.32217e+06	1.12788e+07	9.0243e+06
FALSE	High	Master Protein	Q922Q9	Chitinase domain-containing protein 1 OS=Mus musculus OX=10090 GN=Chid1 PE=1 SV=1	0	81.203	38	11	106	11	393	44.9	7.97	292.68	11	0	0.836	1.095	0.743	0.425105	0.266951	0.215512	0.843109	0.650149	0.605167	28.38	30.66	36.18	1.4641e+08	1.29215e+08	1.87441e+08	5.71	7.82	6.57	90514190	1.29837e+08	8.94071e+07	1.10576e+08	99069065	1.18803e+08	1.22801e+08	113046620	150397258	1.73022e+08	1.66875e+08	175082567	1.33931e+08	1.46432e+08	1.53931e+08
FALSE	High	Master Protein	Q9QYB1	Chloride intracellular channel protein 4 OS=Mus musculus OX=10090 GN=Clic4 PE=1 SV=3	0	33.416	26	5	38	5	253	28.7	5.59	112.48	5	0	0.78	0.74	1.343	0.355279	0.837454	0.909529	0.809192	0.97263	0.990702	45.04	38.67	16.67	3.98222e+08	2.06016e+08	1.49769e+07	23.94	63.87	35.86	4.12463e+08	359734450	3.11317e+08	289476092	43887424	250242084	310210416	126812228	4.91441e+06	14300314	14950029	15615134	6.10311e+08	4.05712e+08	3.90416e+08
FALSE	High	Master Protein	Q6X893	Choline transporter-like protein 1 OS=Mus musculus OX=10090 GN=Slc44a1 PE=1 SV=3	0	33.461	10	6	15	6	653	73	8.75	50.05	6	0	100		100	1e-17		1e-17	8.55319e-17		6.99827e-17					9.34355e+06			14.82						7705674	8107466	7.86061e+06	10405972
FALSE	High	Master Protein	O55229	Choline/ethanolamine kinase OS=Mus musculus OX=10090 GN=Chkb PE=1 SV=3	0	9.658	11	5	13	5	394	45.1	5.41	18.75	5	0	0.451	1.12	0.387	0.0125996	0.239184	0.0092335	0.0707407	0.610455	0.0488436	26.27	20.4	14.74	7.86252e+07	2.28472e+07	5.90243e+07	16.64	13.56	6.94	3.51414e+07	74922083	6.90527e+07	55262394	18420258	16716035	22550580	24065238	44668268	53417996	64037136	58719356	5.81807e+07	8.44978e+07	8.45865e+07
FALSE	High	Master Protein	Q03311	Cholinesterase OS=Mus musculus OX=10090 GN=Bche PE=1 SV=2	0	12.674	10	5	8	5	603	68.4	7.25	14.87	5	0	1.169	1.25	1.034	0.86887	0.135155	0.518191	0.981038	0.421541	0.867562	57.37	45.42	56.5	8.85243e+07	1.34131e+08	1.10708e+08	17.03	13.94	7.15	46726950	89608353	79272242	6.09585e+07	121232848	1.37213e+08	1.03613e+08	106499359	62472870	103607122	125214812	106538710	6.91406e+07	1.01061e+08	9.7105e+07
FALSE	High	Master Protein	Q8VHY0	Chondroitin sulfate proteoglycan 4 OS=Mus musculus OX=10090 GN=Cspg4 PE=1 SV=3	0	133.78	17	29	150	29	2327	252.2	5.44	405.59	29	0	0.952	0.798	1.143	0.746312	0.996361	0.673779	0.963947	0.999973	0.93054	35.65	28.78	43.31	2.75552e+08	3.02113e+08	2.28844e+08	6.38	12.77	5.39	1.4777e+08	2.5191e+08	212109056	2.09949e+08	267947008	1.99059e+08	2.70702e+08	2.55577e+08	154956394	2.0806e+08	2.18632e+08	2.20101e+08	2.52062e+08	2.84107e+08	2.67255e+08
FALSE	High	Master Protein	Q71M36	Chondroitin sulfate proteoglycan 5 OS=Mus musculus OX=10090 GN=Cspg5 PE=1 SV=2	0	56.056	17	7	73	7	566	60.4	4.54	276.61	7	0	0.861	0.894	0.974	0.572956	0.70758	0.545446	0.913547	0.945976	0.881942	22.03	26.94	21.09	7.68802e+08	7.89635e+08	8.18341e+08	16.93	6.86	6.94	655883744	584738023	593989426	613594403	722829107	612582303	749931544	679732914	7.28475e+08	742000786	818988042	772649128	9.70493e+08	6.59473e+08	7.27611e+08
FALSE	High	Master Protein	P83917	Chromobox protein homolog 1 OS=Mus musculus OX=10090 GN=Cbx1 PE=1 SV=1	0	13.162	15	2	14	2	185	21.4	4.93	51.46	2	0	0.99	0.764	1.274	0.786808	0.937129	0.840929	0.966113	0.995149	0.975335	17.85	17.12	15.71	5.25167e+07	5.11843e+07	4.06057e+07	14.09	10.33	8.45	29456842	48586548	41088740	46175482	47848440	37473451	50287224	43316372	34872428	37158124	36164126	39962964	4.35865e+07	5.47963e+07	5.03319e+07
FALSE	High	Master Protein	P23198	Chromobox protein homolog 3 OS=Mus musculus OX=10090 GN=Cbx3 PE=1 SV=2	0	36.685	21	4	49	4	183	20.8	5.22	154.88	4	0	1.572	0.994	1.832	0.306861	0.439117	0.609316	0.756335	0.819192	0.911612	38.13	38.94	13.99	1.00794e+08	1.80366e+08	1.00545e+08	14.5	8.36	8.09	7.48529e+07	1.03409e+08	67877627	6.92864e+07	154035177	1.68953e+08	1.53231e+08	1.59273e+08	83053306	101639494	8.88352e+07	9.16387e+07	1.10758e+08	1.16626e+08	8.60867e+07
FALSE	High	Master Protein	Q61686	Chromobox protein homolog 5 OS=Mus musculus OX=10090 GN=Cbx5 PE=1 SV=1	0	42.998	35	7	42	7	191	22.2	5.86	75.68	7	0	1.815	0.845	2.038	0.107349	0.780266	0.504082	0.410709	0.96442	0.863289	22.95	22.88	44.07	1.06504e+08	2.4357e+08	9.58844e+07	14.7	12.05	7.02	80674025	1.00184e+08	69075114	7.58323e+07	206594568	1.57835e+08	228514127	239871817	7.95373e+07	95511405	8.1973e+07	7.38909e+07	1.19371e+08	1.12988e+08	8.4614e+07
FALSE	High	Master Protein	P26339	Chromogranin-A OS=Mus musculus OX=10090 GN=Chga PE=1 SV=1	0	104.653	34	17	162	17	463	51.8	4.72	550.51	17	0	0.934	0.808	1.153	0.706872	0.999829	0.698697	0.948759	0.999973	0.935289	32.7	37.5	33.84	5.02022e+08	5.02575e+08	4.13062e+08	5.81	6.04	4.9	3.76821e+08	4.42258e+08	4.02771e+08	3.7197e+08	407644679	3.96621e+08	4.45543e+08	4.84235e+08	3.4846e+08	3.61843e+08	4.16591e+08	3.82203e+08	5.57572e+08	4.98782e+08	5.05283e+08
FALSE	High	Master Protein	P60487	Chronophin OS=Mus musculus OX=10090 GN=Pdxp PE=1 SV=1	0	10.486	9	3	6	3	292	31.5	5.74	12.87	3	0	1.244	0.814	1.947	0.804854	0.914656	0.52878	0.966506	0.989301	0.871765	74.85	40.25	73.56	2.05963e+07	2.64417e+07	6.39547e+07	23.04	60.78	13.84	18742566	14436612	18166046		14319283	47012132	14403507	36822052	6.3823e+06	67135946	58067882	71841578	2.77329e+07	1.62817e+07	2.22526e+07
FALSE	High	Master Protein	Q8C6E0	Cilia- and flagella-associated protein 36 OS=Mus musculus OX=10090 GN=Cfap36 PE=1 SV=1	0	21.929	14	4	20	4	343	39.6	4.93	71.92	4	0	1.666	0.738	2.233	0.364166	0.901306	0.406149	0.815049	0.984149	0.816327	24.87	22.44	24.01	1.77103e+07	2.7044e+07	7.36541e+06	14.2	10.87	22.54	1.31839e+07	9346459	16161282	1.11769e+07	14208516	22650247	28796374	20893944	5932693	6.94411e+06	10648514	6.2512e+06	1.95078e+07	1.60784e+07	1.97969e+07
FALSE	High	Master Protein	Q3UJP5	Cilia- and flagella-associated protein 418 OS=Mus musculus OX=10090 GN=Cfap418 PE=1 SV=1	0	15.346	18	3	10	3	209	23.8	6.86	22.35	3	0	1.367	0.8	1.672	0.655976	0.933597	0.756273	0.93181	0.994133	0.954674	47	14.33	52.19	2.84585e+07	2.78686e+07	2.23022e+07	9.4	16.77	15.04	16589351	20762136	25251967	4029542	2.33798e+07	1.77866e+07	30118793	25052034	1.91996e+07	14907726	2.76947e+07	19504009	2.45468e+07	2.85552e+07	3.09326e+07
FALSE	High	Master Protein	O88507	Ciliary neurotrophic factor receptor subunit alpha OS=Mus musculus OX=10090 GN=Cntfr PE=1 SV=2	0	16.18	13	3	24	3	372	40.8	6.83	92.58	3	0	0.941	0.868	1.04	0.734656	0.777797	0.612529	0.960235	0.963555	0.912487	49.93	50.65	33.15	1.19473e+07	1.15978e+07	1.24696e+07	37.19	21.45	22.08	9771953	17547076	8.05883e+06	6832312	11767813	7.40884e+06	12509154	8940438	6241560	11997536	12352638	12828859	1.44593e+07	1.97898e+07	9.87171e+06
FALSE	High	Master Protein	Q9CZU6	Citrate synthase, mitochondrial OS=Mus musculus OX=10090 GN=Cs PE=1 SV=1	0	122.724	42	15	263	15	464	51.7	8.57	816.1	15	0	1.353	1.243	1.064	0.429773	0.0986957	0.689415	0.843109	0.334053	0.932702	15.86	18.92	24.39	3.93649e+09	4.82627e+09	4.69686e+09	4.97	2.81	0.93	2.5991e+09	3.57514e+09	3.00734e+09	2902957164	4.21613e+09	4.00088e+09	4593278419	4.17524e+09	3.74289e+09	4474297169	4.69609e+09	4510329920	4.11859e+09	4.03208e+09	3.68385e+09
FALSE	High	Master Protein	P49025	Citron Rho-interacting kinase OS=Mus musculus OX=10090 GN=Cit PE=1 SV=3	0	53.992	8	16	57	16	2055	235.2	6.54	113.75	16	0	1.549	0.903	2.122	0.34037	0.629687	0.395047	0.797591	0.925124	0.807877	42.47	27.36	46.44	9.12451e+07	1.58648e+08	7.54841e+07	10.17	3.52	6.19	6.44785e+07	7.14992e+07	6.47177e+07	5.82651e+07	130913763	1.2338e+08	1.42101e+08	1.40247e+08	6.41076e+07	5.92481e+07	62040162	64562921	9.5407e+07	9.68751e+07	8.72647e+07
FALSE	High	Master Protein	Q9ESN9	C-Jun-amino-terminal kinase-interacting protein 3 OS=Mus musculus OX=10090 GN=Mapk8ip3 PE=1 SV=1	0	28.756	7	9	42	5	1337	147.5	5.45	69.03	9	0	100		100	1e-17		1e-17	8.55319e-17		6.99827e-17					1.35102e+07			69.41						12306264	9843675		35729400
FALSE	High	Master Protein	Q58A65	C-Jun-amino-terminal kinase-interacting protein 4 OS=Mus musculus OX=10090 GN=Spag9 PE=1 SV=2	0	39.882	11	12	53	8	1321	146.1	5.15	102.05	12	4	0.974	0.698	1.383	0.787041	0.595947	0.981143	0.966113	0.915942	0.997138	24.32	29.41	32.8	4.85376e+08	5.34915e+08	3.03414e+08	13.34	2.36	24.36	2.74079e+08	451362403	4.12295e+08	349580400	4.67998e+08	4.26757e+08	4.72946e+08	4.75189e+08	3.21368e+08	258504355	2.35114e+08	297703931	4.05547e+08	5.09051e+08	5.56458e+08
FALSE	High	Master Protein	Q61548	Clathrin coat assembly protein AP180 OS=Mus musculus OX=10090 GN=Snap91 PE=1 SV=1	0	165.374	28	21	278	18	901	91.8	4.88	980.9	21	3	1.205	0.961	1.255	0.656538	0.51066	0.949975	0.932235	0.862096	0.992685	29.37	19.62	26.58	1.66859e+09	2.13747e+09	1.62185e+09	2.69	2.85	3.94	1117905204	1480660524	1.34092e+09	1317162219	1.80863e+09	1726506269	2056982075	1.90503e+09	1.3517e+09	1520377885	1549452029	1.55813e+09	1.65413e+09	1.68317e+09	1.64257e+09
FALSE	High	Master Protein	Q68FD5	Clathrin heavy chain 1 OS=Mus musculus OX=10090 GN=Cltc PE=1 SV=3	0	245.148	29	38	227	38	1675	191.4	5.69	756.7	38	0	1.443	0.517	2.575	0.370465	0.111014	0.191541	0.817745	0.365371	0.568625	32.91	41.47	55.19	5.17998e+08	8.04039e+08	2.46124e+08	7.14	5.46	4.65	3.46588e+08	4.42801e+08	4.47143e+08	3.3792e+08	632590068	569571057	784960060	685710690	1.35741e+08	2.51216e+08	240923772	2.12241e+08	5.30609e+08	5.05687e+08	5.4773e+08
FALSE	High	Master Protein	Q99KN9	Clathrin interactor 1 OS=Mus musculus OX=10090 GN=Clint1 PE=1 SV=2	0	84.99	24	15	135	15	631	68.5	6.25	332.75	15	0	1.107	0.934	1.166	0.91823	0.599574	0.728792	0.983382	0.917518	0.946434	21.08	23.37	23.87	3.43309e+08	4.27525e+08	2.83363e+08	23.32	14.77	18.17	2.21944e+08	2.69999e+08	375789688	247636174	311331323	343713872	419547500	459322088	3.05084e+08	253524597	2.72286e+08	2.78565e+08	3.59507e+08	3.04507e+08	4.98399e+08
FALSE	High	Master Protein	O08585	Clathrin light chain A OS=Mus musculus OX=10090 GN=Clta PE=1 SV=2	0	31.477	27	9	118	9	235	25.6	4.58	293.38	9	0	1.883	0.797	2.33	0.0761123	0.950503	0.22864	0.316086	0.995373	0.627089	16.59	13.83	19.42	3.00323e+09	5.74597e+09	2.4528e+09	5.52	4.98	6.79	2052442824	2485551406	2424482722	2419844616	4927339032	4936287084	5332122680	4650176956	2179771099	2365331626	2343103309	2290715962	3.03694e+09	2.80323e+09	2.96989e+09
FALSE	High	Master Protein	Q6IRU5	Clathrin light chain B OS=Mus musculus OX=10090 GN=Cltb PE=1 SV=1	0	64.741	31	10	142	10	229	25.2	4.63	437.18	10	0	1.686	0.895	1.907	0.148179	0.699345	0.427354	0.501413	0.943928	0.831306	22.64	24.19	16.88	1.68625e+09	2.82393e+09	1.50779e+09	3.17	1.75	4.95	1115560085	1421051496	1390395773	1339235574	2402115817	2429710564	2641805659	2453368942	1.24897e+09	1398774413	1407963433	1.46376e+09	1.65066e+09	1.6695e+09	1.70317e+09
FALSE	High	Master Protein	Q60771	Claudin-11 OS=Mus musculus OX=10090 GN=Cldn11 PE=1 SV=1	0	20.982	11	3	45	3	207	22.1	7.91	102.17	3	0	0.917	1.245	1.341	0.588601	0.151092	0.882469	0.920367	0.45536	0.98815	76.32	46.95	94.61	3.51465e+07	1.48411e+08	5.82623e+07	53.6	52.97	38.02	22319619	3.20357e+07	69229799		1.12831e+07	1.82378e+07	160939940	232894520	2.69224e+07	61296682	88129520	49874089	3.30257e+07	3.61302e+07	8.48035e+07
FALSE	High	Master Protein	Q9D4C9	Clavesin-1 OS=Mus musculus OX=10090 GN=Clvs1 PE=1 SV=1	0	36.392	23	7	68	5	354	40.6	6.73	210.75	7	2	0.912	0.626	1.608	0.636606	0.454958	0.784499	0.927884	0.831096	0.964322	22.97	26.17	34.44	2.22383e+08	2.19836e+08	1.56165e+08	20.01	2.54	9.86	1.48498e+08	194494139	1.77438e+08	241461062	186611629	185324111	207817129	186075324	125651609	1.72102e+08	143145477	1.46123e+08	2.19729e+08	2.19352e+08	2.2507e+08
FALSE	High	Master Protein	Q8BG92	Clavesin-2 OS=Mus musculus OX=10090 GN=Clvs2 PE=1 SV=1	0	23.407	19	5	38	3	327	37.9	6.2	136.15	5	0	1.232	0.886	1.561	0.750512	0.795729	0.845025	0.963947	0.96689	0.976229	49.57	29.25	23.1	3.30489e+07	5.42846e+07	2.85723e+07	13.72	5.95	5.14	24347417	28522992	8050501	25646967	47332855	4.09865e+07	40517025	18029445	2.32988e+07	27443228	19659930	2.45705e+07	3.60262e+07	3.21685e+07	2.58544e+07
FALSE	High	Master Protein	Q9CQF3	Cleavage and polyadenylation specificity factor subunit 5 OS=Mus musculus OX=10090 GN=Nudt21 PE=1 SV=1	0	7.687	11	3	29	3	227	26.2	8.82	61.18	3	0	1.1	0.936	1.121	0.967742	0.550205	0.642223	0.993845	0.887028	0.91785	19.48	20.91	26.21	5.7514e+07	5.81558e+07	5.75233e+07	11.15	9.35	22.51	3.92549e+07	50495540	51114910	35991521	45323649	5.12738e+07	5.2041e+07	58237676	2.84202e+07	59091826	55632120	56202209	5.80844e+07	5.69493e+07	6.26135e+07
FALSE	High	Master Protein	Q6NVF9	Cleavage and polyadenylation specificity factor subunit 6 OS=Mus musculus OX=10090 GN=Cpsf6 PE=1 SV=1	0	19.343	12	6	20	6	551	59.1	7.15	35.47	6	0	1.165	0.577	1.972	0.874366	0.352291	0.484565	0.981477	0.756207	0.857228	31.59	38.53	47.38	1.24529e+08	1.18219e+08	1.03316e+08	18.04	14.68	37.9	8.2777e+07	116004056	1.03358e+08	6.43819e+07	1.05235e+08	7.72397e+07	121726613	1.00153e+08	3.17576e+07	1.03592e+08	1.12903e+08	9.17747e+07	1.22483e+08	1.3083e+08	1.26609e+08
FALSE	High	Master Protein	Q8BTV2	Cleavage and polyadenylation specificity factor subunit 7 OS=Mus musculus OX=10090 GN=Cpsf7 PE=1 SV=2	0	13.923	12	5	13	5	471	52	8	13.47	5	0	1.465	1.413	0.929	0.518097	0.15145	0.485662	0.892171	0.455739	0.857228	29.31	19.4	13.45	8.46706e+06	1.16822e+07	1.06704e+07	12.59	7.74	10.2	459890	8165862	5.66367e+06	6.78901e+06	9.68244e+06	8628508	9695018	1.08703e+07		10694340	9623794	9588362	7.97646e+06	9.20953e+06	6.93775e+06
FALSE	High	Master Protein	Q8BIQ5	Cleavage stimulation factor subunit 2 OS=Mus musculus OX=10090 GN=Cstf2 PE=1 SV=2	0	16.192	15	7	26	7	580	61.3	6.83	41.9	7	0	1.513	0.656	2.378	0.361794	0.587251	0.301388	0.813885	0.911196	0.73173	32.33	33.93	31.88	4.06119e+07	6.27213e+07	2.53634e+07	9.09	9.43	24.28	2.82507e+07	3.45434e+07	3.221e+07	3.57052e+07	59407532	50782045	61118964	37979434	2.90204e+07	24420827	2.10702e+07	1.88868e+07	4.18018e+07	3.89584e+07	3.94558e+07
FALSE	High	Master Protein	Q8BRT1	CLIP-associating protein 2 OS=Mus musculus OX=10090 GN=Clasp2 PE=1 SV=1	0	10.789	3	3	6	3	1286	140.7	8.63	15.44	3	0	100	100		1e-17	1e-17		8.55319e-17	7.53448e-17						5.5268e+06	2.08567e+07		28.41	15.2					2.84104e+06	5326086	6161243	4.28806e+06	17490744	16968434	19815706	23952664
FALSE	High	Master Protein	Q06890	Clusterin OS=Mus musculus OX=10090 GN=Clu PE=1 SV=1	0	82.59	32	15	102	15	448	51.6	5.67	331.31	15	0	1.594	0.538	3.358	0.201279	0.113341	0.0512497	0.607464	0.370549	0.218824	63.2	52.2	64.13	6.77106e+08	1.24012e+09	4.14347e+08	4.97	2.87	2.61	439256305	6.45845e+08	5.61786e+08	4.99046e+08	991966743	1.05162e+09	1.15379e+09	1.1139e+09	309444998	397364587	3.97968e+08	3.9033e+08	6.49955e+08	7.2839e+08	6.88164e+08
FALSE	High	Master Protein	Q9EQS3	c-Myc-binding protein OS=Mus musculus OX=10090 GN=Mycbp PE=1 SV=5	0	7.519	39	3	7	3	103	12	5.91	14.31	3	0	1.135	0.743	1.548	0.982182	0.870358	0.857633	0.994212	0.979549	0.980014	52.49	31.1	53.38	1.72043e+07	2.34955e+07	1.26139e+07	29.92	38.98	25.79	14061692	15186408	7.64183e+06	13053754	5829250	1.84109e+07	32503156	2.24189e+07	10190289	7915610	16119993	11755175	2.08067e+07	1.71274e+07	9.36091e+06
FALSE	High	Master Protein	Q9CQI6	Coactosin-like protein OS=Mus musculus OX=10090 GN=Cotl1 PE=1 SV=3	0	29.772	35	6	69	6	142	15.9	5.4	209.39	6	0	1.812	0.486	3.605	0.132446	0.103198	0.0551086	0.465007	0.345725	0.231639	21.42	26.72	51.26	2.23481e+08	3.88395e+08	2.3828e+08	3.37	5.19	6.28	1.48785e+08	2.0115e+08	1.73699e+08	1.73389e+08	329196078	360817942	360586047	345576817	192845910	2.12868e+08	2.34582e+08	2.44947e+08	2.20153e+08	2.26859e+08	2.12773e+08
FALSE	High	Master Protein	Q8BH61	Coagulation factor XIII A chain OS=Mus musculus OX=10090 GN=F13a1 PE=1 SV=3	0.001	4.673	3	2	4	2	732	83.2	5.92	4.58	2	0
FALSE	High	Master Protein	Q5XJY5	Coatomer subunit delta OS=Mus musculus OX=10090 GN=Arcn1 PE=1 SV=2	0	6.302	8	3	5	3	511	57.2	6.21	8	3	0	1.081	0.01	100	0.990584	1e-17	1e-17	0.99739	7.53448e-17	6.99827e-17	18.38			5.40812e+06	6.20029e+06		13.51	14.03		3.24638e+06	5454530	4932635	3.65632e+06		5124715	6.43479e+06	4.31831e+06					4.80358e+06	6.15167e+06	6.04226e+06
FALSE	High	Master Protein	O89079	Coatomer subunit epsilon OS=Mus musculus OX=10090 GN=Cope PE=1 SV=3	0	12.525	13	3	11	3	308	34.5	5.06	21.48	3	0	100		100	1e-17		1e-17	8.55319e-17		6.99827e-17					6.74845e+06			11.44						5.70875e+06		6653177	4808515
FALSE	High	Master Protein	P61924	Coatomer subunit zeta-1 OS=Mus musculus OX=10090 GN=Copz1 PE=1 SV=1	0	23.862	25	4	39	4	177	20.2	4.81	115.03	4	0	1.043	0.564	1.68	0.879601	0.244181	0.726038	0.981477	0.62039	0.946434	36.72	33.03	47.33	1.09821e+08	5.01395e+07	2.90023e+07	35.88	7.11	7.01	94627390	98216584	4.22879e+07	8.22441e+07	44979847	37530611	47027278	4.44473e+07	2.28597e+07	25114962	2.93172e+07	2.55021e+07	1.40018e+08	1.1077e+08	5.18008e+07
FALSE	High	Master Protein	P18760	Cofilin-1 OS=Mus musculus OX=10090 GN=Cfl1 PE=1 SV=3	0	97.965	59	13	269	11	166	18.5	8.09	1179.39	13	2	2.731	0.796	3.447	0.00396203	0.947741	0.0448626	0.0246172	0.995298	0.196513	32.86	26.11	30.46	3.2299e+09	9.22988e+09	2.7133e+09	8.64	1.86	3.43	2274184258	2741938367	2.48881e+09	2771349004	7.63445e+09	7.76307e+09	8797842340	8.20502e+09	2.23401e+09	2.66057e+09	2588346235	2490545601	3.36505e+09	3.10018e+09	3.04869e+09
FALSE	High	Master Protein	P45591	Cofilin-2 OS=Mus musculus OX=10090 GN=Cfl2 PE=1 SV=1	0	90.061	61	12	144	10	166	18.7	7.88	492.64	12	0	1.481	0.561	2.893	0.320387	0.151724	0.0926468	0.771657	0.456151	0.339	28.63	30.68	35.34	5.90929e+08	8.77031e+08	3.19876e+08	5.1	5.76	6.43	4.05616e+08	5.1802e+08	434281932	4.51481e+08	7.37984e+08	756297484	7.37993e+08	7.86021e+08	2.63525e+08	2.99198e+08	2.85709e+08	3.07994e+08	6.00179e+08	5.84228e+08	5.36628e+08
FALSE	High	Master Protein	Q8BRN9	Coiled-coil and C2 domain-containing protein 1B OS=Mus musculus OX=10090 GN=Cc2d1b PE=1 SV=1	0	14.639	9	5	9	5	848	93	5.41	18.39	5	0	1.636	2.083	0.968	0.385847	0.0112769	0.48127	0.827975	0.0555093	0.857228	10.74	37.76	48.89	1.85529e+07	2.62845e+07	3.33212e+07	17.57	11.43	28.69	12184544	21303500	15585701	6.98116e+06	25713195	1.93226e+07	2.50808e+07	17266738	14477251	33080829	31989705	3.63251e+07	1.80291e+07	2.40263e+07	1.90918e+07
FALSE	High	Master Protein	Q8CEI3	Coiled-coil domain containing 28A OS=Mus musculus OX=10090 GN=Ccdc28a PE=1 SV=1	0	53.735	41	6	76	6	192	21.1	8.57	290.45	6	0	1.003	0.808	1.245	0.867063	0.947125	0.804367	0.9802	0.995298	0.968443	59.44	37.99	41.61	2.54626e+08	1.74012e+08	1.79071e+08	38.8	11.77	22.22	1.4036e+08	2.76798e+08	1.17959e+08	276254719	122852592	1.38933e+08	176830241	1.56965e+08	1.40579e+08	228107846	1.81743e+08	1.32527e+08	2.07687e+08	3.12175e+08	1.44494e+08
FALSE	High	Master Protein	Q8VE99	Coiled-coil domain-containing protein 115 OS=Mus musculus OX=10090 GN=Ccdc115 PE=1 SV=1	0	35.855	39	6	60	6	180	19.7	8.81	180.47	6	0	1.05	1.945	0.592	0.886886	0.00505295	0.0935455	0.981477	0.026837	0.340367	19.51	32.93	27.99	1.02555e+08	1.17368e+08	2.06577e+08	13.49	4.85	6.64	8.28329e+07	79435111	80171824	8.08952e+07	98320516	1.00259e+08	1.18093e+08	100052821	181474526	1.99711e+08	1.94954e+08	192441531	1.22565e+08	8.95876e+07	9.8207e+07
FALSE	High	Master Protein	Q9D8X2	Coiled-coil domain-containing protein 124 OS=Mus musculus OX=10090 GN=Ccdc124 PE=1 SV=1	0	28.569	34	6	38	6	217	25.3	9.64	93.8	6	0	1.166	0.991	1.188	0.875987	0.428904	0.71244	0.981477	0.81178	0.940215	23.26	40.24	28.5	9.93665e+07	1.164e+08	1.11468e+08	16.49	2.59	6.09	51671115	87557906	94388289	75526618	8.56144e+07	96084862	111005676	8.99162e+07	8.86256e+07	8.76974e+07	103685823	1.13818e+08	7.64563e+07	9.87486e+07	1.15622e+08
FALSE	High	Master Protein	Q3TVA9	Coiled-coil domain-containing protein 136 OS=Mus musculus OX=10090 GN=Ccdc136 PE=1 SV=2	0	33.907	7	6	44	6	1136	131.8	4.84	132.57	6	0	0.937	0.599	1.927	0.698134	0.386899	0.537467	0.945556	0.78134	0.875576	41.49	20.49	18.08	5.21951e+07	6.78341e+07	2.19185e+07	21.86	12.1	7.68	3.36404e+07	48528424	29426188	47145749	50018298	59938833	6.05681e+07	5.2135e+07	17855936	2.38518e+07	2.14371e+07	2.01144e+07	4.97768e+07	5.47308e+07	3.60458e+07
FALSE	High	Master Protein	Q3UHB8	Coiled-coil domain-containing protein 177 OS=Mus musculus OX=10090 GN=Ccdc177 PE=1 SV=1	0	20.972	8	6	20	6	706	79.8	10.8	37.94	6	0	0.846	0.641	1.653	0.52789	0.374302	0.688629	0.893557	0.778767	0.932702	7.38	9.46	32.07	6.27694e+08	6.10226e+08	5.07565e+08	8.14	2.25	7.96	411532944	588075632	449100120	488739984	524337048	5.25404e+08	560012820	526620644	402989347	4.85472e+08	4.36258e+08	495632450	6.08934e+08	6.63237e+08	5.50128e+08
FALSE	High	Master Protein	Q8CEG5	Coiled-coil domain-containing protein 28B OS=Mus musculus OX=10090 GN=Ccdc28b PE=1 SV=3	0	7.127	19	2	5	2	200	22	5.36	15.85	2	0	100		100	1e-17		1e-17	8.55319e-17		6.99827e-17					2.94058e+07			5.87						25654960	24486025	27861486	23445109
FALSE	High	Master Protein	Q9CR29	Coiled-coil domain-containing protein 43 OS=Mus musculus OX=10090 GN=Ccdc43 PE=1 SV=1	0	6.709	11	2	5	2	222	25	4.97	14.01	2	0	0.01	0.875	0.01	1e-17	0.778106	1e-17	8.55319e-17	0.963555	6.99827e-17		7.36		1.38763e+07		1.21478e+07	8.13		5.13	8775553	13933569	11312713						9512783		11633501	11679039	1.29849e+07	1.57144e+07	1.38576e+07
FALSE	High	Master Protein	Q810U5	Coiled-coil domain-containing protein 50 OS=Mus musculus OX=10090 GN=Ccdc50 PE=1 SV=1	0.002	4.055	13	2	4	2	305	35.3	6.89	7.54	2	0	100		100	1e-17		1e-17	8.55319e-17		6.99827e-17					1.17068e+07			19.29						10174668	9638886	8381199	12829135
FALSE	High	Master Protein	D3YZP9	Coiled-coil domain-containing protein 6 OS=Mus musculus OX=10090 GN=Ccdc6 PE=1 SV=1	0	53.98	29	12	66	12	469	52.9	7.34	167.64	12	0	1.248	0.817	1.126	0.583064	0.97478	0.775836	0.919609	0.998929	0.959905	29.35	42.98	33.64	1.61583e+09	1.51183e+09	1.5545e+09	5.62	2.73	12.51	1.16432e+09	1395177780	1.34562e+09	1138101294	1326507919	1.23268e+09	1.42825e+09	1.33057e+09	1.03298e+09	1.59382e+09	1.43443e+09	1.6096e+09	1.72281e+09	1.57349e+09	1.65931e+09
FALSE	High	Master Protein	Q5SP85	Coiled-coil domain-containing protein 85A OS=Mus musculus OX=10090 GN=Ccdc85a PE=1 SV=1	0	26.843	15	6	22	6	500	54.5	8	41.08	6	0	100		100	1e-17		1e-17	8.55319e-17		6.99827e-17					2.56951e+07			20.47						18376199	8.02124e+06	24180944	30779214
FALSE	High	Master Protein	E9Q6B2	Coiled-coil domain-containing protein 85C OS=Mus musculus OX=10090 GN=Ccdc85c PE=1 SV=1	0	21.156	15	5	13	5	420	45.3	6.96	23.53	5	0	1.505	0.706	1.442	0.435271	0.778341	0.968113	0.843109	0.963555	0.995858	95.72	37.36	133.02	2.57208e+07	4.98658e+07	9.03368e+07	31.06	7.61	16.76	15687276	21679402	3.50124e+07	16159440	4.37164e+07	4.07037e+07	42483298	3.36552e+07	9.23132e+07	80178171	7.86709e+07	8.62717e+07	2.3212e+07	2.44502e+07	4.28887e+07
FALSE	High	Master Protein	Q9D8L5	Coiled-coil domain-containing protein 91 OS=Mus musculus OX=10090 GN=Ccdc91 PE=1 SV=2	0	21.386	11	4	16	4	442	50	5.07	36.33	4	0	100	100	0.452	1e-17	1e-17	0.0243073	8.55319e-17	7.53448e-17	0.116422			81.98		3.90474e+07	2.45985e+07		4.73	62.27					33809319	33136095	3.35019e+07	34403677	5511349	34506176	38526304	15792765
FALSE	High	Master Protein	Q8VDN4	Coiled-coil domain-containing protein 92 OS=Mus musculus OX=10090 GN=Ccdc92 PE=1 SV=1	0	19.905	16	4	32	4	314	35.2	9.38	59.77	4	0		1.226	1.258		0.294748	0.916055		0.682712	0.990747		18.64	28.06	4.61933e+06	5.5813e+06	1.0606e+07	24.54	16.19	24.87	3.03608e+06	3.64614e+06	3.87755e+06	5195188	4.92265e+06	3.94896e+06		4772263	12067256	8881017	1.20722e+07	4.9865e+06	4.4924e+06	4.11215e+06	4.74983e+06
FALSE	High	Master Protein	Q9DBT3	Coiled-coil domain-containing protein 97 OS=Mus musculus OX=10090 GN=Ccdc97 PE=1 SV=1	0.001	5.002	7	2	2	2	340	38.7	4.6	1.96	2	0	100	100	1.519	1e-17	1e-17	0.838941	8.55319e-17	7.53448e-17	0.975335			23.39		1.26387e+07	8.44271e+06		9.59	26.5					10852419	9617750	11712890	12768248	4027059	7.48752e+06	9073447
FALSE	High	Master Protein	B2RPU8	Coiled-coil-helix-coiled-coil-helix domain containing 2-like OS=Mus musculus OX=10090 GN=Zbed5 PE=1 SV=1	0	31.549	3	2	33	2	756	84.2	8.44	124.28	2	0	0.918	2.098	0.448	0.596995	0.00172021	0.0279511	0.921872	0.00983373	0.129734	44.23	51.94	15.66	1.08729e+08	1.00052e+08	2.19386e+08	6.14	11.49	2.59	70215176	106276129	8.86325e+07	8.2248e+07	85024947	66145599	94487161	88787812	172289612	218265917	221180456	205618049	1.03895e+08	1.19859e+08	1.08571e+08
FALSE	High	Master Protein	Q91YQ3	Cold shock domain-containing protein C2 OS=Mus musculus OX=10090 GN=Csdc2 PE=1 SV=2	0	18.913	55	4	29	4	154	16.8	7.55	100.13	4	0	2.513	1.201	2.41	0.0192112	0.184442	0.283941	0.101484	0.517623	0.712153	30.31	35.33	19.67	5.69042e+07	1.43173e+08	4.50869e+07	8.97	5.42	14.38	3.6775e+07	52763734	30233069	45619626	126386739	123685425	123536336	123915500	29808225	4.09718e+07	52702922	44684207	5.44149e+07	5.95074e+07	4.95638e+07
FALSE	High	Master Protein	Q91W50	Cold shock domain-containing protein E1 OS=Mus musculus OX=10090 GN=Csde1 PE=1 SV=1	0	51.976	20	15	80	15	798	88.7	6.37	156.68	15	0	1.925	0.751	2.9	0.0780112	0.926584	0.153396	0.321646	0.992218	0.49019	26.69	43.97	25.84	1.48425e+08	3.05195e+08	8.5139e+07	2.64	9.18	8.2	8.84347e+07	1.16271e+08	1.17578e+08	110393183	278043350	2.73239e+08	253970163	254878340	57308048	84699796	83038153	6.96094e+07	1.52909e+08	1.44483e+08	1.50739e+08
FALSE	High	Master Protein	P60824	Cold-inducible RNA-binding protein OS=Mus musculus OX=10090 GN=Cirbp PE=1 SV=1	0	15.698	35	5	25	5	172	18.6	9.61	31.9	5	0	0.87	1.182	0.676	0.615833	0.3016	0.213269	0.924329	0.690442	0.601785	15.2	37.56	25.7	5.19182e+06	4.55652e+06	2.09849e+07	21.35	10.37	25.56	3.47682e+06	4.5198e+06	4.27731e+06	5.75886e+06		4.17979e+06	4.26445e+06	3.41336e+06	9.82157e+06	22603802	7036445	13416694	5.14456e+06	5.09747e+06	5.23952e+06
FALSE	High	Master Protein	P11087	Collagen alpha-1(I) chain OS=Mus musculus OX=10090 GN=Col1a1 PE=1 SV=4	0	50.765	8	10	90	10	1453	137.9	5.85	223.97	10	0	1.021	1.369	0.748	0.888139	0.0435735	0.198211	0.981477	0.177223	0.579473	22.79	21.7	29.75	4.4202e+08	4.38756e+08	6.59185e+08	6.23	4.13	4.83	3.05778e+08	4.10001e+08	2.98281e+08	3.0121e+08	352350383	379901933	422139453	3.79163e+08	4.99391e+08	586169176	662808114	5.7253e+08	4.52451e+08	4.62403e+08	4.31831e+08
FALSE	High	Master Protein	P02463	Collagen alpha-1(IV) chain OS=Mus musculus OX=10090 GN=Col4a1 PE=1 SV=4	0	40.102	4	6	17	6	1669	160.6	8.24	37.92	6	0	1.821	0.925	3.159	0.16382	0.573828	0.0893339	0.537111	0.901305	0.331181	53.26	37.62	61.65	2.03039e+07	1.01881e+08	1.49749e+08	32.45	35.18	7.92	2.24092e+07	18110780	13386612	1.52454e+07	5.79218e+07	30528971	85402185	139265103	103545086	142671246	139919508	124961752	3.31583e+07	2.04255e+07	1.6398e+07
FALSE	High	Master Protein	O35206	Collagen alpha-1(XV) chain OS=Mus musculus OX=10090 GN=Col15a1 PE=1 SV=2	0	15.074	3	3	8	3	1367	140.4	4.89	24.62	3	0	1.238	0.704	1.681	0.817218	0.792093	0.746218	0.967663	0.96689	0.950425	36.83	38.35	18.6	1.5687e+07	2.30199e+07	1.11611e+07	29.72	21.19	9.45	7.96046e+06	17261326	17541012	9548240	1.71355e+07	2.19189e+07	2.17751e+07	2.0234e+07	8059105	11491841	12037009	9778791	1.17789e+07	1.94675e+07	2.1487e+07
FALSE	High	Master Protein	P39061	Collagen alpha-1(XVIII) chain OS=Mus musculus OX=10090 GN=Col18a1 PE=1 SV=4	0	9.168	3	3	6	3	1774	182.1	5.62	9.72	3	0	0.881	0.929	0.92	0.564885	0.61844	0.412547	0.910029	0.923948	0.823874	7.89	7.67	14.54	2.7089e+08	2.41345e+08	2.57588e+08	8.82	5.83	5.03	155116016	241948176	219537472	213132800	2.18583e+08	203839739	208853572	213652809	1.91659e+08	2.51892e+08	2.51063e+08	254082780	2.29521e+08	2.72871e+08	2.68924e+08
FALSE	High	Master Protein	Q01149	Collagen alpha-2(I) chain OS=Mus musculus OX=10090 GN=Col1a2 PE=1 SV=2	0	57.064	10	12	83	12	1372	129.5	9.19	206.64	12	0	0.911	1.513	0.568	0.651406	0.0148703	0.0631313	0.931477	0.070891	0.258131	22.36	32.96	39.37	4.31978e+08	3.31175e+08	7.44137e+08	6.77	5.85	14.2	2.5874e+08	3.98589e+08	3.51589e+08	322279642	271879584	3.07848e+08	314522462	285145108	379013459	713038925	743119768	704106047	3.8285e+08	4.49532e+08	4.30681e+08
FALSE	High	Master Protein	P08122	Collagen alpha-2(IV) chain OS=Mus musculus OX=10090 GN=Col4a2 PE=1 SV=4	0	30.541	4	6	42	6	1707	167.2	8.48	87.29	6	0	1.541	1.039	1.391	0.248047	0.354729	0.998973	0.685326	0.759471	0.999407	44	34.03	28.54	1.56468e+08	2.34122e+08	1.69996e+08	12.49	13.8	11.4	110687899	133231779	133010503	93340036	184556995	1.639e+08	247645050	223978496	107358420	165242512	173345654	157527593	1.63782e+08	1.5026e+08	1.62932e+08
FALSE	High	Master Protein	Q8K4M5	COMM domain-containing protein 1 OS=Mus musculus OX=10090 GN=Commd1 PE=1 SV=2	0	30.592	34	4	19	4	188	21	7.59	70.02	4	0	100	100	2.492	1e-17	1e-17	0.291621	8.55319e-17	7.53448e-17	0.719796			14.5		2.25273e+07	8.91683e+06		11.82	12.44					17803311	1.67863e+07	2.26832e+07	22746453	8388884	8616812	7.80812e+06
FALSE	High	Master Protein	Q8JZY2	COMM domain-containing protein 10 OS=Mus musculus OX=10090 GN=Commd10 PE=1 SV=1	0	14.843	32	5	12	5	202	22.8	6.65	21.04	5	0	1.704	0.749	2.18	0.231704	0.907598	0.423934	0.658267	0.986073	0.829307	54.93	46.31	65.38	6.37843e+07	6.72636e+07	5.79901e+07	9.9	13.51	9.66	42412280	6.25776e+07	52923684	41836774	62069899	60970244	50997739	55483556	3.89676e+07	54446580	3.9496e+07	5.56256e+07	6.27563e+07	7.05756e+07	6.48292e+07
FALSE	High	Master Protein	Q8BXC6	COMM domain-containing protein 2 OS=Mus musculus OX=10090 GN=Commd2 PE=1 SV=1	0	16.483	23	4	24	4	199	22.8	6.62	54.23	4	0	2.593	0.77	3.314	0.00921611	0.853327	0.0493642	0.0536939	0.973858	0.213018	61.13	23.56	62.93	8.29208e+08	7.34926e+08	6.49425e+08	3.3	1.56	7.34	5.64555e+08	750479649	6.40085e+08	6.21736e+08	620719590	610946828	704014736	656210498	4.46485e+08	625848487	6.56186e+08	6.07326e+08	8.35357e+08	8.46398e+08	7.84076e+08
FALSE	High	Master Protein	Q63829	COMM domain-containing protein 3 OS=Mus musculus OX=10090 GN=Commd3 PE=1 SV=1	0	24.116	27	5	34	5	195	22	5.59	69.63	5	0	2.581	0.611	8.515	0.0217733	0.412492	0.000339858	0.113086	0.801332	0.00213174	52.34	23.17	25.58	3.716e+07	1.38177e+08	1.01595e+07	15.59	12.15	10.12	2.00283e+07	32781804	3.56809e+07	9.0112e+06	140313083	111189573	135476744	112013526	6.8022e+06	9.91559e+06	9.92141e+06	10261562	2.96353e+07	3.69716e+07	4.37075e+07
FALSE	High	Master Protein	Q8R395	COMM domain-containing protein 5 OS=Mus musculus OX=10090 GN=Commd5 PE=1 SV=1	0	19.138	30	6	26	6	224	24.5	8.06	43.71	6	0	2.076	0.557	3.333	0.0857747	0.286103	0.0909131	0.345505	0.673799	0.33471	35.07	28.97	45.54	2.64638e+07	1.17379e+08	2.39529e+07	5.8	12.18	30.33	1.82697e+07	21386949	2.24856e+07	12591437	8.09547e+07	103386524	118249950	92895731	1.80819e+07	1.24838e+07	2.52813e+07	27542230	2.70332e+07	2.41204e+07	2.75439e+07
FALSE	High	Master Protein	Q3V4B5	COMM domain-containing protein 6 OS=Mus musculus OX=10090 GN=Commd6 PE=1 SV=1	0	10.184	31	2	11	2	87	9.8	5.38	29.11	2	0	3.279	0.611	4.87	0.00220519	0.439854	0.00945148	0.0142065	0.819192	0.0498015	13.51	12.2	6.56	6.26334e+07	2.06372e+08	4.0598e+07	10.4	5.76	8.38	46530488	51463744	45775124	51053584	177753864	170977863	190663598	203226485	31983736	39134092	34472476	39347476	6.88499e+07	5.80413e+07	5.60725e+07
FALSE	High	Master Protein	Q9CZG3	COMM domain-containing protein 8 OS=Mus musculus OX=10090 GN=Commd8 PE=1 SV=1	0	12.518	21	3	10	3	183	20.8	5.59	21.73	3	0	3.877	0.399	10.204	0.00385008	0.0608207	0.000250268	0.0240331	0.231566	0.00158204	46.68	29.86	23.93	6.72649e+06	3.8671e+07	2.712e+06	44.54	22.89	15.51	3.67181e+06	5.42521e+06	10867864	5.58568e+06	1.95695e+07	3.31981e+07	9620304	35167962	2.65614e+06	2631839	2298093		5.43308e+06	6.1186e+06	1.33127e+07
FALSE	High	Master Protein	Q8K2Q0	COMM domain-containing protein 9 OS=Mus musculus OX=10090 GN=Commd9 PE=1 SV=3	0	14.255	21	4	17	4	198	21.8	5.82	37.19	4	0	3.934	0.01	100	0.00131075	1e-17	1e-17	0.00866645	7.53448e-17	6.99827e-17	18.33			9.14799e+06	6.0637e+07		15.64	4.23			8778186	6900656	5545683	51654914	54457908	54760478	53680378					1.04628e+07	9.90012e+06	8.453e+06
FALSE	High	Master Protein	Q8R066	Complement C1q tumor necrosis factor-related protein 4 OS=Mus musculus OX=10090 GN=C1qtnf4 PE=1 SV=1	0	30.36	27	6	20	6	326	35	8.98	52.76	6	0	1.086	1.818	0.683	0.994938	0.00505625	0.148281	0.999663	0.026837	0.479704	32.34	32.64	61.77	5.80126e+07	7.47823e+07	7.08983e+07	7.08	25.42	7.64	3.81078e+07	51016970	4.59523e+07	45083373	58251624	75668261	46779338	7.24005e+07	6.36906e+07	67513405	66921763	5.68831e+07	5.6387e+07	6.5246e+07	5.62896e+07
FALSE	High	Master Protein	P01027	Complement C3 OS=Mus musculus OX=10090 GN=C3 PE=1 SV=3	0	134.245	20	29	231	29	1663	186.4	6.73	592.49	29	0	0.937	0.829	1.071	0.761643	0.929001	0.683946	0.964676	0.992446	0.932147	31.92	38.27	37.54	9.81927e+08	9.44485e+08	7.47066e+08	12.95	4.1	6.06	658617426	863741906	913921705	613002244	8.06769e+08	7.14999e+08	777643126	8.61471e+08	5.06078e+08	7.04854e+08	7.76119e+08	700257177	9.81863e+08	9.81992e+08	1.11951e+09
FALSE	High	Master Protein	O35658	Complement component 1 Q subcomponent-binding protein, mitochondrial OS=Mus musculus OX=10090 GN=C1qbp PE=1 SV=1	0	32.276	18	4	95	4	278	31	4.92	345.96	4	0	1.156	2.546	0.438	0.824599	1.00357e-05	0.0266114	0.969219	6.62255e-05	0.124658	28.89	90.48	46.98	5.06446e+08	5.88748e+08	1.26839e+09	4.29	5.27	1.86	3.2107e+08	453707992	397967981	4.07244e+08	500741007	495355614	5.59032e+08	471527491	1008037838	1253135524	1266487325	1200311640	5.01249e+08	5.11696e+08	4.87493e+08
FALSE	High	Master Protein	Q64735	Complement component receptor 1-like protein OS=Mus musculus OX=10090 GN=Cr1l PE=1 SV=1	0.001	5.215	4	2	2	2	483	53.7	6.65	1.97	2	0	100		100	1e-17		1e-17	8.55319e-17		6.99827e-17					1.64184e+07			46.32						13422624	4442463	15981300	19228308
FALSE	High	Master Protein	P06909	Complement factor H OS=Mus musculus OX=10090 GN=Cfh PE=1 SV=2	0.001	6.193	2	2	3	2	1234	139	6.99	7.48	2	0	0.01	0.01		1e-17	1e-17		8.55319e-17	7.53448e-17					1.02935e+07			25.82			5.80367e+06	8979114	12424294										8.58753e+06	1.01267e+07	1.52192e+07
FALSE	High	Master Protein	Q8JZN5	Complex I assembly factor ACAD9, mitochondrial OS=Mus musculus OX=10090 GN=Acad9 PE=1 SV=2	0	99.438	38	20	125	20	625	68.7	7.46	345.48	20	0	0.837	0.33	2.407	0.496975	0.000642343	0.240635	0.879002	0.0038807	0.64249	28.45	52.01	39.56	5.13989e+08	6.36887e+08	3.0046e+08	2.99	7.4	16.26	3.49686e+08	4.07891e+08	416814229	377650808	5.35648e+08	5.49718e+08	5.52573e+08	571080572	1.84288e+08	2.84787e+08	3.4768e+08	2.76977e+08	5.17421e+08	4.86563e+08	5.10579e+08
FALSE	High	Master Protein	Q9CWX2	Complex I intermediate-associated protein 30, mitochondrial OS=Mus musculus OX=10090 GN=Ndufaf1 PE=1 SV=2	0	59.098	33	13	110	13	328	37.8	8.6	261.12	13	0	0.805	0.909	0.834	0.421248	0.658105	0.282043	0.84124	0.935324	0.710278	29.21	31.45	31.24	3.56335e+08	3.0074e+08	3.21701e+08	13.25	5.6	2.71	302199057	2.89583e+08	2.88696e+08	2.66393e+08	258529602	2.65637e+08	2.58297e+08	2.6383e+08	2.40751e+08	3.02908e+08	325641557	3.10409e+08	4.47156e+08	3.36964e+08	3.60036e+08
FALSE	High	Master Protein	Q9DA03	Complex III assembly factor LYRM7 OS=Mus musculus OX=10090 GN=Lyrm7 PE=3 SV=2	0	16.753	28	2	21	2	104	12	9.45	70.17	2	0	1.107	1.07	1.051	0.998298	0.311481	0.563414	0.999717	0.702843	0.893406	32.28	21.07	19.04	2.25002e+08	4.82597e+07	1.01437e+08	57.1	103.43	83.56	24425335	246752261	210630379	148211615	41976008	210794034	44152328	40442474	188540892	41443758	33752493	230308284	3.61415e+07	2.78289e+08	2.58013e+08
FALSE	High	Master Protein	P63040	Complexin-1 OS=Mus musculus OX=10090 GN=Cplx1 PE=1 SV=1	0	61.459	47	7	511	3	134	15.1	4.97	2067.34	7	4	0.999	0.825	1.223	0.908945	0.943695	0.908894	0.982739	0.995298	0.990278	37.82	22.04	52.79	1.06003e+10	1.05607e+10	8.4613e+09	5.83	6.45	8.03	7.29211e+09	9.23386e+09	7.83203e+09	8.28104e+09	9.14891e+09	9.4478e+09	9.70066e+09	8.54223e+09	7.40179e+09	8.13104e+09	7.63227e+09	7.92985e+09	1.07899e+10	1.0414e+10	9.59389e+09
FALSE	High	Master Protein	Q8R1B5	Complexin-3 OS=Mus musculus OX=10090 GN=Cplx3 PE=1 SV=1	0	39.594	51	8	52	8	158	17.6	4.89	132.72	8	0	0.681	0.597	1.177	0.21278	0.247485	0.803966	0.624973	0.623548	0.968443	37.9	25.24	25.09	8.31267e+08	7.94939e+08	5.44757e+08	10.58	6.86	16.71	594579087	786452996	635992308	545014269	751659051	637988158	7.30847e+08	718914671	295738734	541812479	559080871	501559364	9.03128e+08	8.86969e+08	7.79063e+08
FALSE	High	Master Protein	Q80YA9	Connector enhancer of kinase suppressor of ras 2 OS=Mus musculus OX=10090 GN=Cnksr2 PE=1 SV=1	0	9.445	4	3	6	3	1032	117.3	6.79	14.29	3	0	1.1	0.544	2.044	0.988121	0.289903	0.450298	0.996104	0.677473	0.844976	9.22	15.07	8.2	4.51817e+07	5.0271e+07	2.43302e+07	11.76	3.93	10.63	32421118	42088380	35108056	27837902	42753616	43933616	44395896	44577408	20123858	24818244	23437278	19232788	4.79726e+07	4.74677e+07	4.30058e+07
FALSE	High	Master Protein	P12960	Contactin-1 OS=Mus musculus OX=10090 GN=Cntn1 PE=1 SV=1	0	335.022	46	40	523	40	1020	113.3	6.16	1711.4	40	0	0.961	0.78	1.227	0.818069	0.886649	0.913147	0.96791	0.98208	0.990747	22.46	25.7	28.43	3.29234e+09	3.06864e+09	2.50417e+09	7.5	4.33	5.77	2335830709	2.9438e+09	2.66096e+09	2.18332e+09	2607913593	2.36184e+09	2.87332e+09	2754144798	1.76227e+09	2.4008e+09	2489542274	2401110640	3.45626e+09	3.32547e+09	3.25955e+09
FALSE	High	Master Protein	Q61330	Contactin-2 OS=Mus musculus OX=10090 GN=Cntn2 PE=1 SV=2	0	112.422	26	22	164	22	1040	113.1	7.62	447.71	22	0	0.8	0.838	1.024	0.437655	0.895238	0.632568	0.843109	0.982302	0.914167	24.72	24.45	22.05	1.53917e+09	1.50517e+09	2.53801e+09	11.76	11.37	12.72	1081958773	1312090084	1471499395	1055097982	1.33718e+09	1.1052e+09	1602059362	1.27771e+09	2.21361e+09	2.16757e+09	2.31853e+09	2.76585e+09	1.60094e+09	1.47979e+09	1.82301e+09
FALSE	High	Master Protein	Q69Z26	Contactin-4 OS=Mus musculus OX=10090 GN=Cntn4 PE=1 SV=2	0	8.708	3	2	16	2	1026	113.4	7.36	48.4	2	0	0.01	0.01		1e-17	1e-17		8.55319e-17	7.53448e-17					2.40094e+07			7.7			13573318	22208475	18788277	16976869									2.65243e+07	2.50469e+07	2.30148e+07
FALSE	High	Master Protein	O54991	Contactin-associated protein 1 OS=Mus musculus OX=10090 GN=Cntnap1 PE=1 SV=2	0	75.948	16	19	83	19	1385	156.2	7.06	195.94	19	0	1.063	0.952	1.11	0.920545	0.557425	0.636049	0.983382	0.892651	0.915463	45.69	57.29	80.55	9.63611e+07	1.92577e+08	1.65694e+08	20.41	26.98	18.88	70548638	78870318	98201391	3.50108e+07	1.07534e+08	7.01735e+07	201096493	2.24885e+08	4.84827e+07	182500959	166144672	1.56142e+08	1.04389e+08	8.89507e+07	1.20292e+08
FALSE	High	Master Protein	Q0V8T9	Contactin-associated protein like 5-1 OS=Mus musculus OX=10090 GN=Cntnap5a PE=1 SV=1	0.001	4.822	2	2	3	2	1304	145.6	6.28	4.9	2	0
FALSE	High	Master Protein	Q9CPW0	Contactin-associated protein-like 2 OS=Mus musculus OX=10090 GN=Cntnap2 PE=1 SV=2	0	150.316	21	23	244	23	1332	148.1	6.77	784.02	23	0	1.373	0.75	1.83	0.404182	0.766737	0.477933	0.831993	0.962703	0.857228	39.46	27.83	45.3	1.80543e+09	2.44903e+09	1.22786e+09	2.58	2.43	6.94	1.27353e+09	1609228178	1459926432	1.30176e+09	2064570753	2.06856e+09	2214184935	2190835761	979142612	1335813503	1215756029	1.11727e+09	1.88441e+09	1.8149e+09	1.796e+09
FALSE	High	Master Protein	Q99P47	Contactin-associated protein-like 4 OS=Mus musculus OX=10090 GN=Cntnap4 PE=1 SV=2	0	22.66	6	7	28	7	1310	144.6	7.06	44.86	7	0	1.244	0.922	0.555	0.762041	0.576049	0.0495883	0.964676	0.90227	0.21353	85.49	54.59	105.06	1.05496e+08	6.43083e+07	1.25757e+08	3.75	24.19	7.51	4.5247e+07	92522597	9.15154e+07	7.78535e+07	81628183	5.22104e+07	5.49202e+07	5.9224e+07	1.04108e+08	1.33797e+08	121033992	1.13135e+08	1.06656e+08	1.04348e+08	1.12102e+08
FALSE	High	Master Protein	P61202	COP9 signalosome complex subunit 2 OS=Mus musculus OX=10090 GN=Cops2 PE=1 SV=1	0	14.449	11	4	16	4	443	51.6	5.53	36.6	4	0	1.02	0.721	1.411	0.826862	0.816973	0.984151	0.969219	0.96689	0.997943	17.52	25.44	33.53	1.1557e+08	1.16793e+08	1.00004e+08	8.15	6.67	13.54	7.92114e+07	114442263	86697996	86076771	96829440	98504275	123267604	103537864	63828546	106167790	9.69162e+07	97504668	1.17207e+08	1.29069e+08	1.06201e+08
FALSE	High	Master Protein	O88543	COP9 signalosome complex subunit 3 OS=Mus musculus OX=10090 GN=Cops3 PE=1 SV=3	0	69.609	25	9	108	9	423	47.8	6.65	349.24	9	0	1.024	0.461	2.231	0.894635	0.0294543	0.283766	0.981531	0.126192	0.712153	19.52	26.82	28.81	5.49558e+08	4.69315e+08	2.95935e+08	6.13	5.53	6.75	362253578	466862519	480931680	425598913	4.31702e+08	382340094	454187411	4.03208e+08	2.39978e+08	277137583	328767794	266479813	5.36017e+08	5.26532e+08	6.02757e+08
FALSE	High	Master Protein	O88544	COP9 signalosome complex subunit 4 OS=Mus musculus OX=10090 GN=Cops4 PE=1 SV=1	0	102.551	41	14	123	14	406	46.3	5.83	391.12	14	0	1.265	0.489	2.543	0.620229	0.0492666	0.193163	0.925772	0.197116	0.570782	36.74	42.16	64.76	5.64051e+08	6.95684e+08	2.84288e+08	6.95	4.05	4.99	4.14303e+08	4.96164e+08	4.64147e+08	4.19592e+08	591825931	6.24453e+08	6.38892e+08	6.04394e+08	2.46799e+08	269203099	282530859	2.61802e+08	6.41296e+08	5.59579e+08	5.6856e+08
FALSE	High	Master Protein	O35864	COP9 signalosome complex subunit 5 OS=Mus musculus OX=10090 GN=Cops5 PE=1 SV=3	0	76.672	43	10	90	10	334	37.5	6.54	328.11	10	0	1.562	0.712	2.307	0.26552	0.762505	0.352927	0.707819	0.962703	0.784409	18.13	23.65	30.66	2.12382e+08	3.70025e+08	1.50392e+08	5.02	5.1	5.21	1.47082e+08	183770756	1.60682e+08	1.66011e+08	3.17374e+08	3.0388e+08	304969962	3.25344e+08	124542580	131659787	1.41581e+08	143592175	2.17633e+08	2.07258e+08	1.96828e+08
FALSE	High	Master Protein	O88545	COP9 signalosome complex subunit 6 OS=Mus musculus OX=10090 GN=Cops6 PE=1 SV=1	0	40.061	22	5	50	5	324	35.9	5.73	152.01	5	0	1.041	0.557	1.972	0.88107	0.27904	0.531217	0.981477	0.667341	0.871765	31.12	38.69	27.95	6.64043e+07	9.20323e+07	2.70012e+07	9.55	6.94	18.43	42814653	55602527	57403868	46912253	78781684	5.61796e+07	85554154	88505796	2.30473e+07	3.37012e+07	23644708	2.38159e+07	7.5592e+07	6.2709e+07	7.03172e+07
FALSE	High	Master Protein	Q9CZ04	COP9 signalosome complex subunit 7a OS=Mus musculus OX=10090 GN=Cops7a PE=1 SV=2	0	23.008	21	4	13	4	275	30.2	7.87	41.13	4	0	1.1	0.01	100	0.977432	1e-17	1e-17	0.993911	7.53448e-17	6.99827e-17	19.02			1.95e+07	1.14782e+07		10.09	9.12		1.34845e+07	1.41226e+07	1.61582e+07		9868240	8.31635e+06	10624044	10935942					1.99526e+07	1.59276e+07	1.97931e+07
FALSE	High	Master Protein	Q8BV13	COP9 signalosome complex subunit 7b OS=Mus musculus OX=10090 GN=Cops7b PE=1 SV=1	0	10.401	11	2	9	2	264	29.7	6.32	12.14	2	0	100		100	1e-17		1e-17	8.55319e-17		6.99827e-17					1.10894e+07			11.7						9.51472e+06	11467815	9963562	4988480
FALSE	High	Master Protein	Q8VBV7	COP9 signalosome complex subunit 8 OS=Mus musculus OX=10090 GN=Cops8 PE=1 SV=1	0	34.757	28	4	55	4	209	23.2	5.2	192.12	4	0	1.025	0.571	1.803	0.923648	0.245303	0.562675	0.984675	0.621711	0.893406	18.89	28.74	19.97	3.32629e+08	3.88894e+08	3.1142e+08	15.87	7.4	23.36	2.29863e+08	382722127	249886048	189310167	195411119	369474191	361114027	348219485	2.32208e+08	1.98406e+08	332770613	352207058	3.40122e+08	4.31637e+08	3.06099e+08
FALSE	High	Master Protein	Q8C166	Copine-1 OS=Mus musculus OX=10090 GN=Cpne1 PE=1 SV=1	0	6.672	5	2	8	2	536	58.8	5.66	10.65	2	0	0.01	0.01		1e-17	1e-17		8.55319e-17	7.53448e-17					1.17684e+07			12.19			5478321	1.31037e+07	9.57379e+06	8920344									1.16651e+07	1.47785e+07	1.17275e+07
FALSE	High	Master Protein	P59108	Copine-2 OS=Mus musculus OX=10090 GN=Cpne2 PE=1 SV=1	0	43.476	20	9	56	8	548	61	5.96	137.04	9	0	0.967	0.453	1.967	0.724499	0.0878761	0.528258	0.957629	0.305585	0.871765	37.04	94.36	79.42	8.36911e+07	7.94251e+07	1.90037e+07	9.71	4.66	10.33	5.62307e+07	69456184	5.61959e+07	6.35873e+07	66193198	5.32514e+07	75838165	7.35371e+07	13052479	1.89199e+07	20803596	14175938	8.32031e+07	8.56235e+07	6.88375e+07
FALSE	High	Master Protein	Q8BLR2	Copine-4 OS=Mus musculus OX=10090 GN=Cpne4 PE=1 SV=1	0	9.599	5	3	16	2	557	62.4	6.33	34.65	3	0	1.178	0.01	100	0.866211	1e-17	1e-17	0.980064	7.53448e-17	6.99827e-17	30.58			4.41306e+06	1.08214e+07		7.4	20.54		2601850	3.89839e+06	3.73774e+06	3.34588e+06	1.05857e+07	7.91629e+06	5.60558e+06	7.9184e+06					3.84988e+06	4.39663e+06	4.57857e+06
FALSE	High	Master Protein	Q8JZW4	Copine-5 OS=Mus musculus OX=10090 GN=Cpne5 PE=1 SV=1	0	38.55	16	8	54	4	593	65.6	5.77	142.13	8	3	0.728	0.668	1.075	0.283445	0.65806	0.591148	0.726423	0.935324	0.906082	41.14	29.83	32.57	8.07547e+07	6.39134e+07	3.58772e+07	11.92	5.58	17.99	64455011	7.30131e+07	58717242	5.98206e+07	57700682	54763254	5.57142e+07	4.39827e+07	10972641	41809049	3.95543e+07	2.78645e+07	9.53723e+07	8.23448e+07	7.1926e+07
FALSE	High	Master Protein	Q9Z140	Copine-6 OS=Mus musculus OX=10090 GN=Cpne6 PE=1 SV=1	0	58.52	27	14	99	13	557	61.7	5.59	247.88	14	1	0.75	0.327	2.563	0.323721	0.000903076	0.225463	0.775541	0.00535716	0.620334	39.97	32.09	24.12	5.71233e+08	4.79786e+08	1.6195e+08	4.44	4.29	8.84	3.85677e+08	519315425	466784560	3.92148e+08	3.84492e+08	3.75926e+08	450716406	4.37843e+08	1.11134e+08	1.58521e+08	1.71423e+08	1.39714e+08	5.70676e+08	5.85689e+08	5.71791e+08
FALSE	High	Master Protein	Q0VE82	Copine-7 OS=Mus musculus OX=10090 GN=Cpne7 PE=1 SV=1	0	22.686	15	8	34	7	557	61.9	5.4	68.09	8	0	1.178	0.642	1.535	0.864026	0.527309	0.886685	0.979312	0.87242	0.988698	29.08	54.48	52.91	7.98918e+07	1.09362e+08	4.39037e+07	9.29	6.3	11.41	4.34908e+07	7.73063e+07	6.37597e+07	5.26201e+07	95906906	8.61837e+07	110276915	9.4045e+07	3.11641e+07	34270952	45627079	3.99181e+07	8.17219e+07	8.71867e+07	7.81028e+07
FALSE	High	Master Protein	Q9WU84	Copper chaperone for superoxide dismutase OS=Mus musculus OX=10090 GN=Ccs PE=1 SV=1	0.001	4.854	7	2	8	2	274	28.9	6.1	7.39	2	0	1.033	0.519	1.991	0.8878	0.24568	0.500259	0.981477	0.621901	0.862187	27.75	37.82	15.04	6.9274e+06	1.7091e+07	3.46911e+06	38.05	7.87	16.87	6200634	2.87149e+06	5.21683e+06	5.67238e+06	1.51654e+07	5.90964e+06	15327379	16266215	2.76812e+06		3.15005e+06	3273198	9.17491e+06	3.23849e+06	6.39038e+06
FALSE	High	Master Protein	O08997	Copper transport protein ATOX1 OS=Mus musculus OX=10090 GN=Atox1 PE=1 SV=1	0	22.912	32	3	28	3	68	7.3	6.51	106.61	3	0	0.928	0.798	1.124	0.691742	0.999973	0.662532	0.945223	0.999973	0.925399	15.5	20.82	19.56	2.26593e+08	1.93305e+08	1.71156e+08	11.35	3.99	9.44	1.64383e+08	191036792	153725802	180008338	162044296	169718912	171794762	173902538	159037927	166052650	168144678	152751396	2.43233e+08	2.15453e+08	1.88307e+08
FALSE	High	Master Protein	Q9QZQ8	Core histone macro-H2A.1 OS=Mus musculus OX=10090 GN=Macroh2a1 PE=1 SV=4	0	10.663	14	4	5	4	369	39.3	9.83	12.29	4	0		0.01	100		1e-17	1e-17		7.53448e-17	6.99827e-17				7.96887e+06	8.23238e+06		20.36	31.29		7196450	6.90979e+06	5413466		11851819	2.64143e+06	3.79299e+06	7.71273e+06					1.06484e+07	7.79292e+06	6.63126e+06
FALSE	High	Master Protein	Q08024	Core-binding factor subunit beta OS=Mus musculus OX=10090 GN=Cbfb PE=1 SV=1	0.001	4.662	9	2	6	2	187	22	5.77	2.26	2	0	5.568	0.489	11.548	0.000264875	0.1773	1.16344e-05	0.0018846	0.503845	7.60361e-05	41.95	33.2	20.23	1.04778e+06	6.2661e+06	544669	51.31	18.92	11.16		2.04878e+06	751839	644561	5057450	6396157	4478315	5.85484e+06	424422	530814	448153		1.19206e+06	2.31064e+06	920970
FALSE	High	Master Protein	O89053	Coronin-1A OS=Mus musculus OX=10090 GN=Coro1a PE=1 SV=5	0	51.513	26	11	80	10	461	51	6.48	208.01	11	1	1.139	0.451	2.483	0.780642	0.0239827	0.181948	0.966113	0.105982	0.548552	34.23	28.51	37.49	8.53786e+09	7.17868e+09	9.03156e+09	9.45	6.66	10.98	6569747952	7469148803	7.06433e+09	5858342918	6481480494	5538856564	6524485995	6567177092	7763147027	8323570234	7545643529	8825778174	9.72107e+09	8.42377e+09	8.65349e+09
FALSE	High	Master Protein	Q9WUM3	Coronin-1B OS=Mus musculus OX=10090 GN=Coro1b PE=1 SV=1	0	26.114	13	5	35	5	484	53.9	5.78	110.18	5	0	1.256	0.52	2.276	0.701376	0.204087	0.357635	0.947836	0.55357	0.786877	31.48	35.59	31.38	5.30774e+07	8.32687e+07	2.89333e+07	18.24	11.41	22.67	3.74603e+07	57807126	4.14918e+07	31596674	7.11504e+07	69736209	5.51584e+07	79113643	1.77791e+07	36785191	2.97331e+07	2.6604e+07	5.5429e+07	6.51954e+07	5.08256e+07
FALSE	High	Master Protein	Q9WUM4	Coronin-1C OS=Mus musculus OX=10090 GN=Coro1c PE=1 SV=2	0	22.874	12	6	33	5	474	53.1	7.08	75.35	6	0	0.783	0.497	1.78	0.37063	0.0719571	0.591102	0.817745	0.262774	0.906082	30.17	33.3	35.96	4.95948e+08	3.89087e+08	3.02399e+08	19.76	12.62	19	4.47388e+08	430959512	3.42255e+08	376860366	3.28289e+08	2.54897e+08	3.80814e+08	3.47768e+08	3.20603e+08	2.99196e+08	266355005	267840702	6.61987e+08	4.92996e+08	4.19248e+08
FALSE	High	Master Protein	Q9D273	Corrinoid adenosyltransferase MMAB OS=Mus musculus OX=10090 GN=Mmab PE=1 SV=1	0	23.179	16	3	28	3	237	26.3	9.2	69.23	3	0	1.419	0.505	2.627	0.480893	0.197795	0.214136	0.870353	0.543008	0.602975	25.77	40.06	23.89	8.37401e+07	1.19822e+08	2.82432e+07	34.45	5.96	2.38	55382271	75874312	9.74629e+07	36776651	79317498	92591686	111642207	106925593	2.21922e+07	14449899	27912907	2.7003e+07	8.19476e+07	8.55717e+07	1.19388e+08
FALSE	High	Master Protein	B9EJA2	Cortactin-binding protein 2 OS=Mus musculus OX=10090 GN=Cttnbp2 PE=1 SV=2	0	76.89	14	21	80	21	1648	178.7	8.19	173.66	21	0	3.24	0.835	2.959	0.00156605	0.857195	0.0917241	0.0102533	0.974853	0.336959	45.8	22.34	47.32	2.5318e+08	6.04473e+08	1.7087e+08	7.34	2.93	10.09	157320538	226380511	198348153	200300030	495603874	5.12435e+08	5.44587e+08	5.42861e+08	1.6246e+08	163562161	160760148	1.55196e+08	2.32783e+08	2.63821e+08	2.42968e+08
FALSE	High	Master Protein	Q8CIT0	Corticoliberin OS=Mus musculus OX=10090 GN=Crh PE=2 SV=1	0	16.115	11	2	24	2	187	20.8	10.52	74.75	2	0	0.226	0.553	0.376	0.000311917	0.380791	0.0134824	0.00219983	0.778767	0.0691527	27.06	18.7	19.55	1.77837e+07	3.69755e+06	9.83421e+06	18.03	17.58	10.19	1.20477e+07	12003033	1.44828e+07			4.05893e+06	3.76782e+06	2.97678e+06	8.96661e+06	8.55137e+06		8.86499e+06	1.78267e+07	1.35371e+07	1.77408e+07
FALSE	High	Master Protein	Q60571	Corticotropin-releasing factor-binding protein OS=Mus musculus OX=10090 GN=Crhbp PE=2 SV=1	0	8.036	10	3	7	3	322	36	6.6	8.32	3	0	0.01	0.01		1e-17	1e-17		8.55319e-17	7.53448e-17					6.74468e+06			15.01			5.29289e+06	6144929	4415067	4958166									7.83174e+06	6.93031e+06	5.40826e+06
FALSE	High	Master Protein	O88271	Craniofacial development protein 1 OS=Mus musculus OX=10090 GN=Cfdp1 PE=1 SV=1	0	12.866	15	4	11	4	295	32.9	4.86	19.16	4	0	0.01	0.613	0.01	1e-17	0.455684	1e-17	8.55319e-17	0.832035	6.99827e-17		26.7		1.50849e+07		4.92809e+07	10.65		14.15	4516116	1.30406e+07	1.21476e+07	13814545					2.95332e+07	4.86893e+07	41145040	4.81233e+07	1.52924e+07	1.47073e+07	1.48802e+07
FALSE	High	Master Protein	Q04447	Creatine kinase B-type OS=Mus musculus OX=10090 GN=Ckb PE=1 SV=1	0	317.588	61	19	2864	18	381	42.7	5.67	10700.2	19	1	1.317	0.701	1.946	0.478214	0.578737	0.403304	0.869269	0.90468	0.812624	20.24	16.57	23.05	7.22806e+10	9.63398e+10	5.01341e+10	3	1.63	2.19	5.14085e+10	6.44022e+10	5.80214e+10	5.43323e+10	8.17209e+10	8.15277e+10	9.03782e+10	8.29076e+10	4.07133e+10	4.84643e+10	4.943e+10	46139308486	7.60678e+10	7.26333e+10	7.10737e+10
FALSE	High	Master Protein	P07310	Creatine kinase M-type OS=Mus musculus OX=10090 GN=Ckm PE=1 SV=1	0	53.691	40	13	53	11	381	43	7.06	138.57	13	0	2.144	1.162	1.613	0.0620952	0.202614	0.813663	0.270447	0.551475	0.969124	66.83	35.16	58.11	8.58789e+07	1.04263e+08	1.03396e+08	31.84	17.25	1.79	5.21711e+07	8.47115e+07	5.1124e+07	101920644	9.08281e+07	1.16825e+08	8.99102e+07	9.02594e+07	83001764	9.78134e+07	105779987	95930267	7.71961e+07	9.55384e+07	6.72932e+07
FALSE	High	Master Protein	P30275	Creatine kinase U-type, mitochondrial OS=Mus musculus OX=10090 GN=Ckmt1 PE=1 SV=1	0	208.654	58	22	543	21	418	47	8.16	1893.02	22	1	1.078	0.783	1.354	0.910101	0.89657	0.926097	0.982739	0.982504	0.990747	28.25	27.68	29.27	2.00211e+10	2.10055e+10	1.64021e+10	11.36	9.01	9.17	1.4235e+10	1.79855e+10	16132372130	1.2174e+10	1.74769e+10	1.51221e+10	20090331880	1.97157e+10	1.06617e+10	1.55902e+10	1.64471e+10	1.56628e+10	2.10632e+10	2.02842e+10	1.97614e+10
FALSE	High	Master Protein	Q68ED7	CREB-regulated transcription coactivator 1 OS=Mus musculus OX=10090 GN=Crtc1 PE=1 SV=1	0	44.493	19	5	29	5	630	66.9	6.05	106.57	5	0	1.458	1.384	1.225	0.432931	0.066588	0.75953	0.843109	0.247067	0.954674	54.05	40.96	46.23	3.91117e+07	9.04639e+07	7.04092e+07	11.93	16.73	4.99	31697449	36581972	18824930	2.80068e+07	72094360	5.68563e+07	90330730	88592491	59193884	66960707	55172708	53466156	4.69018e+07	4.12575e+07	3.64361e+07
FALSE	High	Master Protein	P47941	Crk-like protein OS=Mus musculus OX=10090 GN=Crkl PE=1 SV=2	0	74.42	40	9	94	9	303	33.8	6.74	369.24	9	0	1.382	0.877	1.738	0.471311	0.702554	0.705301	0.861605	0.945333	0.938313	30.63	26.78	42.02	1.23849e+08	2.1758e+08	1.23742e+08	12.74	6.63	2.76	88902332	103388829	8.20557e+07	9.25589e+07	178993261	189265553	213715945	174881313	96826384	1.22049e+08	1.26e+08	114354813	1.31546e+08	1.16603e+08	1.00515e+08
FALSE	High	Master Protein	Q8K2X3	CST complex subunit STN1 OS=Mus musculus OX=10090 GN=Stn1 PE=1 SV=2	0.001	5.838	5	2	9	2	378	43.5	5.77	12.89	2	0	1.253	0.592	1.662	0.805049	0.45105	0.713039	0.966506	0.828963	0.940226	55.66	32.93	55.98	1.34952e+07	1.77984e+07	3.10157e+06	29.64	9.37	34.62	4391600	9.99569e+06	17105134	9.08058e+06	1.63292e+07	13734759	1.81221e+07	1.46302e+07	1.79572e+06	3381723		4627135	1.51494e+07	1.12732e+07	2.0953e+07
FALSE	High	Master Protein	O88712	C-terminal-binding protein 1 OS=Mus musculus OX=10090 GN=Ctbp1 PE=1 SV=2	0	17.237	11	5	30	5	441	47.7	6.77	68.1	5	0	0.915	0.843	1.19	0.645543	0.85665	0.780754	0.929564	0.974853	0.963369	33.22	25.44	46.25	1.96869e+08	2.35916e+08	1.99936e+08	3.51	4.01	5.72	134393253	183696174	159107878	130712173	197484579	212823699	2.24268e+08	206098437	130819158	194420216	195969006	174295853	1.98858e+08	2.07174e+08	1.949e+08
FALSE	High	Master Protein	V9GX34	CUB and Sushi multiple domains 2 OS=Mus musculus OX=10090 GN=Csmd2 PE=1 SV=2	0	14.256	2	6	9	6	3611	392.2	6.14	12.79	6	0	2.118	0.915	2.363	0.151696	0.674677	0.343797	0.509456	0.940005	0.774356	31.34	19.3	24.44	9.88235e+06	2.13619e+07	1.47614e+07	19.56	20	15.62	6677001	8764719	6.02123e+06	9114235	17413780	13116799	24020088	19762322	8.16527e+06	10687328	1.39237e+07	1.52401e+07	9.87977e+06	9.88493e+06	7.37575e+06
FALSE	High	Master Protein	Q8R3V6	CUE domain-containing protein 1 OS=Mus musculus OX=10090 GN=Cuedc1 PE=2 SV=2	0	7.41	10	2	5	2	388	42.8	5.58	14.27	2	0	1.037	0.392	2.644	0.851912	0.0524118	0.244967	0.97643	0.207589	0.647492	34.71	43.55	37.25	2.82869e+07	4.03989e+07	1.10902e+07	34.74	24.59	19.83	19166040	36930092	23033150	12958844	21199119	3.09491e+07	41605020	31557512		10150781	15702948	10127281	2.83595e+07	4.16501e+07	2.82146e+07
FALSE	High	Master Protein	Q9CXX9	CUE domain-containing protein 2 OS=Mus musculus OX=10090 GN=Cuedc2 PE=1 SV=1	0	40.374	27	8	54	8	284	31.8	4.98	139.68	8	0	1.173	0.798	1.503	0.859459	0.999202	0.899252	0.9782	0.999973	0.990174	25.99	45.35	28.96	3.17836e+07	6.23259e+07	2.77582e+07	16.64	4.65	5.07	20362573	2.38897e+07	23236413	26808292	56462602	3.9796e+07	5.91381e+07	53263198	1.80305e+07	2.6938e+07	27262425	2.47595e+07	3.80138e+07	2.6943e+07	2.84636e+07
FALSE	High	Master Protein	Q9Z0H4	CUGBP Elav-like family member 2 OS=Mus musculus OX=10090 GN=Celf2 PE=1 SV=1	0	18.868	9	6	19	6	508	54.2	8.76	37.68	6	0	3.461	0.648	5.419	0.000666774	0.566557	0.0103014	0.00456632	0.897699	0.0540691	64.39	22.89	21.24	7.27447e+07	4.6574e+08	3.80083e+07	8.44	10.45	3.92	53907469	6.14781e+07	54205086	5.76499e+07	3.76035e+08	3.3399e+08	461376251	386108620	2.22622e+07	28606890	35809182	3.7177e+07	7.97654e+07	6.93356e+07	6.63989e+07
FALSE	High	Master Protein	Q6ZQ38	Cullin-associated NEDD8-dissociated protein 1 OS=Mus musculus OX=10090 GN=Cand1 PE=1 SV=2	0	13.183	3	4	10	4	1230	136.2	5.78	14.89	4	0	0.01	0.01		1e-17	1e-17		8.55319e-17	7.53448e-17					2.11614e+07			30.97			1.2197e+07	2.14535e+07	2.02557e+07	10741704									1.80476e+07	2.90953e+07	2.48124e+07
FALSE	High	Master Protein	Q8BHG2	CXXC motif containing zinc binding protein OS=Mus musculus OX=10090 GN=Czib PE=1 SV=1	0.001	6.268	18	2	8	2	160	18	5.12	19.64	2	0	1.811	0.478	5.614	0.17421	0.126763	0.00438765	0.558471	0.40369	0.024455	71.4	26.61	27.3	5.81218e+07	1.49857e+08	2.57254e+07	20.07	12.86	26.44	4.95372e+07	39631627	46202778	45085970	114446291	140290154	159513316	119686983	11980347	22692900	29020310	26264752	7.32988e+07	4.46969e+07	5.65964e+07
FALSE	High	Master Protein	Q01147	Cyclic AMP-responsive element-binding protein 1 OS=Mus musculus OX=10090 GN=Creb1 PE=1 SV=2	0	8.165	7	2	11	2	327	35.1	5.27	22.63	2	0	3.017	1.316	2.251	0.0227906	0.171073	0.384392	0.117159	0.493278	0.8008	16.02	15.95	10.67	1.0254e+07	3.1035e+07	1.39918e+07	23.85	7.31	18.99	4303968	9624682	7907645	8711089	24023456	25758608	29501040	29968318	7.3709e+06	13508586		13610250	6.36846e+06	1.08548e+07	9.68652e+06
FALSE	High	Master Protein	P49615	Cyclin-dependent kinase 5 OS=Mus musculus OX=10090 GN=Cdk5 PE=1 SV=1	0	8.887	13	3	11	3	292	33.3	7.66	22.52	3	0	0.82	0.712		0.453718	0.731688		0.849247	0.95447		31.14	14.75		2.40313e+07	2.33275e+07	1.08338e+07	12.33	8.76	21.36	1.91722e+07	21917093	6099249	1.60116e+07	16577324	5066325	2.2141e+07	2.08213e+07	8646473	10308477	7753598		2.83685e+07	2.47183e+07	2.33633e+07
FALSE	High	Master Protein	P46414	Cyclin-dependent kinase inhibitor 1B OS=Mus musculus OX=10090 GN=Cdkn1b PE=1 SV=2	0	54.141	58	10	55	10	197	22.2	7.02	139.92	10	0	2.568	0.924	2.957	0.016045	0.597981	0.178728	0.0877563	0.916404	0.544641	26.03	35.18	34.82	4.31784e+07	2.74175e+08	5.75732e+07	13.88	4.48	5.46	2.79809e+07	4.27827e+07	2.11442e+07	2.60369e+07	2.16077e+08	2.36462e+08	2.61437e+08	2.3907e+08	4.63538e+07	5.93982e+07	3.04238e+07	5.38362e+07	4.16258e+07	4.82508e+07	4.47889e+07
FALSE	High	Master Protein	Q99KY4	Cyclin-G-associated kinase OS=Mus musculus OX=10090 GN=Gak PE=1 SV=2	0	29.421	7	8	53	5	1305	143.6	5.73	128.32	8	0	1.363	1.029	1.129	0.611491	0.507769	0.709813	0.924329	0.859688	0.939975	37.51	25.02	40.18	5.0002e+07	1.87165e+07	1.46061e+07	20.04	14.67	11.52	17577643	4.30397e+07	9.56311e+06	3.89064e+07	1.51909e+07	1.65021e+07	15533976	13498641	1.42117e+07	13296196	8.36692e+06	13961904	3.43711e+07	4.85405e+07	5.67796e+07
FALSE	High	Master Protein	Q8BGU5	Cyclin-Y OS=Mus musculus OX=10090 GN=Ccny PE=1 SV=1	0	22.256	18	4	28	4	341	39.4	7.2	101.74	4	0	1.183	0.572	2.116	0.918705	0.40361	0.445979	0.983382	0.796214	0.842645	10.35	30.5	18.06	1.214e+07	2.15378e+07	6.78664e+06	13.5	10.33	29.3	8392136	11374535	7.62233e+06	8964986	16264490	1.7885e+07	14047977	21820917	4494302	10144297	6.8303e+06	6371780	1.24176e+07	1.28283e+07	9.33702e+06
FALSE	High	Master Protein	Q921M7	CYFIP-related Rac1 interactor B OS=Mus musculus OX=10090 GN=Cyrib PE=1 SV=1	0	77.539	33	9	99	9	324	36.8	6.06	328.28	9	0	2.487	0.564	4.907	0.012252	0.308199	0.00856847	0.0690784	0.699581	0.0457437	40.18	37.59	28.87	1.92837e+08	5.38483e+08	1.08965e+08	18.41	2.9	2.5	1.32806e+08	167787455	1.98525e+08	138163714	4.4678e+08	447181659	5.11581e+08	4.72299e+08	8.76961e+07	100693224	1.12646e+08	1.01932e+08	1.9651e+08	1.89232e+08	2.67291e+08
FALSE	High	Master Protein	Q91WT9	Cystathionine beta-synthase OS=Mus musculus OX=10090 GN=Cbs PE=1 SV=3	0	20.105	16	6	17	6	561	61.5	6.48	30	6	0	1.12	0.806	1.34	0.977349	0.996792	0.926204	0.993911	0.999973	0.990747	35.6	66.58	86.64	3.58111e+07	2.17313e+07	4.0339e+07	6.52	13.86	39.1	1.5551e+07	3.23131e+07	16807001	2.55606e+07	1.65967e+07	15285207	25166928	1.91926e+07	22530180	4.80302e+07	1.87369e+07	57636484	3.44514e+07	3.64431e+07	3.51901e+07
FALSE	High	Master Protein	Q62426	Cystatin-B OS=Mus musculus OX=10090 GN=Cstb PE=1 SV=1	0	18.51	33	2	26	2	98	11	7.39	95.98	2	0	0.762	0.861	0.886	0.297747	0.741913	0.365357	0.744563	0.959906	0.789416	7.44	10.05	11.78	1.68383e+08	1.6279e+08	1.47035e+08	10.44	12.28	6.47	113808128	149286736	126418704	149186160	132708554	169504276	157443268	139948336	121930632	149650944	136912368	133489712	1.68399e+08	1.68367e+08	1.54857e+08
FALSE	High	Master Protein	P21460	Cystatin-C OS=Mus musculus OX=10090 GN=Cst3 PE=1 SV=2	0	24.845	26	5	34	5	140	15.5	9	101.74	5	0	0.15	0.885	0.158	9.09668e-09	0.721928	2.4374e-05	7.60263e-08	0.951492	0.000158275	62.48	34.49	45.58	4.63626e+08	6.49078e+07	4.41631e+08	12.19	9.93	3.18	365845272	378912741	346404621	379937685	60143954	57081308	38127522	50010201	3.54834e+08	4.13648e+08	4.65844e+08	4.13822e+08	5.41331e+08	4.27341e+08	4.2433e+08
FALSE	High	Master Protein	P97315	Cysteine and glycine-rich protein 1 OS=Mus musculus OX=10090 GN=Csrp1 PE=1 SV=3	0	42.819	33	6	55	6	193	20.6	8.57	210.14	6	0	1.082	0.623	1.464	0.948002	0.414688	0.956913	0.987603	0.802921	0.994217	20.57	57.71	54.99	2.90815e+08	3.61296e+08	2.17963e+08	6.14	6.55	3.26	199527910	2.53998e+08	264388382	214613429	314620992	1.51451e+08	365566617	312889880	166403751	2.17442e+08	1.96537e+08	2.09419e+08	2.95236e+08	2.86461e+08	3.23864e+08
FALSE	High	Master Protein	Q9D1P4	Cysteine and histidine-rich domain-containing protein 1 OS=Mus musculus OX=10090 GN=Chordc1 PE=1 SV=1	0	53.757	24	8	75	8	331	37.3	7.9	223.84	8	0	1.157	0.868	1.515	0.816926	0.776134	0.841692	0.967663	0.963151	0.975833	34.32	30.09	47.96	5.24519e+08	6.08528e+08	4.05369e+08	10.3	1.21	2	337686447	4.88212e+08	491773188	3.62608e+08	525803588	5.15311e+08	5.66953e+08	5.34572e+08	318907050	3.91301e+08	390910684	389542278	4.99665e+08	5.50609e+08	6.02401e+08
FALSE	High	Master Protein	Q9Z1J3	Cysteine desulfurase OS=Mus musculus OX=10090 GN=Nfs1 PE=1 SV=3	0	8.579	8	3	10	3	459	50.5	8.16	21.76	3	0	1.381	1.37	0.987	0.540912	0.0727481	0.459856	0.903135	0.264924	0.850598	43.79	31.48	55.25	9.17037e+07	9.63063e+07	1.46574e+08	35.52	37.05	18.23	6.05575e+07	83215708	5128085	25687838	3.81614e+06	66458780	87394600	151323679		96853000	1.47717e+08	1.5017e+08	8.96052e+07	9.38514e+07	1.03851e+08
FALSE	High	Master Protein	Q9ER72	Cysteine--tRNA ligase, cytoplasmic OS=Mus musculus OX=10090 GN=Cars1 PE=1 SV=2	0.001	6.129	3	2	5	2	831	94.8	6.76	8.24	2	0	100		100	1e-17		1e-17	8.55319e-17		6.99827e-17					7.61259e+06			6.65						6605273	5922478	7.70962e+06	6616464
FALSE	High	Master Protein	P56389	Cytidine deaminase OS=Mus musculus OX=10090 GN=Cda PE=1 SV=2	0	15.024	21	2	7	2	146	16.1	5.58	21.65	2	0	100		100	1e-17		1e-17	8.55319e-17		6.99827e-17					3.37338e+07			14.4						24633760	33528735	34142222	27712427
FALSE	High	Master Protein	P56395	Cytochrome b5 OS=Mus musculus OX=10090 GN=Cyb5a PE=1 SV=2	0	43.995	41	4	59	4	134	15.2	5.07	205.24	4	0	0.737	0.419	1.771	0.253498	0.051014	0.646384	0.692767	0.203075	0.919945	19.47	19	13.56	1.47798e+08	1.14169e+08	6.30287e+07	3.37	6.17	5.33	1.01389e+08	128328013	106856489	1.09985e+08	1.05718e+08	9.79633e+07	86253773	99483537	4.84987e+07	63900130	5.01186e+07	6.16688e+07	1.50023e+08	1.44729e+08	1.55701e+08
FALSE	High	Master Protein	Q9CQX2	Cytochrome b5 type B OS=Mus musculus OX=10090 GN=Cyb5b PE=1 SV=1	0	76.275	55	6	41	6	146	16.3	4.89	180.34	6	0	1.792	1.16	3.38	0.160207	0.317252	0.0796198	0.529197	0.709354	0.304645	101.82	61.31	93.66	1.23578e+07	9.27517e+07	5.23637e+07	117.56	62.02	15.47		10981227	56942208	5101656	28573910	3.96988e+07	147139997	157129625	1.16406e+07	55713569	57018708	41840938	1.2331e+07	1.23847e+07	6.97517e+07
FALSE	High	Master Protein	Q9CZ13	Cytochrome b-c1 complex subunit 1, mitochondrial OS=Mus musculus OX=10090 GN=Uqcrc1 PE=1 SV=2	0	101.627	28	13	347	12	480	52.8	6.21	1327.8	13	1	0.683	13.84	0.049	0.215662	1e-17	2.11602e-11	0.629144	7.53448e-17	1.47575e-10	29.03	31.68	21.6	1.01996e+09	6.38603e+08	1.25382e+10	8.14	6.86	7.18	6.5074e+08	9.57989e+08	776999234	8.45095e+08	5.22904e+08	5.05096e+08	5.32681e+08	5.94191e+08	1.00453e+10	1.08038e+10	1.24498e+10	1.27741e+10	9.62881e+08	1.08043e+09	9.5179e+08
FALSE	High	Master Protein	Q9DB77	Cytochrome b-c1 complex subunit 2, mitochondrial OS=Mus musculus OX=10090 GN=Uqcrc2 PE=1 SV=1	0	219.184	50	24	281	24	453	48.2	9.25	1064.42	24	0	0.858	5.207	0.168	0.57042	7.22977e-13	2.94608e-05	0.912062	5.34487e-12	0.000190695	39.18	33.61	56.91	2.15267e+09	2.07422e+09	1.28579e+10	8.39	5.46	9.22	1468695612	1.89069e+09	2.03965e+09	1.59593e+09	1.66483e+09	1.7706e+09	1917105697	1.98051e+09	8.61069e+09	1.24025e+10	1.35474e+10	1.20052e+10	2.17319e+09	2.13234e+09	2.51039e+09
FALSE	High	Master Protein	P99028	Cytochrome b-c1 complex subunit 6, mitochondrial OS=Mus musculus OX=10090 GN=Uqcrh PE=1 SV=2	0	54.12	66	6	52	6	89	10.4	4.87	244.7	6	0	4.93	4.277	1.212	3.48085e-06	1.4004e-10	0.894139	2.80422e-05	1.02185e-09	0.990174	54.29	62.04	25.57	2.0536e+09	3.21192e+09	2.80862e+09	13.94	10.71	8.52	1379707614	1831660584	2026442004	1341998628	2988077534	2525399390	2632936884	3040026945	2.41451e+09	2.64226e+09	2.46241e+09	2688727581	2.04151e+09	2.06576e+09	2.4823e+09
FALSE	High	Master Protein	Q9D855	Cytochrome b-c1 complex subunit 7 OS=Mus musculus OX=10090 GN=Uqcrb PE=1 SV=3	0	75.173	55	9	246	9	111	13.5	9.11	802.5	9	0	0.82	16.38	0.049	0.468573	1e-17	1.88372e-11	0.860118	7.53448e-17	1.316e-10	39.48	37.67	37.67	5.75032e+08	6.24556e+08	1.49113e+10	9.07	2.02	3.66	381600060	596819511	478067528	4.18995e+08	5.4168e+08	5.12429e+08	5.80504e+08	558692917	11748474668	14372201822	14040158732	14429653017	5.64643e+08	6.73098e+08	5.85612e+08
FALSE	High	Master Protein	Q9CQ69	Cytochrome b-c1 complex subunit 8 OS=Mus musculus OX=10090 GN=Uqcrq PE=1 SV=3	0.001	4.183	20	2	3	2	82	9.8	10.26	3.55	2	0	1.126	4.144	0.269	0.980907	1.21488e-08	0.000956085	0.993911	8.53235e-08	0.00565556	45.88	34.5	72.65	2.85724e+07	3.60589e+07	1.12436e+08	11.6	16.51	21.77	1.96927e+07	20819461	22871870	17108282	3.14564e+07	2.23814e+07	32892869	35368799	54785068	107883580	114488084	105534556	2.91387e+07	2.34804e+07	2.8017e+07
FALSE	High	Master Protein	Q8R1I1	Cytochrome b-c1 complex subunit 9 OS=Mus musculus OX=10090 GN=Uqcr10 PE=1 SV=1	0	22.492	38	2	26	2	64	7.4	9.19	109.41	2	0	100	100	0.501	1e-17	1e-17	0.0242402	8.55319e-17	7.53448e-17	0.116238			48.02		5.41483e+07	1.4407e+08		39.63	24.13					34770516	27945572	67103315	69158306	6.8065e+07	1.42929e+08	154736455	130785786
FALSE	High	Master Protein	Q9CR68	Cytochrome b-c1 complex subunit Rieske, mitochondrial OS=Mus musculus OX=10090 GN=Uqcrfs1 PE=1 SV=1	0	178.593	65	15	748	15	274	29.3	8.7	2923.59	15	0	0.614	1.109	0.436	0.118201	0.225212	0.0259614	0.435136	0.589403	0.122548	47.46	30.86	39.34	1.53284e+10	8.52817e+09	3.56276e+10	3.44	1.69	2.14	1.05857e+10	1.29583e+10	1.28046e+10	1.13308e+10	7.19301e+09	7.333e+09	7.84461e+09	7.62523e+09	2.79625e+10	3.44726e+10	3.47832e+10	3.43087e+10	1.56633e+10	1.46145e+10	1.5685e+10
FALSE	High	Master Protein	Q921H9	Cytochrome c oxidase assembly factor 7 OS=Mus musculus OX=10090 GN=Coa7 PE=1 SV=1	0	14.187	12	3	21	3	231	25.6	6.29	50.73	3	0	0.94	0.752	1.147	0.696725	0.93024	0.677842	0.945223	0.992446	0.932125	20.18	22.37	24.11	1.87718e+08	1.68097e+08	1.34888e+08	9.71	4.31	10.05	1.30694e+08	1.61568e+08	127632746	146585415	139062736	152167554	156895164	149742431	120481521	136842428	122386262	119746380	1.93385e+08	1.82217e+08	1.56345e+08
FALSE	High	Master Protein	Q8K0C8	Cytochrome c oxidase assembly protein COX19 OS=Mus musculus OX=10090 GN=Cox19 PE=1 SV=1	0	7.579	22	2	16	2	92	10.8	8.07	27.59	2	0	0.898	0.561	1.546	0.604642	0.252025	0.829849	0.921872	0.629222	0.972848	11.96	15.73	4.63	2.80911e+08	2.80714e+08	1.64051e+08	11.47	2.25	5.83	222499247	2.34511e+08	210600280	225366454	233998594	235890809	272159691	249768309	117610980	160586672	161748331	157220800	3.29226e+08	2.64484e+08	2.57976e+08
FALSE	High	Master Protein	P00405	Cytochrome c oxidase subunit 2 OS=Mus musculus OX=10090 GN=Mtco2 PE=1 SV=1	0	41.389	26	6	46	6	227	26	4.73	179.08	6	0	1.311	0.963	1.778	0.526195	0.498015	0.566017	0.893078	0.857499	0.893406	46.86	31.38	48.59	5.66087e+08	7.30044e+08	4.0691e+08	14.1	8.26	6.27	444494808	459152900	505187518	300313044	673636434	590479384	712112996	584316480	272799622	389970324	388175652	382386432	6.57707e+08	5.17837e+08	6.18833e+08
FALSE	High	Master Protein	P19783	Cytochrome c oxidase subunit 4 isoform 1, mitochondrial OS=Mus musculus OX=10090 GN=Cox4i1 PE=1 SV=2	0	39.755	45	7	74	7	169	19.5	9.23	201.85	7	0	0.913	1.037	1	0.636441	0.379621	0.531413	0.927884	0.778767	0.871765	35.23	33.99	38.97	1.8173e+08	1.79171e+08	2.2428e+08	14.55	10.61	8.37	126070206	1.56979e+08	1.61247e+08	100287529	148960289	138092184	196366508	162523119	1.45689e+08	239151242	214950229	221123685	1.86543e+08	1.77042e+08	1.97521e+08
FALSE	High	Master Protein	P12787	Cytochrome c oxidase subunit 5A, mitochondrial OS=Mus musculus OX=10090 GN=Cox5a PE=1 SV=2	0	76.637	60	9	111	9	146	16.1	6.54	350.59	9	0	0.766	1.783	0.431	0.365414	0.00235025	0.024434	0.815049	0.01313	0.116753	26.59	29.08	20.26	6.1701e+09	4.43488e+09	1.05553e+10	7.19	4.37	3.26	3935085711	5797340766	4697817680	4.96384e+09	3.78082e+09	4044454814	4139653222	3878498958	8.39734e+09	1.00756e+10	10453768766	10590265157	5.82264e+09	6.53829e+09	5.75462e+09
FALSE	High	Master Protein	P19536	Cytochrome c oxidase subunit 5B, mitochondrial OS=Mus musculus OX=10090 GN=Cox5b PE=1 SV=1	0	42.775	58	7	226	7	128	13.8	8.38	583.06	7	0	0.696	1.47	0.463	0.234168	0.0215725	0.0353728	0.661528	0.0977474	0.159789	33.74	37.51	35.76	5.86207e+09	4.44614e+09	9.286e+09	9.42	5.76	9.46	4.47971e+09	5.28971e+09	4302489766	4.35097e+09	4126445566	3.57128e+09	4.17917e+09	3.93289e+09	6.00814e+09	9031208691	9145875691	8908879897	6.63871e+09	5.96578e+09	5.29735e+09
FALSE	High	Master Protein	P43024	Cytochrome c oxidase subunit 6A1, mitochondrial OS=Mus musculus OX=10090 GN=Cox6a1 PE=1 SV=2	0	38.021	16	2	54	2	111	12.3	9.98	202.27	2	0	1.564	1.102	1.226	0.224482	0.230711	0.897252	0.647358	0.598059	0.990174	44.27	44.33	36.24	6.92841e+08	9.21615e+08	7.61659e+08	25.59	11.57	27.95	425009753	7.14972e+08	5.60687e+08	3.13445e+08	7.24654e+08	667996366	9.32726e+08	892502712	3.46478e+08	722799702	7.64979e+08	858813447	6.98919e+08	8.06352e+08	6.86817e+08
FALSE	High	Master Protein	P56391	Cytochrome c oxidase subunit 6B1 OS=Mus musculus OX=10090 GN=Cox6b1 PE=1 SV=2	0	52.978	76	9	252	9	86	10.1	8.72	556.71	9	0	0.423	4.541	0.098	0.00750263	2.98692e-11	1.27707e-07	0.0446162	2.19581e-10	8.72628e-07	22.47	27.84	46.68	1.65243e+10	6.66754e+09	7.02958e+10	3.19	7.84	7.83	11226258585	14381105189	13419169382	1.31723e+10	5.6251e+09	6293062848	5806486757	5960079736	6.38959e+10	68848392051	68009172082	64635790585	1.66112e+10	1.62191e+10	1.64379e+10
FALSE	High	Master Protein	Q9CPQ1	Cytochrome c oxidase subunit 6C OS=Mus musculus OX=10090 GN=Cox6c PE=1 SV=3	0	18.532	45	5	36	5	76	8.5	10.14	55.59	5	0	0.82	1.753	0.43	0.44464	0.00291078	0.0113565	0.847135	0.0159667	0.059376	27.21	67.52	57.89	6.00996e+08	3.01428e+08	5.91132e+08	16.94	41.66	17.23	475497596	411658470	470149377	473738618	186192937	154886895	409585168	368007179	351335084	560316733	679964813	561658114	7.03581e+08	4.64272e+08	5.75912e+08
FALSE	High	Master Protein	P48771	Cytochrome c oxidase subunit 7A2, mitochondrial OS=Mus musculus OX=10090 GN=Cox7a2 PE=1 SV=2	0	18.526	28	2	29	2	83	9.3	10.27	107.59	2	0	0.911	1.973	0.466	0.584754	0.00537432	0.0253048	0.920043	0.0284102	0.120065	21.48	29.72	17.38	9.68886e+07	9.34465e+07	1.83284e+08	22.45	26.43	23.66	68971232	81559760	114030250	66256914	5.62875e+07	70343139	1.15851e+08	9.28166e+07	107957630	216462306	158511986	200251910	1.02055e+08	9.19838e+07	1.39682e+08
FALSE	High	Master Protein	P56393	Cytochrome c oxidase subunit 7B, mitochondrial OS=Mus musculus OX=10090 GN=Cox7b PE=1 SV=1	0.001	4.877	10	2	9	2	80	9	10.27	13.73	2	0	1.439	3.017	0.452	0.52677	0.000393085	0.0296223	0.893078	0.00242118	0.136108	22.9	19.53	46.79	8.80917e+06	1.45532e+07	4.30545e+07	25.21	43.45	9.83	5493885	8464258	10580639	5.74677e+06	10651463	1.0866e+07	1.37922e+07	26138227	31629468	46654810	45482536	38510935	8.12915e+06	9.54607e+06	1.29608e+07
FALSE	High	Master Protein	P17665	Cytochrome c oxidase subunit 7C, mitochondrial OS=Mus musculus OX=10090 GN=Cox7c PE=1 SV=1	0	14.979	32	3	29	3	63	7.3	11	75.23	3	0	0.682	3.693	0.263	0.188254	1.41387e-06	0.000511468	0.585464	9.52181e-06	0.00317094	16.52	22.65	81.27	3.07933e+07	6.25228e+07	1.74047e+08	16.56	48.41	3.9	19048928	29829158	31396558	20429554	37847211	3.08512e+07	82191816	93291890	139522992	168337662	171513431	159702825	2.81862e+07	3.36416e+07	3.84594e+07
FALSE	High	Master Protein	Q62425	Cytochrome c oxidase subunit NDUFA4 OS=Mus musculus OX=10090 GN=Ndufa4 PE=1 SV=2	0	31.607	56	7	60	7	82	9.3	9.52	167.8	7	0	0.973	0.856	1.217	0.848199	0.829578	0.900899	0.974774	0.97134	0.990174	33.64	39.82	52.45	1.12189e+09	1.5242e+09	9.39779e+08	23.52	20.51	18.73	7.48994e+08	1.00697e+09	1289138446	695536271	1220559530	886398178	1629104240	1435403576	507257998	909281315	1000687224	874762773	1.10827e+09	1.13567e+09	1.57914e+09
FALSE	High	Master Protein	P62897	Cytochrome c, somatic OS=Mus musculus OX=10090 GN=Cycs PE=1 SV=2	0	84.464	62	8	159	8	105	11.6	9.58	668.37	8	0	1.672	3.603	0.489	0.155719	8.68394e-09	0.046658	0.518948	6.13177e-08	0.203507	26.98	26.17	21.06	2.61814e+09	4.42064e+09	9.59226e+09	13.22	11.04	7.38	1866784034	1991754076	2490765880	1874465580	4430352822	3391987374	4164679520	3901434982	8615036603	9199613985	9132341259	9007616368	2.76223e+09	2.24632e+09	3.05108e+09
FALSE	High	Master Protein	Q9D0M3	Cytochrome c1, heme protein, mitochondrial OS=Mus musculus OX=10090 GN=Cyc1 PE=1 SV=1	0	14.648	7	2	22	2	325	35.3	9.16	73.82	2	0	0.709	1.39	0.789	0.2604	0.0767648	0.237002	0.700571	0.275946	0.63993	61.08	10.64	42.13	3.28611e+07	2.79576e+07	5.02997e+07	8.88	61.95	7.42	21582206	29982464	29385672	22016138	6.7285e+06	14716832	3.26957e+07	44086318	38918880	44034200	4.75574e+07	5.03418e+07	3.19346e+07	3.38145e+07	3.59962e+07
FALSE	High	Master Protein	Q9CX80	Cytoglobin OS=Mus musculus OX=10090 GN=Cygb PE=1 SV=1	0	27.824	25	6	68	6	190	21.5	6.8	149.29	6	0	1.186	0.859	1.381	0.732035	0.824359	0.971871	0.959065	0.968133	0.995858	22.44	24.7	19.31	2.92687e+08	3.6332e+08	2.74512e+08	4.77	7.29	9.49	215338927	258566205	234265638	221896706	337762427	320505945	281128231	307938493	2.08699e+08	2.74636e+08	234659250	2.71845e+08	3.18631e+08	2.91613e+08	2.86965e+08
FALSE	High	Master Protein	P28271	Cytoplasmic aconitate hydratase OS=Mus musculus OX=10090 GN=Aco1 PE=1 SV=3	0	64.933	22	15	108	15	889	98.1	7.5	310.74	15	0	1.303	0.612	1.963	0.515453	0.452058	0.520947	0.889322	0.829178	0.867723	29.46	27.98	38.95	1.61442e+08	2.65998e+08	9.07415e+07	1.34	5.76	8.1	1.09738e+08	146093017	1.18886e+08	1.21245e+08	2.11717e+08	1.9647e+08	2.41629e+08	212497578	6.40043e+07	8.08661e+07	7.49085e+07	8.72507e+07	1.62376e+08	1.64765e+08	1.59963e+08
FALSE	High	Master Protein	Q9JHU4	Cytoplasmic dynein 1 heavy chain 1 OS=Mus musculus OX=10090 GN=Dync1h1 PE=1 SV=2	0	38.42	3	13	35	13	4644	531.7	6.42	64.47	13	0	0.722	0.805	0.881	0.270157	0.985228	0.361626	0.709318	0.999973	0.787801	30.74	45.18	58.99	8.67243e+08	5.99196e+08	6.94747e+08	10.39	10.57	5.29	6.5208e+08	6.93151e+08	757236578	6.07869e+08	4.79507e+08	4.30787e+08	5.95839e+08	5.69513e+08	487969728	618122082	721449207	680431453	9.70295e+08	7.81742e+08	9.27582e+08
FALSE	High	Master Protein	O88485	Cytoplasmic dynein 1 intermediate chain 1 OS=Mus musculus OX=10090 GN=Dync1i1 PE=1 SV=2	0	107.354	35	14	148	14	628	70.7	5.12	508.06	14	0	0.913	0.591	1.549	0.655593	0.321379	0.844064	0.93181	0.716544	0.976069	38.44	30.92	31.18	3.10075e+08	2.84441e+08	1.87191e+08	5.56	3.06	12.02	182347571	277035121	251213153	2.54042e+08	2.51047e+08	240620382	207931388	2.2906e+08	1.14858e+08	173272773	2.09892e+08	1.7032e+08	2.94676e+08	3.12443e+08	3.07725e+08
FALSE	High	Master Protein	O88487	Cytoplasmic dynein 1 intermediate chain 2 OS=Mus musculus OX=10090 GN=Dync1i2 PE=1 SV=1	0	52.852	26	9	60	9	612	68.4	5.29	177.37	9	0	1.015	0.455	1.838	0.801728	0.0774973	0.615534	0.966506	0.278099	0.913683	45.47	22.67	18.54	9.01681e+07	9.69614e+07	3.35708e+07	14.53	10.6	5.31	58373882	6.24793e+07	75783391	6.6155e+07	82959256	84171039	7.10962e+07	83513440	25006114	3.09013e+07	31230138	32865025	1.00567e+08	7.04647e+07	9.28313e+07
FALSE	High	Master Protein	Q8R1Q8	Cytoplasmic dynein 1 light intermediate chain 1 OS=Mus musculus OX=10090 GN=Dync1li1 PE=1 SV=1	0	67.213	30	12	78	12	523	56.6	6.42	224.43	12	0	1.274	0.532	2.308	0.582964	0.240201	0.35392	0.919609	0.612502	0.784409	33.75	34.49	34.21	1.75615e+08	2.75479e+08	7.17664e+07	5.19	3.5	11.44	124629330	146043315	123881747	1.36586e+08	203709895	2.28954e+08	2.56169e+08	237448204	61453716	58806035	6.67764e+07	7.41709e+07	1.84411e+08	1.64709e+08	1.70557e+08
FALSE	High	Master Protein	Q6PDL0	Cytoplasmic dynein 1 light intermediate chain 2 OS=Mus musculus OX=10090 GN=Dync1li2 PE=1 SV=2	0	33.877	24	9	48	9	492	54.2	6.28	124.95	9	0	1.004	0.526	1.846	0.86192	0.241071	0.610688	0.979312	0.613677	0.911612	32.61	25.35	34.91	1.87856e+08	1.87841e+08	9.8462e+07	5.14	8.3	11.29	1.26325e+08	171509628	154126336	129535858	180800625	1.49793e+08	1.68388e+08	1.68334e+08	64801961	8.98813e+07	96085384	9.71416e+07	1.8692e+08	1.9343e+08	1.88798e+08
FALSE	High	Master Protein	Q5SQX6	Cytoplasmic FMR1-interacting protein 2 OS=Mus musculus OX=10090 GN=Cyfip2 PE=1 SV=2	0	15.522	4	4	11	4	1253	145.6	7.05	21.7	4	0		100	0.01		1e-17	1e-17		7.53448e-17	6.99827e-17						1.94485e+07			8.88										18155525	19856787	1.74101e+07
FALSE	High	Master Protein	Q99M51	Cytoplasmic protein NCK1 OS=Mus musculus OX=10090 GN=Nck1 PE=1 SV=1	0	31.056	25	9	49	8	377	42.9	6.47	105.07	9	0	1.075	0.937	1.291	0.932065	0.584444	0.844891	0.985566	0.909624	0.976229	28.18	56.85	31.56	1.43134e+08	1.28752e+08	1.18456e+08	6.92	12.08	13.75	99412344	120430398	94936506	110462212	101593702	111631547	1.29846e+08	88485607	82771662	95113484	1.08242e+08	125633962	1.58916e+08	1.35822e+08	1.40095e+08
FALSE	High	Master Protein	O55033	Cytoplasmic protein NCK2 OS=Mus musculus OX=10090 GN=Nck2 PE=1 SV=1	0	57.238	36	12	76	11	380	42.9	6.95	147.09	12	1	1.117	0.849	1.461	0.87603	0.763862	0.96203	0.981477	0.962703	0.995858	33.62	21.34	29.6	1.92627e+08	2.16796e+08	1.30503e+08	4.41	3.83	5.93	112999361	1.68679e+08	139495947	156805433	181071574	185747567	188673997	199808294	1.03283e+08	110958914	1.16887e+08	126528075	1.95047e+08	1.90238e+08	1.885e+08
FALSE	High	Master Protein	Q8BMK4	Cytoskeleton-associated protein 4 OS=Mus musculus OX=10090 GN=Ckap4 PE=1 SV=2	0	66.141	25	14	76	14	575	63.7	5.64	194.64	14	0	1.132	0.795	1.18	0.794749	0.946656	0.834359	0.966113	0.995298	0.974641	54.77	46.44	47.19	8.76158e+08	8.46983e+08	7.21849e+08	14.04	2.1	8.67	645975385	6.7801e+08	6.39482e+08	7.87968e+08	6.92765e+08	724355273	770774918	769279926	657016991	6.93436e+08	7.16198e+08	6.43869e+08	9.55832e+08	7.79663e+08	8.03126e+08
FALSE	High	Master Protein	Q9CPY7	Cytosol aminopeptidase OS=Mus musculus OX=10090 GN=Lap3 PE=1 SV=3	0	108.412	32	16	206	16	519	56.1	7.72	643.45	16	0	0.941	0.774	1.236	0.770526	0.86221	0.902684	0.964691	0.977536	0.990174	16.59	17.89	17.95	8.2797e+08	7.72975e+08	6.32469e+08	4.85	2.45	6.98	5.67251e+08	716904357	6.25914e+08	6.40447e+08	625871098	653687901	725591952	684657901	4.72195e+08	610201473	556109539	6.16909e+08	8.514e+08	8.08531e+08	7.66718e+08
FALSE	High	Master Protein	Q8R0Y6	Cytosolic 10-formyltetrahydrofolate dehydrogenase OS=Mus musculus OX=10090 GN=Aldh1l1 PE=1 SV=1	0	92.962	26	18	100	16	902	98.6	5.91	274.91	18	2	1.503	0.598	2.388	0.309221	0.369678	0.30538	0.75903	0.775916	0.735123	39.76	53.44	56.8	2.73705e+08	4.34898e+08	1.39562e+08	9.14	2.4	29.2	189605649	262075058	211053331	154202844	377105415	3.30271e+08	383179258	3.79798e+08	65957048	1.30568e+08	1.78432e+08	1.3435e+08	2.80554e+08	2.95571e+08	2.67022e+08
FALSE	High	Master Protein	Q91V12	Cytosolic acyl coenzyme A thioester hydrolase OS=Mus musculus OX=10090 GN=Acot7 PE=1 SV=2	0	58.404	25	7	87	7	381	42.5	8.68	287.13	7	0	1.849	0.482	3.566	0.119778	0.107797	0.0407287	0.438933	0.357615	0.180077	17.65	14.99	16.01	2.62043e+08	5.59855e+08	1.42473e+08	5.48	3.32	8.3	1.94433e+08	226106249	211384924	2.0031e+08	4.85006e+08	478066597	5.17271e+08	470894295	9.83695e+07	1.25798e+08	1.49988e+08	131830393	2.87698e+08	2.55005e+08	2.58937e+08
FALSE	High	Master Protein	Q9D187	Cytosolic iron-sulfur assembly component 2B OS=Mus musculus OX=10090 GN=Ciao2b PE=1 SV=1	0	16.39	31	3	9	3	163	17.7	4.98	37.03	3	0	2.428	0.555	5.305	0.0758863	0.324769	0.0129584	0.315474	0.722328	0.0670593	38.32	41.29	36.04	3.82582e+06	2.38361e+07	1.80758e+06	27.63	15.88	31.61	3254494	2.69503e+06	2.47068e+06	3.81278e+06	1.66703e+07	22726059	1.99257e+07	23707778	1.27294e+06	1.75322e+06	3.02343e+06		4.81558e+06	3.03948e+06	3.02648e+06
FALSE	High	Master Protein	Q9D1A2	Cytosolic non-specific dipeptidase OS=Mus musculus OX=10090 GN=Cndp2 PE=1 SV=1	0	79.097	37	13	105	13	475	52.7	5.66	358.96	13	0	1.086	0.428	2.633	0.893232	0.0139909	0.145705	0.981477	0.0671868	0.476128	28.26	36.08	49.91	2.90834e+09	2.17859e+09	2.52377e+09	41.85	46.93	49.94	1.39522e+09	4510781297	2.87709e+09	1812879705	1.63212e+09	3.7548e+09	1.66247e+09	2.19305e+09	2124901418	2270454115	4239585717	1.0244e+09	2.06446e+09	5.10066e+09	3.52431e+09
FALSE	High	Master Protein	Q3V1L4	Cytosolic purine 5'-nucleotidase OS=Mus musculus OX=10090 GN=Nt5c2 PE=1 SV=2	0	36.238	12	5	45	5	560	64.8	6.21	137.47	5	0	2.168	0.946	2.114	0.0483141	0.652614	0.453009	0.224795	0.935057	0.846107	30.05	42.79	16.99	2.89858e+07	8.16628e+07	2.96154e+07	9.01	8.43	23.5	19157167	24764168	2.39935e+07	2.15927e+07	64316473	64599232	81447374	79170112	14752293	2.72238e+07	30706674	31708011	3.38993e+07	2.79293e+07	2.9391e+07
FALSE	High	Master Protein	Q5SXY1	Cytospin-B OS=Mus musculus OX=10090 GN=Specc1 PE=1 SV=2	0	18.385	7	6	20	6	1067	118	6.64	42.73	6	0	1.718	0.443	3.772	0.308835	0.11364	0.0647634	0.75903	0.370908	0.262947	17.26	19.77	24.02	6.45135e+06	1.65048e+07	2.85724e+06	10.36	7.48	18.51	4592092	5431123	4.58273e+06	5.35314e+06	1.44323e+07	9097030	1.42059e+07	16015503	1.80986e+06	3.38392e+06	2.72761e+06	2.82815e+06	6.79479e+06	6.12527e+06	5.61364e+06
FALSE	High	Master Protein	Q61753	D-3-phosphoglycerate dehydrogenase OS=Mus musculus OX=10090 GN=Phgdh PE=1 SV=3	0	53.132	22	12	75	12	533	56.5	6.54	202.08	12	0	3.192	0.63	5.291	0.00216269	0.530402	0.00396931	0.0139551	0.87393	0.0221538	19.97	19.91	27.2	2.11437e+08	7.45092e+08	1.28934e+08	2.94	3.1	10.36	141589686	195642132	174199122	140373135	632786624	647542669	698150032	632606552	82806245	122303055	121354180	123078409	2.09506e+08	2.20647e+08	2.13386e+08
FALSE	High	Master Protein	Q9DD18	D-aminoacyl-tRNA deacylase 1 OS=Mus musculus OX=10090 GN=Dtd1 PE=1 SV=2	0	29.937	24	6	38	6	209	23.4	7.87	130.25	6	0	0.863	0.819	1.103	0.582221	0.965096	0.743344	0.919609	0.997437	0.949568	19.81	26.75	19.12	1.24904e+09	9.70305e+08	7.82331e+08	12.77	5.59	6.69	1029968013	995225416	1047061796	918775137	858771215	8.7187e+08	872418522	824419913	6.28498e+08	754499825	684697533	715196182	1.52401e+09	1.14376e+09	1.2826e+09
FALSE	High	Master Protein	Q9JII5	DAZ-associated protein 1 OS=Mus musculus OX=10090 GN=Dazap1 PE=1 SV=2	0	20.332	14	3	24	3	406	43.2	8.56	73.84	3	0	3.379	0.967	3.791	0.00212249	0.634336	0.0639419	0.0137177	0.92767	0.260133	18.4	19.66	19.21	2.69021e+07	9.80347e+07	1.64139e+07	1.57	7.49	33.94	1.79772e+07	24124037	13146637	2.06086e+07	79876781	84149031	103895528	85394985	16328217	7.76634e+06	1.71592e+07	1.4836e+07	2.66003e+07	2.72073e+07	2.64469e+07
FALSE	High	Master Protein	Q80XN0	D-beta-hydroxybutyrate dehydrogenase, mitochondrial OS=Mus musculus OX=10090 GN=Bdh1 PE=1 SV=2	0	30.279	18	7	56	7	343	38.3	9.01	139.37	7	0	2.096	0.59	2.778	0.0447225	0.344196	0.200724	0.209539	0.744622	0.582711	49.76	24.09	51.16	2.69851e+08	3.518e+08	1.47396e+08	6.98	8.37	15.16	184410297	231296004	232399287	1.84042e+08	257948977	286488162	340831589	323885795	143879287	136646398	1.40607e+08	143189539	2.79155e+08	2.60858e+08	2.84679e+08
FALSE	High	Master Protein	Q8K3H0	DCC-interacting protein 13-alpha OS=Mus musculus OX=10090 GN=Appl1 PE=1 SV=1	0	13.746	13	6	15	6	707	79.3	5.41	22.98	6	0	1.606	0.01	100	0.401399	1e-17	1e-17	0.830803	7.53448e-17	6.99827e-17	19.17			4.20204e+06	3.37043e+07		9.43	23.76			3.71318e+06	3442062	2.75543e+06	1.73224e+07	27371093	1.97121e+07	3.41505e+07					4.60351e+06	4.18775e+06	4.21638e+06
FALSE	High	Master Protein	Q8K0V2	DCN1-like protein 3 OS=Mus musculus OX=10090 GN=Dcun1d3 PE=2 SV=1	0	6.377	6	2	6	2	304	34.4	5.12	12.33	2	0	0.909	0.809	1.079	0.693567	0.99552	0.709853	0.945223	0.999973	0.939975	11.23	10.97	16.39	1.9183e+09	1.70357e+09	1.51488e+09	10.58	7.71	8.11	1057155840	1654718592	1619056000	1489449216	1.32374e+09	1583599158	1588288455	1.51925e+09	1361970304	1462845996	1.42402e+09	1412852630	1.56424e+09	1.86621e+09	1.98327e+09
FALSE	High	Master Protein	P61963	DDB1- and CUL4-associated factor 7 OS=Mus musculus OX=10090 GN=Dcaf7 PE=1 SV=1	0	16.841	11	3	12	3	342	38.9	5.52	30.12	3	0	2.018	0.01	100	0.167538	1e-17	1e-17	0.544466	7.53448e-17	6.99827e-17	26.97			4.09369e+06	4.99908e+07		24.27	3.99		3.79603e+06	2855535	3.64035e+06		4.36839e+07	40938364	45074552	39629854					5.61688e+06	3.2205e+06	4.45927e+06
FALSE	High	Master Protein	O35215	D-dopachrome decarboxylase OS=Mus musculus OX=10090 GN=Ddt PE=1 SV=3	0	14.363	46	4	29	4	118	13.1	6.54	60.61	4	0	1.093	1.541	0.579	0.933132	0.0157396	0.0627177	0.985566	0.0745827	0.257479	29.67	72.75	35.48	3.06607e+08	3.14905e+08	4.28903e+08	18.27	9.31	8.1	226979124	264731268	257041180	162080516	2.34972e+08	2.60089e+08	324856085	280677360	369762926	414170467	380849317	400014545	3.35855e+08	2.98566e+08	3.14864e+08
FALSE	High	Master Protein	Q80WW9	DDRGK domain-containing protein 1 OS=Mus musculus OX=10090 GN=Ddrgk1 PE=1 SV=2	0	10.287	13	3	7	3	315	36	5.35	11.92	3	0	2.287	0.742	3.059	0.0160996	0.890162	0.127523	0.0879351	0.98208	0.432405	8.15	11.14	8.61	1.26021e+08	2.8826e+08	9.56915e+07	7.92	4.84	13.41	87175658	109166400	9.26994e+07	1.03627e+08	252773040	253424256	261592384	241603392	58129152	91374024	99786080	90252888	1.28991e+08	1.23119e+08	1.13553e+08
FALSE	High	Master Protein	Q8VDK1	Deaminated glutathione amidase OS=Mus musculus OX=10090 GN=Nit1 PE=1 SV=2	0	28.135	27	6	39	6	323	35.7	7.94	99.31	6	0	0.828	0.466	1.85	0.468989	0.0946406	0.613106	0.860118	0.323551	0.913012	29.95	28.98	21.58	8.70379e+07	6.51234e+07	3.79885e+07	5.09	8.19	6.53	4.77276e+07	83536705	7.07736e+07	63145467	58397788	4.86136e+07	6.39035e+07	4.7985e+07	2.88405e+07	3.84969e+07	3.98685e+07	2.88095e+07	8.73826e+07	9.42135e+07	8.66946e+07
FALSE	High	Master Protein	Q99LB2	Dehydrogenase/reductase SDR family member 4 OS=Mus musculus OX=10090 GN=Dhrs4 PE=1 SV=3	0	14.839	10	3	16	3	279	29.9	9.38	30.99	3	0	0.558	0.671	2.73	0.0586558	0.617628	0.20787	0.258549	0.923948	0.590881	28.42	48.9	28.29	7.14108e+07	3.38709e+07	1.8207e+07	41.58	13.98	21.46	4.6591e+07	65587972	61907128	1.73698e+07	24305137	26204341	34541023	34295404	6380356	1.81834e+07	23081870	1.64188e+07	6.89395e+07	7.39707e+07	7.58335e+07
FALSE	High	Master Protein	O35459	Delta(3,5)-Delta(2,4)-dienoyl-CoA isomerase, mitochondrial OS=Mus musculus OX=10090 GN=Ech1 PE=1 SV=1	0	66.926	35	10	87	10	327	36.1	7.71	222.56	10	0	0.981	0.69	1.369	0.802441	0.568962	0.99666	0.966506	0.89807	0.999407	47.23	35.42	58.42	4.58584e+08	5.64462e+08	2.83212e+08	15.03	5.7	8.35	293747254	4.2047e+08	4.54966e+08	2.97649e+08	460384004	4.90111e+08	556379593	4.65014e+08	2.03473e+08	2.72908e+08	2.08747e+08	2.40503e+08	4.3465e+08	4.83836e+08	5.57313e+08
FALSE	High	Master Protein	Q8CHT0	Delta-1-pyrroline-5-carboxylate dehydrogenase, mitochondrial OS=Mus musculus OX=10090 GN=Aldh4a1 PE=1 SV=3	0	23.156	13	7	23	7	562	61.8	8.24	30.32	7	0	0.825	0.652	1.659	0.40916	0.507107	0.7706	0.835785	0.859688	0.958913	34.33	37.05	26.53	1.15826e+08	8.21378e+07	3.06566e+07	4.02	6.17	5.8	77812357	1.01497e+08	101784776	8.80139e+07	65451653	6.93932e+07	6.9702e+07	76731327	18840404	3.17825e+07	29141876	29442170	1.15137e+08	1.14469e+08	1.24682e+08
FALSE	High	Master Protein	Q9Z110	Delta-1-pyrroline-5-carboxylate synthase OS=Mus musculus OX=10090 GN=Aldh18a1 PE=1 SV=2	0	47.74	18	12	44	12	795	87.2	7.55	114.55	12	0	1.563	0.422	2.63	0.328059	0.0568475	0.204718	0.782668	0.22006	0.587219	31.68	60.68	46.86	7.35653e+07	1.56469e+08	2.45111e+07	21.16	7.69	5.6	6.30457e+07	57159591	61112776	4.16243e+07	139869340	1.02472e+08	139290025	149666868	1.89192e+07	1.93314e+07	2.42933e+07	2.54451e+07	9.32869e+07	6.44651e+07	8.39502e+07
FALSE	High	Master Protein	P10518	Delta-aminolevulinic acid dehydratase OS=Mus musculus OX=10090 GN=Alad PE=1 SV=1	0	54.789	29	7	62	7	330	36	6.79	251.12	7	0	1.594	1.274	1.011	0.201138	0.0897617	0.614471	0.607464	0.311591	0.913574	40.66	60.91	35.54	7.24859e+08	1.3284e+09	6.05875e+08	14.88	24.32	25.19	601375390	554467355	579331496	559256053	994596806	937592224	1411874744	1647381468	433225289	5.51145e+08	917159627	599842212	8.89838e+08	6.25333e+08	7.09656e+08
FALSE	High	Master Protein	Q9WV69	Dematin OS=Mus musculus OX=10090 GN=Dmtn PE=1 SV=1	0	123.835	54	17	200	16	405	45.4	8.41	529.39	17	1	1.858	0.949	1.907	0.0827165	0.541886	0.426858	0.337927	0.881252	0.831306	31.42	30.79	23.7	8.34221e+08	1.61828e+09	8.73505e+08	7.45	4.96	7.66	5.855e+08	644805304	681586251	624328896	1.33628e+09	1297838192	1.60965e+09	1.47796e+09	7.65184e+08	8.37616e+08	8.68225e+08	756016755	8.66348e+08	7.27217e+08	8.34913e+08
FALSE	High	Master Protein	Q8K382	DENN domain-containing protein 1A OS=Mus musculus OX=10090 GN=Dennd1a PE=1 SV=2	0.001	5.285	2	2	8	2	1016	111.5	6.79	5.52	2	0	1.181	1.034	1.025	0.85748	0.51702	0.607523	0.97706	0.865719	0.911147	12.85	21.76	20.38	4.8418e+06	1.19409e+07	1.1616e+07	8.31	4.38	23.59	2.94803e+06	4247260	4.36213e+06	3.69676e+06	9951402	10253261	4878431	1.1382e+07	4523925	9055155	1.12572e+07	15414036	4.36212e+06	4.7901e+06	5.34341e+06
FALSE	High	Master Protein	Q9CQJ6	Density-regulated protein OS=Mus musculus OX=10090 GN=Denr PE=1 SV=1	0	16.091	17	3	24	3	198	22.2	5.3	79.64	3	0	1.065	0.906	1.131	0.953961	0.663328	0.653145	0.991961	0.935324	0.922462	11.93	13.9	11.72	1.59069e+08	1.66163e+08	1.46299e+08	5.14	3.39	7.79	109348752	130783790	135835383	118124870	138313602	148059566	154449996	148632682	127567971	144649888	122143840	133261426	1.618e+08	1.47499e+08	1.66392e+08
FALSE	High	Master Protein	Q9QX60	Deoxyguanosine kinase, mitochondrial OS=Mus musculus OX=10090 GN=Dguok PE=1 SV=3	0	27.881	17	3	26	3	277	32.3	7.66	111.59	3	0	0.995	0.553	1.584	0.771593	0.281397	0.818964	0.964791	0.670239	0.970107	16.79	20.5	42.64	2.59958e+07	3.6618e+07	2.53568e+07	9.13	16.53	17.47	16666022	25450572	19230618	20699468	33202208	2.88998e+07	43163178	28304798	17713338	2.18769e+07	32018268	26469154	2.46602e+07	2.87034e+07	2.35567e+07
FALSE	High	Master Protein	Q3TXU5	Deoxyhypusine synthase OS=Mus musculus OX=10090 GN=Dhps PE=1 SV=2	0	20.774	17	5	29	5	369	40.6	5.67	60.19	5	0	1.774	0.563	3.201	0.253942	0.426465	0.116065	0.69351	0.809759	0.403341	54.21	46.28	70.54	1.68322e+07	4.60165e+07	8.28665e+06	23.19	12.36	11.4	1.16102e+07	8.37296e+06	13463472	7.57432e+06	40536882	47123741	41568258	2.33163e+07	3.1552e+06	5.54963e+06	8.34754e+06	6.99425e+06	1.71792e+07	1.75546e+07	1.64922e+07
FALSE	High	Master Protein	Q6P8M1	Deoxyribonuclease TATDN1 OS=Mus musculus OX=10090 GN=Tatdn1 PE=1 SV=1	0	6.344	8	2	4	2	295	33.3	6.18	5.01	2	0
FALSE	High	Master Protein	Q9CQ43	Deoxyuridine 5'-triphosphate nucleotidohydrolase OS=Mus musculus OX=10090 GN=Dut PE=1 SV=1	0	11.908	17	2	13	2	162	17.4	6.04	6.44	2	0	0.884	0.966	0.934	0.632429	0.495969	0.505095	0.927242	0.857499	0.863688	6.22	10.61	9.88	2.06302e+09	1.80307e+09	2.0132e+09	9.75	6.85	9.53	1368524210	1863596464	1583756186	1823416256	1.54317e+09	1.72855e+09	1.67648e+09	1588268938	1.84892e+09	1834980137	1893355294	1989199526	2.02497e+09	2.10178e+09	1.94003e+09
FALSE	High	Master Protein	Q61495	Desmoglein-1-alpha OS=Mus musculus OX=10090 GN=Dsg1a PE=2 SV=2	0	15.982	4	5	21	5	1057	114.5	4.89	34.15	5	0	0.57	0.741	0.943	0.0846033	0.836354	0.407923	0.342848	0.97263	0.81827	72.7	63.64	69.09	9.71679e+07	2.5279e+07	5.49652e+07	31.43	64.01	54.78	40952793	127947337	93516897	3.13584e+07	23873846	51773570	1.42781e+07	11106749	4.94483e+07	46397922	126872562	15577130	7.27739e+07	1.443e+08	1.14554e+08
FALSE	High	Master Protein	E9Q557	Desmoplakin OS=Mus musculus OX=10090 GN=Dsp PE=1 SV=1	0	307.235	22	68	341	68	2883	332.7	6.8	782.62	68	0	0.563	0.829	0.767	0.0689112	0.927823	0.274227	0.294705	0.992427	0.699562	74.78	78.7	85.39	1.37602e+09	6.59994e+08	9.34689e+08	35.11	33.12	41.34	610988941	1.60382e+09	1473125256	5.56475e+08	512805766	8.88972e+08	4.23819e+08	6.225e+08	6.7963e+08	964288945	1.74388e+09	5.11747e+08	1.04679e+09	1.8088e+09	1.81373e+09
FALSE	High	Master Protein	Q9R0P5	Destrin OS=Mus musculus OX=10090 GN=Dstn PE=1 SV=3	0	47.437	46	7	99	6	165	18.5	7.97	308.49	7	0	3.855	0.61	6.58	0.000155118	0.392095	0.000612205	0.00112154	0.784744	0.00369145	27.6	23.9	20.55	2.47554e+08	1.02168e+09	1.54908e+08	10.02	8.49	4.91	163018026	225270725	181081510	212586079	781160508	9.51383e+08	9.72966e+08	891999826	125842500	151987534	142879292	111538459	2.41213e+08	2.54062e+08	2.21817e+08
FALSE	High	Master Protein	Q9CQT7	Desumoylating isopeptidase 1 OS=Mus musculus OX=10090 GN=Desi1 PE=1 SV=1	0	6.493	10	3	8	3	168	18.4	4.94	12.4	3	0	2.386	0.43	5.497	0.0743145	0.095413	0.0111721	0.310868	0.325463	0.0584876	16.69	24.42	22.77	1.01996e+07	4.58213e+07	4.28329e+06	12.68	6.91	32.48	5577684	9347587	8.05587e+06	8456145	35140999	41278070	31650753	40531008	5675122	3438440		4.14918e+06	8.25314e+06	1.05423e+07	9.86809e+06
FALSE	High	Master Protein	Q8K2H2	Deubiquitinase OTUD6B OS=Mus musculus OX=10090 GN=Otud6b PE=1 SV=1	0	33.928	21	5	31	5	294	33.7	5.53	118.25	5	0	2.45	0.863	2.593	0.0298028	0.901355	0.231579	0.148829	0.984149	0.630314	35.62	60.43	27.39	2.67912e+07	1.13187e+08	2.38029e+07	9.72	3.67	8.56		25177297	1.84212e+07	20666764	95869286	95281396	75359428	100532130	1.73785e+07	2.54257e+07	24385142	2.19546e+07	2.62338e+07	2.83952e+07	2.25652e+07
FALSE	High	Master Protein	Q8CDG3	Deubiquitinating protein VCPIP1 OS=Mus musculus OX=10090 GN=Vcpip1 PE=1 SV=1	0	7.509	2	2	7	2	1220	134.4	7.17	17.21	2	0	1.339	0.01	100	0.645113	1e-17	1e-17	0.929564	7.53448e-17	6.99827e-17	44.23			2.81313e+07	4.51872e+07		29.25	32.57		20160126	24134349	1.40786e+07	21961357	4.77474e+07	56345916	32147470	25810300					3.68731e+07	2.72189e+07	1.72457e+07
FALSE	High	Master Protein	Q8BH86	D-glutamate cyclase, mitochondrial OS=Mus musculus OX=10090 GN=Dglucy PE=1 SV=1	0.001	5.217	4	2	5	2	617	66.3	7.09	7.52	2	0	0.589	0.472	1.315	0.186714	0.157679	0.921035	0.583663	0.464882	0.990747	34.54	49.81	22.04	1.1898e+07	3.89127e+06	2.85737e+06	17.94	29.21	45.61	7.68932e+06	9.13136e+06	1.0644e+07	8.20116e+06	5.29718e+06		3.82752e+06	3.04805e+06	2279818		6.01871e+06	2.69619e+06	1.51371e+07	1.02984e+07	1.30385e+07
FALSE	High	Master Protein	Q9JIQ3	Diablo IAP-binding mitochondrial protein OS=Mus musculus OX=10090 GN=Diablo PE=1 SV=2	0	32.562	27	5	46	5	237	26.8	6.37	133.28	5	0	0.76	0.705	1.077	0.287301	0.76718	0.597534	0.730493	0.962703	0.90818	35.42	36.91	38.97	1.22973e+08	8.18331e+07	6.99306e+07	13.97	29.85	1.89	95756794	95827097	54325914	1.03213e+08	81004063	59159234	5.40934e+07	101086266	54188536	52806464	7.01247e+07	67267759	1.41689e+08	1.08075e+08	1.10671e+08
FALSE	High	Master Protein	Q6WQJ1	Diacylglycerol lipase-alpha OS=Mus musculus OX=10090 GN=Dagla PE=1 SV=2	0	46.268	11	10	67	10	1044	115.3	6.42	137.13	10	0	1.821	0.764	2.415	0.126848	0.965134	0.304197	0.456169	0.997437	0.733321	55.67	38.95	40.13	1.16995e+08	2.2574e+08	7.45917e+07	11.57	9.33	7.13	8.86146e+07	1.01779e+08	8.38347e+07	84923837	1.87992e+08	1.97829e+08	1.77553e+08	1.8805e+08	59291539	7.56999e+07	6.78986e+07	4.95138e+07	1.35714e+08	1.14788e+08	1.02694e+08
FALSE	High	Master Protein	Q9QUN9	Dickkopf-related protein 3 OS=Mus musculus OX=10090 GN=Dkk3 PE=2 SV=1	0	34.341	21	5	51	5	349	38.4	4.54	167.08	5	0	0.736	0.789	1.085	0.250094	0.997514	0.587496	0.689086	0.999973	0.903428	55.55	58.39	36.08	1.1668e+08	1.79601e+08	1.54267e+08	4.98	5.53	10.64	75175056	1.06934e+08	92154746	8.27008e+07	1.45919e+08	136560926	1.71242e+08	33735191	5.4887e+07	1.41301e+08	1.31637e+08	1.54379e+08	1.21178e+08	1.20601e+08	1.12886e+08
FALSE	High	Master Protein	O08749	Dihydrolipoyl dehydrogenase, mitochondrial OS=Mus musculus OX=10090 GN=Dld PE=1 SV=2	0	112.965	36	16	195	16	509	54.2	7.9	730.58	16	0	0.759	0.836	0.882	0.352067	0.903695	0.432529	0.806691	0.984825	0.834065	23.65	19.55	30.62	2.26442e+09	1.71248e+09	1.98971e+09	7.02	5.27	4.26	1.70595e+09	1.89669e+09	1.86067e+09	1.69933e+09	1513314676	1484618271	1.51089e+09	1.46186e+09	1551661890	1935169977	1.87917e+09	1.92619e+09	2.52424e+09	2.14211e+09	2.27924e+09
FALSE	High	Master Protein	Q8BMF4	Dihydrolipoyllysine-residue acetyltransferase component of pyruvate dehydrogenase complex, mitochondrial OS=Mus musculus OX=10090 GN=Dlat PE=1 SV=2	0	128.755	26	15	296	15	642	67.9	8.57	1138.47	15	0	0.902	0.582	1.577	0.675905	0.203248	0.684911	0.941816	0.552054	0.932147	21.61	24.34	24.31	3.95396e+09	3.07133e+09	1.99532e+09	12.22	9.02	9.45	2.81914e+09	3.3874e+09	3340725757	2.37707e+09	2936901706	2.33871e+09	2.88833e+09	2715443176	1.41559e+09	1.88824e+09	2009625941	2115596230	4.17141e+09	3.82034e+09	4.09224e+09
FALSE	High	Master Protein	Q9D2G2	Dihydrolipoyllysine-residue succinyltransferase component of 2-oxoglutarate dehydrogenase complex, mitochondrial OS=Mus musculus OX=10090 GN=Dlst PE=1 SV=1	0	70.482	28	11	183	11	454	49	8.95	565.14	11	0	1.195	1.848	0.625	0.674933	0.00146573	0.136218	0.94171	0.00850252	0.456917	30.29	26.38	33.25	2.90016e+09	3.27874e+09	4.90714e+09	8.31	13.37	7.2	1944700041	2.61021e+09	2381006739	1.8524e+09	2.67529e+09	2.14214e+09	3233882067	3.03036e+09	3.53104e+09	4.92375e+09	4.70641e+09	4834564389	2.88378e+09	2.94381e+09	2.91663e+09
FALSE	High	Master Protein	Q8BVI4	Dihydropteridine reductase OS=Mus musculus OX=10090 GN=Qdpr PE=1 SV=2	0	71.027	47	7	119	7	241	25.6	7.81	543.91	7	0	0.921	1.036	0.871	0.72128	0.341826	0.418568	0.95663	0.742354	0.827739	55.61	13.8	34.41	1.3382e+09	7.87448e+08	1.31814e+09	115.7	8.53	108.08	7.02721e+08	1087622223	6571979891	1.09744e+09	6.70833e+08	6.61456e+08	676118583	786780848	1171214328	1062673756	7.14349e+09	1116877271	1.0441e+09	1.22663e+09	8.05039e+09
FALSE	High	Master Protein	P97427	Dihydropyrimidinase-related protein 1 OS=Mus musculus OX=10090 GN=Crmp1 PE=1 SV=1	0	134.9	51	22	232	17	572	62.1	7.12	697.94	22	1	1.035	0.543	1.889	0.994212	0.123539	0.438111	0.999183	0.395158	0.837412	23.56	21.64	26.95	1.31718e+09	1.30892e+09	6.90232e+08	4.31	6.58	4.91	9.21918e+08	1.20807e+09	1.02696e+09	9.6186e+08	1.20502e+09	1141463325	1149777778	1.10837e+09	490944738	682317825	721455564	628841214	1.36414e+09	1.36247e+09	1.25798e+09
FALSE	High	Master Protein	O08553	Dihydropyrimidinase-related protein 2 OS=Mus musculus OX=10090 GN=Dpysl2 PE=1 SV=2	0	263.663	59	25	605	20	572	62.2	6.38	2213.51	25	5	1.161	0.607	1.889	0.73737	0.2673	0.438339	0.961787	0.650149	0.837412	13.99	18.8	15.25	1.37039e+10	1.53214e+10	8.21785e+09	4.9	1.77	5.04	9.6806e+09	1.17626e+10	1.05367e+10	1.06645e+10	1.32997e+10	12757914940	1.45039e+10	1.34007e+10	6059423831	8.20163e+09	8.13116e+09	7.84792e+09	1.43241e+10	1.33015e+10	1.2907e+10
FALSE	High	Master Protein	Q62188	Dihydropyrimidinase-related protein 3 OS=Mus musculus OX=10090 GN=Dpysl3 PE=1 SV=1	0	227.3	56	23	327	18	570	61.9	6.49	1328.95	23	1	0.941	0.475	1.919	0.769815	0.0395942	0.419784	0.964676	0.16392	0.827974	17.53	22.32	22.1	2.74709e+09	2.49189e+09	1.30826e+09	4.87	2.56	2.77	1.85912e+09	2432403325	2.03236e+09	2.08385e+09	2123874858	2177444719	2326564707	2.1575e+09	985573795	1249701125	1.30776e+09	1236661067	2.75089e+09	2.74329e+09	2.48956e+09
FALSE	High	Master Protein	O35098	Dihydropyrimidinase-related protein 4 OS=Mus musculus OX=10090 GN=Dpysl4 PE=1 SV=1	0	158.291	49	18	192	17	572	61.9	6.98	690.57	18	0	0.995	0.479	2.058	0.860879	0.040775	0.389244	0.978758	0.167925	0.803882	23.98	36.06	29.26	6.34781e+08	6.00364e+08	2.81584e+08	5.42	4.35	12.35	4.02501e+08	6.07154e+08	4.97457e+08	4.93157e+08	5.1882e+08	518667876	523441380	5.23918e+08	1.73358e+08	2.7286e+08	278579823	2.68941e+08	6.17184e+08	6.84754e+08	6.09363e+08
FALSE	High	Master Protein	Q9EQF6	Dihydropyrimidinase-related protein 5 OS=Mus musculus OX=10090 GN=Dpysl5 PE=1 SV=1	0	89.99	34	13	142	13	564	61.5	7.09	488.63	13	0	0.774	0.373	2.149	0.382741	0.00359381	0.343211	0.826371	0.019604	0.773466	20.51	46.14	43.07	1.08742e+09	4.79225e+08	2.52909e+08	28.89	2.1	74.06	399221386	9.47713e+08	461274697	835670837	408421666	4.02384e+08	430913337	4.26804e+08	6.69468e+08	2.43683e+08	2.3565e+08	2.32644e+08	1.19556e+09	1.06884e+09	5.65041e+08
FALSE	High	Master Protein	Q9Z218	Dipeptidyl aminopeptidase-like protein 6 OS=Mus musculus OX=10090 GN=Dpp6 PE=1 SV=1	0	116.062	36	25	165	24	804	91.2	6.68	370.09	25	0	0.902	1.289	0.697	0.652833	0.0817162	0.194598	0.931477	0.289074	0.57263	38.52	46.3	58.79	5.85627e+08	6.50603e+08	7.78117e+08	19.78	15.1	10.65	438778157	4.68377e+08	605762661	366182735	5.07699e+08	4.34712e+08	643325062	6.5631e+08	4.62519e+08	737636191	8.14787e+08	733212353	6.49248e+08	5.2824e+08	7.47511e+08
FALSE	High	Master Protein	Q99KK7	Dipeptidyl peptidase 3 OS=Mus musculus OX=10090 GN=Dpp3 PE=1 SV=2	0	39.136	19	8	25	8	738	82.8	5.38	99.46	8	0	0.752	0.579	1.25	0.321374	0.363314	0.803594	0.772682	0.768233	0.968443	36.75	58.52	72.99	7.94443e+07	4.97523e+07	3.78938e+07	35.51	21.3	77.66	5.14178e+07	7.35547e+07	109582275	48097907	4.32763e+07	55213025	26352145	22464082	24204950	4.07132e+07	1.09852e+08	1.87801e+07	7.60814e+07	8.29557e+07	1.39832e+08
FALSE	High	Master Protein	Q80YA7	Dipeptidyl peptidase 8 OS=Mus musculus OX=10090 GN=Dpp8 PE=1 SV=1	0.002	4.076	2	2	2	2	892	102.1	5.81	1.69	2	0	0.532	2.69	0.253	0.0939513	0.000478575	0.000512098	0.371006	0.00291819	0.00317094	69.9	72.87	75.87	1.70116e+07	1.9539e+07	5.31318e+07	55.27	35.35	44.61	25254560	10185267	12463954	14317395	2.50792e+07	1.15436e+07	1.48291e+07	21405625	18097720	43615932	61689300	72386528	3.73685e+07	1.1487e+07	1.52678e+07
FALSE	High	Master Protein	Q9JI46	Diphosphoinositol polyphosphate phosphohydrolase 1 OS=Mus musculus OX=10090 GN=Nudt3 PE=1 SV=1	0	34.089	31	4	59	4	168	19	6.34	172.38	4	0	1.061	0.756	1.313	0.979484	0.802027	0.928099	0.993911	0.96689	0.990747	19.96	11.39	24.93	4.49747e+08	4.95396e+08	3.49418e+08	6.18	6.06	4.94	307542506	388174014	408771796	335750446	413180018	378072569	472662048	458753012	291778694	346967763	335389045	316555061	4.55062e+08	4.37786e+08	5.00728e+08
FALSE	High	Master Protein	Q8R2U6	Diphosphoinositol polyphosphate phosphohydrolase 2 OS=Mus musculus OX=10090 GN=Nudt4 PE=1 SV=1	0	14.547	24	3	9	2	179	20.1	6.35	25.15	3	0	6.603	0.01	100	6.31079e-05	1e-17	1e-17	0.000482331	7.53448e-17	6.99827e-17	25.94			4.26781e+06	2.97685e+07		18.11	18.88		2.67728e+06		3.50234e+06	4378177	26716090	30868700	26395346	20613866					3.96149e+06	4.24553e+06	4.29021e+06
FALSE	High	Master Protein	P0C027	Diphosphoinositol polyphosphate phosphohydrolase 3-alpha OS=Mus musculus OX=10090 GN=Nudt10 PE=1 SV=1	0	32.495	33	4	21	3	164	18.6	5.69	59.95	4	1	4.782	0.638	8.374	2.32277e-05	0.465797	0.000481866	0.000183449	0.839588	0.00299466	34.13	32.47	61.32	8.31232e+07	2.39445e+08	5.22015e+07	27.88	6.17	11.17	5.60569e+07	6.59309e+07	3.58867e+07	90497716	199943316	223848884	228185972	206321950	3.62758e+07	5.18755e+07	4.64321e+07	49297810	8.29459e+07	8.33009e+07	6.143e+07
FALSE	High	Master Protein	Q99JF5	Diphosphomevalonate decarboxylase OS=Mus musculus OX=10090 GN=Mvd PE=1 SV=2	0	9.542	14	4	10	4	401	44	6.3	15.2	4	0	1.009	0.775	1.115	0.839387	0.985505	0.601517	0.972712	0.999973	0.909695	81.1	55.44	65.75	2.57967e+07	1.04697e+08	7.4395e+07	143.66	84.9	54.92	1.5927e+07	25037720	2.10952e+08	13269920	3.54435e+07	3.95588e+07	218615744	270784583	1.23547e+07	97773574	73716915	7.09434e+07	2.35667e+07	2.82378e+07	2.58407e+08
FALSE	High	Master Protein	E9PWR4	Disco interacting protein 2 homolog C OS=Mus musculus OX=10090 GN=Dip2c PE=1 SV=1	0	11.212	3	4	11	4	1557	171	7.62	24.09	4	0	1.163	0.66	1.079	0.918185	0.590763	0.606123	0.983382	0.912238	0.911147	33.79	56.83	25.71	4.58523e+07	2.29853e+07	2.24405e+07	23.46	7.28	20.24	2.83606e+07	5.01336e+07	26141857	3.78437e+07	12560612	17064536	22600424	20393514	1.94868e+07	24703569	16081192	19455447	4.19644e+07	5.65411e+07	3.20226e+07
FALSE	High	Master Protein	Q3UH60	Disco-interacting protein 2 homolog B OS=Mus musculus OX=10090 GN=Dip2b PE=1 SV=1	0	14.966	4	4	19	4	1574	171	8.09	38.65	4	0	1.229	0.852	1.17	0.805975	0.911737	0.734782	0.966506	0.988233	0.947546	39.65	43.28	54.97	2.70488e+07	3.80327e+07	2.16142e+07	12.46	12.41	7.49	2.03546e+07	1.96477e+07	18918447	2.00869e+07	25921728	2.85109e+07	3.85844e+07	3.44603e+07	1.72512e+07	2.05652e+07	20016156	7883286	3.01182e+07	2.21588e+07	2.75127e+07
FALSE	High	Master Protein	O35598	Disintegrin and metalloproteinase domain-containing protein 10 OS=Mus musculus OX=10090 GN=Adam10 PE=1 SV=2	0	15.351	5	3	14	3	749	83.9	7.94	25.2	3	0	0.01	0.01		1e-17	1e-17		8.55319e-17	7.53448e-17					1.1326e+07			25.1			11357023	9122483		7.63321e+06									1.68047e+07	1.02884e+07	1.24683e+07
FALSE	High	Master Protein	Q9R1V4	Disintegrin and metalloproteinase domain-containing protein 11 OS=Mus musculus OX=10090 GN=Adam11 PE=1 SV=2	0	37.04	12	8	44	8	773	84.1	7.5	99.68	8	0	0.941	0.689	1.414	0.69547	0.699418	0.9737	0.945223	0.943928	0.995858	33.02	40.27	29.72	8.9342e+07	4.15417e+07	7.42706e+07	11.72	7.77	20.01	5.93878e+07	8.33831e+07	7.41529e+07	5.39289e+07	3.38463e+07	3.69572e+07	2.90879e+07	3.84512e+07	53843538	90706519	54605380	6.21058e+07	8.78745e+07	9.40402e+07	9.08341e+07
FALSE	High	Master Protein	Q9R1V6	Disintegrin and metalloproteinase domain-containing protein 22 OS=Mus musculus OX=10090 GN=Adam22 PE=1 SV=2	0	102.072	22	16	105	16	904	99.7	7.83	338.03	16	0	0.915	0.801	1.172	0.707312	0.967072	0.814825	0.948759	0.997437	0.969654	41.82	28.24	45.26	8.95226e+08	8.53491e+08	7.76334e+08	9.71	10.29	8.07	617269715	7.78017e+08	794436558	580896831	728012938	5.96841e+08	7.89638e+08	799689693	540113422	754437354	7.61414e+08	7.75392e+08	9.13357e+08	8.77455e+08	9.7315e+08
FALSE	High	Master Protein	Q9R1V7	Disintegrin and metalloproteinase domain-containing protein 23 OS=Mus musculus OX=10090 GN=Adam23 PE=1 SV=1	0	43.517	9	7	59	7	829	91.5	7.68	189.71	7	0	1.251	1.033	1.169	0.714998	0.406255	0.681507	0.951437	0.796908	0.932125	23.57	24.11	26.94	1.39603e+08	1.57368e+08	1.3553e+08	5.82	4.7	12.11	94127970	1.151e+08	122223572	1.05696e+08	144639938	129720851	144846333	1.42155e+08	9.82273e+07	155188858	132749818	130746744	1.39279e+08	1.2981e+08	1.49719e+08
FALSE	High	Master Protein	Q811D0	Disks large homolog 1 OS=Mus musculus OX=10090 GN=Dlg1 PE=1 SV=1	0	169.799	39	29	280	22	905	100.1	5.8	877.39	29	4	1.398	0.774	1.753	0.375251	0.859549	0.534075	0.820703	0.976771	0.872848	25.61	25.81	27.04	1.71679e+10	1.50199e+10	1.69852e+10	16.97	9.34	7.96	1.15325e+10	15278876272	15406690929	9.37522e+09	14431234322	1.17699e+10	1.48738e+10	1.2611e+10	1.4841e+10	1.51223e+10	16081867307	1.69437e+10	1.71043e+10	1.72317e+10	1.88806e+10
FALSE	High	Master Protein	Q91XM9	Disks large homolog 2 OS=Mus musculus OX=10090 GN=Dlg2 PE=1 SV=2	0	224.681	48	30	318	27	852	94.8	6.24	1046.28	30	3	0.965	0.502	1.927	0.827641	0.0649757	0.414628	0.969219	0.242533	0.824778	26.72	36.58	32.64	2.24894e+09	2.59311e+09	1.32227e+09	3.67	6.57	5.75	1.51948e+09	1996596255	1.8228e+09	1589980347	1.9791e+09	2.1311e+09	2559975361	2.34496e+09	9.65986e+08	1.1937e+09	1.32273e+09	1.28585e+09	2.29108e+09	2.25178e+09	2.24611e+09
FALSE	High	Master Protein	P70175	Disks large homolog 3 OS=Mus musculus OX=10090 GN=Dlg3 PE=1 SV=1	0	246.965	46	34	355	34	849	93.4	6.79	1148.59	34	0	1.995	0.769	2.656	0.0515756	0.840077	0.140988	0.236143	0.97263	0.469255	32.11	26.04	25.23	1.01904e+09	2.03693e+09	7.21012e+08	4.63	1.91	0.51	7.0702e+08	856714161	753265393	7.96365e+08	1.75097e+09	1746703249	1.88564e+09	1745918028	5.66819e+08	672478426	7.0732e+08	6.82391e+08	1.05747e+09	9.6621e+08	9.84968e+08
FALSE	High	Master Protein	Q62108	Disks large homolog 4 OS=Mus musculus OX=10090 GN=Dlg4 PE=1 SV=1	0	210.141	40	29	304	24	724	80.4	5.87	955.66	29	0	1.366	0.805	1.828	0.412619	0.988509	0.479044	0.837115	0.999973	0.857228	28.2	24.18	28.35	8.39623e+08	1.34495e+09	6.62192e+08	3.36	3.77	2.69	5.84071e+08	699714143	6.64883e+08	644362151	1111291409	1.07939e+09	1.3038e+09	1.18789e+09	4.7774e+08	6.08744e+08	6.65029e+08	6.30083e+08	8.64233e+08	8.01475e+08	8.26399e+08
FALSE	High	Master Protein	Q6PFD5	Disks large-associated protein 3 OS=Mus musculus OX=10090 GN=Dlgap3 PE=1 SV=1	0	14.746	3	2	12	2	977	105.8	8.76	37.84	2	0	1.973	1.065	0.894	0.19295	0.491435	0.354579	0.593279	0.857499	0.784409	35.5	35.76	101.68	8.62471e+06	2.80771e+07	3.8496e+07	23.43	16.93	22.85	5.26106e+06	8472552	8.0625e+06	4.29466e+06	28603746	21064967	22318824	27981164	2.22902e+07	37002601	24153591	40752771	7.78465e+06	9.55542e+06	9.87621e+06
FALSE	High	Master Protein	B1AZP2	Disks large-associated protein 4 OS=Mus musculus OX=10090 GN=Dlgap4 PE=1 SV=1	0	57.162	14	9	58	9	992	108	7.08	154.99	9	0	1.652	0.573	2.868	0.257478	0.334172	0.17397	0.696927	0.732176	0.534342	20.55	53.44	45.62	5.71038e+07	1.24164e+08	4.45008e+07	19.13	1.08	23.27	3.57088e+07	44637284	4.02512e+07	5.72717e+07	1.06343e+08	92675684	9.51865e+07	1.10685e+08	3.27073e+07	45979696	2.78787e+07	4.56909e+07	5.28372e+07	5.03423e+07	6.17148e+07
FALSE	High	Master Protein	Q8BPN8	DmX-like protein 2 OS=Mus musculus OX=10090 GN=Dmxl2 PE=1 SV=3	0	21.724	3	6	14	6	3032	338	6.42	24.56	6	0	1.025	0.928	1.925	0.829798	0.712502	0.5558	0.969219	0.947947	0.891559	24.58	86.48	20.17	3.32502e+07	2.95227e+07	2.38407e+07	15.27	19.88	20.05	2.10905e+07	31412373	29972150	2.27786e+07	26518360	23520066	22729064	34179068	1.93597e+07	30839996	12950347	2.21034e+07	3.1207e+07	3.54272e+07	4.1815e+07
FALSE	High	Master Protein	Q3U1J4	DNA damage-binding protein 1 OS=Mus musculus OX=10090 GN=Ddb1 PE=1 SV=2	0	29.764	10	10	28	10	1140	126.8	5.26	50.05	10	0	0.733	0.367	1.216	0.247599	0.0094394	0.770025	0.685326	0.0475964	0.958913	97.34	44.16	54.59	1.12228e+08	1.15585e+08	3.36278e+07	9.99	6.08	6.3	8.64931e+07	86440261	9.35039e+07	5.12059e+07	1.03214e+08	93206592	9.91861e+07	105568860	21699179	3.2767e+07	29519418	2.92689e+07	1.27981e+08	1.09965e+08	1.14538e+08
FALSE	High	Master Protein	O54786	DNA fragmentation factor subunit alpha OS=Mus musculus OX=10090 GN=Dffa PE=1 SV=2	0	6.956	7	2	3	2	331	36.6	4.91	9.81	2	0	2.384	0.628	3.782	0.0833399	0.543319	0.0683202	0.339644	0.881912	0.273821	8.73	25.22	25.27	1.05298e+07	2.51041e+07	6.47897e+06	6.34	6.89	21.83	7538137	9314601	7798674		21270294	21202476	21100790	23659404	5597691	8.02483e+06	5056681	5.64575e+06	1.1154e+07	1.05051e+07	9.55303e+06
FALSE	High	Master Protein	P28352	DNA-(apurinic or apyrimidinic site) endonuclease OS=Mus musculus OX=10090 GN=Apex1 PE=1 SV=2	0.002	3.961	8	2	4	2	317	35.5	7.91	1.83	2	0	0.01	0.01		1e-17	1e-17		8.55319e-17	7.53448e-17					6.81814e+06			20.51			3822881	7992918		4.80468e+06									5.65661e+06	9.01449e+06	7.30833e+06
FALSE	High	Master Protein	Q6P6I6	DNA-directed RNA polymerase II subunit GRINL1A OS=Mus musculus OX=10090 GN=Polr2m PE=2 SV=2	0	15.776	16	4	13	4	366	41.2	6.55	19.98	4	0	1.157	0.683	1.335	0.914453	0.651121	0.965462	0.983382	0.934962	0.995858	46.15	11.28	7.88	9.42696e+06	1.6766e+07	5.04214e+06	7.16	8.58	4.3	6.1863e+06	8.60817e+06	5.69693e+06	1.4367e+06	1.49994e+07	1.29002e+07	14913182	9.72399e+06	3.94362e+06		5.13645e+06	4.56095e+06	9.1537e+06	9.70837e+06	8.4999e+06
FALSE	High	Master Protein	P97760	DNA-directed RNA polymerase II subunit RPB3 OS=Mus musculus OX=10090 GN=Polr2c PE=1 SV=2	0	12.95	23	4	9	4	275	31.4	4.92	19.35	4	0	0.01	0.01		1e-17	1e-17		8.55319e-17	7.53448e-17					5.42096e+06			7.75			3.69929e+06	4388255		4512936									5.47374e+06	4.94911e+06	5.36869e+06
FALSE	High	Master Protein	P63037	DnaJ homolog subfamily A member 1 OS=Mus musculus OX=10090 GN=Dnaja1 PE=1 SV=1	0	150.561	39	14	165	14	397	44.8	7.08	631.01	14	0	2.808	0.344	8.524	0.00303048	0.000942846	0.000113815	0.0192457	0.00556789	0.000726266	30.19	38.71	29.02	7.83401e+08	2.26944e+09	3.19652e+08	7.08	4.01	4.63	4.53753e+08	7.15751e+08	6.20655e+08	5.24614e+08	2.00608e+09	1781750327	2.11678e+09	1901077360	246588070	3.23897e+08	2.97445e+08	183455468	8.11255e+08	8.0723e+08	7.60276e+08
FALSE	High	Master Protein	Q9QYJ0	DnaJ homolog subfamily A member 2 OS=Mus musculus OX=10090 GN=Dnaja2 PE=1 SV=1	0	72.393	27	11	128	11	412	45.7	6.48	374.16	11	0	0.72	0.187	3.96	0.275996	1.63862e-08	0.0235651	0.715348	1.14879e-07	0.113945	20.26	34.29	27.2	1.43301e+09	8.31424e+08	2.64186e+08	2.73	4.62	9.83	983462159	1211381285	1165714336	1086273774	726752423	724781322	756910548	6.93577e+08	2.28405e+08	1.92057e+08	238052764	2.48982e+08	1.4552e+09	1.36621e+09	1.42795e+09
FALSE	High	Master Protein	Q99M87	DnaJ homolog subfamily A member 3, mitochondrial OS=Mus musculus OX=10090 GN=Dnaja3 PE=1 SV=1	0	84.33	32	10	77	10	480	52.4	9.22	229.78	10	0	0.581	0.302	1.952	0.0640933	0.00341422	0.512103	0.278245	0.0186761	0.865695	26.8	25.07	20.93	2.91368e+08	1.47378e+08	6.41619e+07	6.63	2.02	12.71	1.99124e+08	255481495	2.10768e+08	227274238	126777695	122169089	1.41702e+08	117465865	4.28052e+07	5.63193e+07	41578607	6.60157e+07	2.94638e+08	2.88134e+08	2.58182e+08
FALSE	High	Master Protein	Q9JMC3	DnaJ homolog subfamily A member 4 OS=Mus musculus OX=10090 GN=Dnaja4 PE=1 SV=1	0	72.528	41	15	121	15	397	44.9	7.58	323.28	15	0	1.019	0.489	2.163	0.899	0.0913421	0.418013	0.982159	0.315407	0.827368	19.79	26.08	24.45	3.92427e+08	3.95326e+08	1.61504e+08	2.51	2.59	2.85	2.76095e+08	351847812	3.16105e+08	293142395	333776650	3.30626e+08	338209856	353106923	1.28847e+08	159639027	156207715	1.5241e+08	4.08529e+08	3.96817e+08	3.87214e+08
FALSE	High	Master Protein	Q9QYJ3	DnaJ homolog subfamily B member 1 OS=Mus musculus OX=10090 GN=Dnajb1 PE=1 SV=3	0	6.871	9	3	7	3	340	38.1	8.63	13.52	3	0	3.489	0.479	7.37	0.00895392	0.161431	0.00227574	0.052318	0.473812	0.0130429	37.9	40.26	31.13	5.49059e+06	1.89478e+07	2.57086e+06	31.93	21.17	23.02	2262043	5.34846e+06	6.11768e+06	3775065	1.53675e+07	1.29347e+07	18590987	2.23727e+07	1.64404e+06	2580998	3.52024e+06	2.30626e+06	3.34708e+06	6.03204e+06	7.4939e+06
FALSE	High	Master Protein	Q99KV1	DnaJ homolog subfamily B member 11 OS=Mus musculus OX=10090 GN=Dnajb11 PE=1 SV=1	0	109.585	32	13	138	13	358	40.5	6.32	448.84	13	0	3.391	0.409	7.716	0.000422204	0.00769886	0.000257124	0.00293137	0.039685	0.00162284	41.58	33.82	35.31	6.8363e+08	1.98162e+09	3.29743e+08	10.76	2.99	4.83	5.40827e+08	616636573	5.48601e+08	449571136	1739267870	1.61674e+09	1881250143	1735528100	232817319	320075440	3.01908e+08	307288078	8.00246e+08	6.95448e+08	6.72012e+08
FALSE	High	Master Protein	Q9QYI5	DnaJ homolog subfamily B member 2 OS=Mus musculus OX=10090 GN=Dnajb2 PE=1 SV=3	0	52.675	31	11	86	11	324	35.6	5.91	227.67	11	0	0.641	0.325	1.979	0.13706	0.00207174	0.508424	0.477039	0.0117071	0.865695	27.72	37.57	31.66	4.5975e+08	2.8001e+08	2.09207e+08	6.55	3.43	17.22	3.40185e+08	358777125	390871005	333458235	2.49967e+08	229077352	259159503	251544480	114775043	2.02525e+08	213100165	194631512	5.03362e+08	4.40748e+08	4.788e+08
FALSE	High	Master Protein	Q9D832	DnaJ homolog subfamily B member 4 OS=Mus musculus OX=10090 GN=Dnajb4 PE=1 SV=1	0.001	5.955	6	2	6	2	337	37.8	8.59	11.24	2	0	0.857	0.762	0.975	0.523997	0.934945	0.469345	0.893078	0.994133	0.852055	64.42	37.47	42.6	7.4582e+07	5.24044e+07	5.38872e+07	13.77	6.54	10.9	49533613	67292574	46461228	59541903	46455790	42302658	44964909	48716248	4.92838e+07	4.84888e+07	48789189	53934567	7.32935e+07	7.58932e+07	5.6913e+07
FALSE	High	Master Protein	Q9DC23	DnaJ homolog subfamily C member 10 OS=Mus musculus OX=10090 GN=Dnajc10 PE=1 SV=2	0	13.07	4	3	17	3	793	90.5	6.96	24.43	3	0	0.717	0.554	1.293	0.331695	0.353266	0.919011	0.786674	0.757164	0.990747	16.91	14.46	12.87	2.14432e+07	7.85276e+06	1.21565e+07	10.28	12.2	4.98	1.40133e+07	19662570	7.5246e+06	19212506	7016745	6288984	6019981	7544935	9958286	11467365	11138407	5.54476e+06	2.0735e+07	2.21756e+07	2.04616e+07
FALSE	High	Master Protein	Q9R022	DnaJ homolog subfamily C member 12 OS=Mus musculus OX=10090 GN=Dnajc12 PE=1 SV=1	0	9.467	15	2	5	2	198	22.8	6.15	8.46	2	0	100		100	1e-17		1e-17	8.55319e-17		6.99827e-17					1.37381e+07			15.68						12283009	11122247	9424651
FALSE	High	Master Protein	Q91ZF0	DnaJ homolog subfamily C member 24 OS=Mus musculus OX=10090 GN=Dnajc24 PE=1 SV=4	0	7.696	17	3	11	3	148	16.9	4.92	20.75	3	0	0.959	0.734	1.562	0.713895	0.867477	0.810127	0.951376	0.978589	0.969124	35.08	25.62	32.98	2.1189e+07	1.83465e+07	4.74487e+06	10.86	14.59	14.06	14192754	1.52027e+07	18022089	16148776	14808885	1.59441e+07	5785877	20921018	3.4144e+06	3.89151e+06	5404340	4.96426e+06	2.10006e+07	1.71458e+07	2.20763e+07
FALSE	High	Master Protein	P60904	DnaJ homolog subfamily C member 5 OS=Mus musculus OX=10090 GN=Dnajc5 PE=1 SV=1	0	49.305	44	4	36	4	198	22.1	5.07	150.25	4	0	0.806	1.028	0.676	0.388897	0.356235	0.14043	0.827975	0.761453	0.467945	55.17	20.77	25.21	6.67019e+07	3.55409e+07	5.27273e+07	9.92	15.41	18.42	37897959	4.14145e+07	54727467	5.38737e+07	25672180	30082705	40981041	31395137	3.19279e+07	5.26529e+07	63016824	47553922	5.60766e+07	6.63667e+07	6.70387e+07
FALSE	High	Master Protein	Q9QYI3	DnaJ homolog subfamily C member 7 OS=Mus musculus OX=10090 GN=Dnajc7 PE=1 SV=2	0	21.508	9	4	22	4	494	56.4	6.49	76.31	4	0	1.68	0.421	3.172	0.267227	0.121322	0.107372	0.709318	0.389518	0.379312	34.04	62.43	61.29	2.16589e+07	5.73268e+07	5.08636e+06	19.54	4.56	45.61	1.87542e+07	21233485	1.59918e+07	1.36853e+07	33217975	44311741	53109519	51583248	6162175	2586871	6848713	3.5694e+06	2.77501e+07	2.39473e+07	1.95892e+07
FALSE	High	Master Protein	Q6NZB0	DnaJ homolog subfamily C member 8 OS=Mus musculus OX=10090 GN=Dnajc8 PE=1 SV=2	0	24.804	27	7	36	7	253	29.8	9.06	59.22	7	0	0.763	0.943	0.812	0.342828	0.542016	0.287401	0.799505	0.881252	0.716204	19.23	46.43	33.95	7.97386e+07	4.94121e+07	9.87234e+07	8.61	6.22	15.91	51759918	6.92579e+07	67957113	56517201	4.18975e+07	33373455	46372972	43634792	8.12718e+07	1.09796e+08	7.78413e+07	60837129	7.65877e+07	7.81097e+07	9.22581e+07
FALSE	High	Master Protein	O54734	Dolichyl-diphosphooligosaccharide--protein glycosyltransferase 48 kDa subunit OS=Mus musculus OX=10090 GN=Ddost PE=1 SV=2	0	11.587	7	3	17	3	441	49	5.83	38.43	3	0	1.332	1.491	0.991	0.642861	0.0941806	0.56187	0.928497	0.323504	0.893406	37.43	53.34	51.74	5.15221e+06	7.546e+06	2.34462e+07	17.93	14.61	15.01	4.27004e+06	3.68207e+06	3.9236e+06		5.78889e+06	5.56082e+06	7.82751e+06	7.86161e+06	3.84664e+06	2.56117e+07	25939443	15125892	6.31827e+06	4.15268e+06	4.80624e+06
FALSE	High	Master Protein	Q91YQ5	Dolichyl-diphosphooligosaccharide--protein glycosyltransferase subunit 1 OS=Mus musculus OX=10090 GN=Rpn1 PE=1 SV=1	0	13.036	9	5	17	5	608	68.5	6.46	30.43	5	0	0.85	0.659	1.361	0.550627	0.676749	0.99763	0.907955	0.940005	0.999407	43.58	30.59	44.45	1.90894e+07	1.08599e+07	8.23273e+06	12.06	11.34	28.96	14707384	9.4617e+06	1.70814e+07	7.60188e+06	4775898	7755293	11278939	1.00333e+07	5.00404e+06	1.17195e+07	8.47712e+06	7.55492e+06	2.17621e+07	1.72796e+07	2.09239e+07
FALSE	High	Master Protein	Q9DBG6	Dolichyl-diphosphooligosaccharide--protein glycosyltransferase subunit 2 OS=Mus musculus OX=10090 GN=Rpn2 PE=1 SV=1	0	20.399	13	5	14	5	631	69	5.81	39.65	5	0	1.97	2.04	0.914	0.204392	0.0165972	0.411949	0.612718	0.0780821	0.823085	36.68	40.67	30.11	1.13947e+07	2.24528e+07	2.456e+07	35.98	21.11	56.84	3.7072e+06	12968219	8706326		19523810	13168967	20547700	23719839	2.68452e+06	24069240	29354800	22570088	5.48544e+06	1.46257e+07	1.06649e+07
FALSE	High	Master Protein	P46978	Dolichyl-diphosphooligosaccharide--protein glycosyltransferase subunit STT3A OS=Mus musculus OX=10090 GN=Stt3a PE=1 SV=1	0.001	4.842	2	2	2	2	705	80.5	8.1	1.7	2	0		100	0.01		1e-17	1e-17		7.53448e-17	6.99827e-17						1.64269e+07			31.83										15821512	25458182	11474866
FALSE	High	Master Protein	B1AXV0	DOMON domain-containing protein FRRS1L OS=Mus musculus OX=10090 GN=Frrs1l PE=1 SV=1	0	24.392	13	5	30	5	293	32.5	5.43	51.52	5	0	0.591	0.567	0.999	0.102756	0.283958	0.503538	0.397589	0.67097	0.863213	32.88	44.76	20.05	7.17817e+07	5.32387e+07	5.70002e+07	4.79	4.33	4.37	48609331	52503437	5.75425e+07	59102923	4.3604e+07	47644833	5.07921e+07	39633741	29689906	57572876	4.59937e+07	53565798	7.19259e+07	7.16378e+07	7.0487e+07
FALSE	High	Master Protein	Q64237	Dopamine beta-hydroxylase OS=Mus musculus OX=10090 GN=Dbh PE=1 SV=2	0	24.038	11	6	25	6	622	70.3	5.8	48.3	6	0	5.691	0.967	6.482	1.02457e-05	0.596965	0.00308796	8.22112e-05	0.915942	0.0174511	19.85	19.64	21.72	8.97374e+06	1.35994e+08	1.70121e+07	16.59	8.22	3.8	5433754		8.17638e+06	7942652	119020420	102149987	123652569	119204841	8.07397e+06	8.56081e+06	1.39319e+07	16010897	8.04017e+06	7.43623e+06	1.00157e+07
FALSE	High	Master Protein	Q9QXS6	Drebrin OS=Mus musculus OX=10090 GN=Dbn1 PE=1 SV=4	0	229.6	39	25	299	25	706	77.2	4.49	983.18	25	0	3.168	0.676	4.932	0.000888154	0.48778	0.00615796	0.00601074	0.855694	0.0336281	37	25.98	42.7	1.26953e+09	3.27562e+09	9.08636e+08	4.96	4.67	6.97	9.36478e+08	1.10108e+09	1033863192	948934253	2.90386e+09	2.82714e+09	2.99429e+09	2.73601e+09	760034679	873338597	8.07163e+08	8.42663e+08	1.38568e+09	1.24181e+09	1.26644e+09
FALSE	High	Master Protein	Q62418	Drebrin-like protein OS=Mus musculus OX=10090 GN=Dbnl PE=1 SV=2	0	112.145	45	17	155	17	436	48.7	4.92	509.33	17	0	2.4	0.697	3.446	0.0125546	0.577033	0.0449089	0.0706855	0.902685	0.196513	15.38	17.28	15.33	7.31926e+08	1.77675e+09	4.99825e+08	5.59	2.8	5.24	498804076	618790133	5.59748e+08	593108623	1516123423	1508179637	1656936052	1495512259	3.69098e+08	501047907	494537433	477339086	7.38066e+08	7.25837e+08	6.85667e+08
FALSE	High	Master Protein	Q61481	Dual specificity calcium/calmodulin-dependent 3',5'-cyclic nucleotide phosphodiesterase 1A OS=Mus musculus OX=10090 GN=Pde1a PE=1 SV=3	0	90.048	28	11	108	9	545	62.3	5.91	293.66	11	1	2.25	0.519	4.17	0.0335662	0.180462	0.0181043	0.164556	0.509882	0.0910155	26.17	33.21	33.8	2.32141e+08	5.58972e+08	1.38519e+08	6.12	7.52	8.03	158572578	168102069	186657431	1.73485e+08	487724261	415925514	498857744	520889619	89866315	1.22884e+08	1.39739e+08	145953118	2.34635e+08	2.0846e+08	2.4057e+08
FALSE	High	Master Protein	Q01065	Dual specificity calcium/calmodulin-dependent 3',5'-cyclic nucleotide phosphodiesterase 1B OS=Mus musculus OX=10090 GN=Pde1b PE=1 SV=2	0	53.686	22	10	68	9	535	61.2	5.72	150.92	10	0	1.399	0.468	2.764	0.500005	0.103186	0.20401	0.880656	0.345725	0.586276	42.27	48.09	56.45	1.48555e+08	8.97176e+07	2.36774e+07	11.61	5.85	31.19	1.11478e+08	1.19591e+08	109165880	1.23593e+08	7.71371e+07	67794757	86038309	6.0544e+07	9.34111e+06	2.45491e+07	2.57825e+07	2.05669e+07	1.64951e+08	1.34876e+08	1.33723e+08
FALSE	High	Master Protein	P31938	Dual specificity mitogen-activated protein kinase kinase 1 OS=Mus musculus OX=10090 GN=Map2k1 PE=1 SV=2	0	69.778	35	14	118	14	393	43.4	6.7	320.99	14	0	1.089	0.471	2.237	0.962518	0.0496726	0.27414	0.993153	0.197961	0.699562	29.41	27.45	25.2	5.3362e+08	5.35414e+08	2.52697e+08	2.9	6.51	4.9	340478115	475593319	433383732	423011160	447255503	447453919	515252208	396409909	193491133	2.59855e+08	252197564	239248819	5.24116e+08	5.36378e+08	5.30876e+08
FALSE	High	Master Protein	Q9D7X3	Dual specificity protein phosphatase 3 OS=Mus musculus OX=10090 GN=Dusp3 PE=1 SV=1	0	49.417	35	5	70	5	185	20.5	6.54	268.99	5	0	1.752	0.608	2.875	0.177526	0.37015	0.1113	0.562819	0.776012	0.38979	18.47	22.59	28	3.69176e+08	6.598e+08	2.23976e+08	15.22	8.31	20.4	252800599	3.23063e+08	218912894	287197564	566611027	549808718	552663518	641892693	1.94378e+08	141809228	2.13823e+08	2.21686e+08	3.74062e+08	3.64353e+08	2.68159e+08
FALSE	High	Master Protein	O08788	Dynactin subunit 1 OS=Mus musculus OX=10090 GN=Dctn1 PE=1 SV=3	0	56.837	14	14	56	14	1281	141.6	5.9	123.48	14	0	0.806	0.707	0.958	0.450947	0.600481	0.538018	0.848572	0.917518	0.875576	31.64	37.59	49.4	1.63907e+09	1.19906e+09	1.14006e+09	29.56	27.62	10.99	1284730646	1498315714	1291791938	6.62369e+08	9.06794e+08	6.04088e+08	1261704947	1253263249	1.05245e+09	1.09044e+09	1.13141e+09	9.89211e+08	1.91333e+09	1.69778e+09	1.58239e+09
FALSE	High	Master Protein	Q99KJ8	Dynactin subunit 2 OS=Mus musculus OX=10090 GN=Dctn2 PE=1 SV=3	0	185.264	55	20	328	20	402	44.1	5.26	1095.92	20	0	1.324	0.737	1.849	0.467537	0.714548	0.464754	0.860118	0.949437	0.851809	16.64	16.63	18.4	3.82449e+09	5.04662e+09	2.76951e+09	2.37	1.1	2.91	2702393401	3.4039e+09	3.11038e+09	2874541990	4302430467	4.24641e+09	4731893170	4.38809e+09	2215155692	2629526927	2.67456e+09	2712886052	3.99866e+09	3.83895e+09	3.81008e+09
FALSE	High	Master Protein	Q9Z0Y1	Dynactin subunit 3 OS=Mus musculus OX=10090 GN=Dctn3 PE=1 SV=2	0	16.418	28	6	52	6	186	21	6.06	111.69	6	0	1.78	0.769	1.944	0.108193	0.842043	0.404376	0.413044	0.973257	0.813571	62.69	43.61	96.39	4.38405e+09	2.51523e+09	5.02343e+09	9.1	8.24	27.71	3039586135	3789090578	3343492512	3802202039	2043007864	2215932990	2596877312	2055786356	5728822751	3729777686	5735093876	4157686034	4.49759e+09	4.27337e+09	4.09563e+09
FALSE	High	Master Protein	Q9WUB4	Dynactin subunit 6 OS=Mus musculus OX=10090 GN=Dctn6 PE=1 SV=1	0	14.398	19	3	14	3	190	20.7	6.67	49.43	3	0	2.739	0.587	4.765	0.00927813	0.484016	0.0246543	0.053899	0.854527	0.117529	19.97	20.19	14.44	1.65845e+07	9.02604e+07	9.97947e+06	15.55	6.11	9.77	10460897	18877052	12705054	13349264	80446279	65639896	58137294	72837282	8759139	10075484	8903456	8901980	1.54787e+07	2.12897e+07	1.55631e+07
FALSE	High	Master Protein	P39053	Dynamin-1 OS=Mus musculus OX=10090 GN=Dnm1 PE=1 SV=2	0	194.2	45	36	362	31	867	97.7	7.74	1040.3	36	5	1.023	0.42	2.304	0.965764	0.0113472	0.23738	0.993845	0.0557857	0.64039	20.19	34	31.99	1.61909e+10	8.01072e+09	1.00738e+10	23.35	14.59	21.58	11319859005	13864416134	8.876e+09	1.4888e+10	5.66087e+09	7.46446e+09	6748191875	7908831219	1.07237e+10	1.02547e+10	8.24575e+09	8.91247e+09	1.67651e+10	1.56364e+10	1.08727e+10
FALSE	High	Master Protein	Q8K1M6	Dynamin-1-like protein OS=Mus musculus OX=10090 GN=Dnm1l PE=1 SV=2	0	122.786	39	24	120	24	742	82.6	7.05	313.87	24	0	1.266	0.474	2.8	0.553278	0.038557	0.114039	0.907955	0.160131	0.397665	29.8	34.1	35.69	1.80034e+09	1.74765e+09	1.96402e+09	6.13	0.93	8.04	1.34426e+09	1.62287e+09	1.43525e+09	1.30769e+09	1476425202	1452756024	1.63799e+09	1536075481	1.62638e+09	1793318417	1.72388e+09	1.93618e+09	2.00846e+09	1.83029e+09	1.77088e+09
FALSE	High	Master Protein	Q8BZ98	Dynamin-3 OS=Mus musculus OX=10090 GN=Dnm3 PE=1 SV=1	0	38.479	13	10	86	5	863	97.1	8.35	186.43	10	0	0.928	0.779	1.18	0.657805	0.948965	0.725293	0.932467	0.995298	0.946434	16.07	6.1	7.3	4.70869e+07	4.39342e+07	3.00231e+07	6.29	6.33	16.27	31140371	37648901	4.00468e+07	3.63465e+07	39482630	33833814	40089506	40032185	24121056	28378460	40231748	27560770	4.60775e+07	4.24608e+07	4.90556e+07
FALSE	High	Master Protein	P58281	Dynamin-like 120 kDa protein, mitochondrial OS=Mus musculus OX=10090 GN=Opa1 PE=1 SV=1	0	165.874	34	30	263	30	960	111.3	7.55	724.46	30	0	0.916	0.426	2.191	0.710315	0.0156792	0.271354	0.949833	0.0744762	0.696396	27.29	29.57	23.98	8.45944e+08	8.79015e+08	4.35712e+08	3.59	7.25	14.84	5.9314e+08	7.39598e+08	7.00375e+08	624471220	738651870	624132515	8.32413e+08	809019391	2.66358e+08	4.03834e+08	439890791	413287079	8.97609e+08	8.34126e+08	8.57929e+08
FALSE	High	Master Protein	Q05A62	Dynein axonemal light chain 1 OS=Mus musculus OX=10090 GN=Dnal1 PE=1 SV=2	0.001	5.043	11	2	5	2	190	21.5	5.76	4.58	2	0	100		100	1e-17		1e-17	8.55319e-17		6.99827e-17					3.93392e+06			29.76						1.66514e+06	3.25182e+06	3754750
FALSE	High	Master Protein	Q9DCM4	Dynein axonemal light chain 4 OS=Mus musculus OX=10090 GN=Dnal4 PE=3 SV=2	0	6.813	18	2	6	2	105	12	5.49	11.73	2	0	100		100	1e-17		1e-17	8.55319e-17		6.99827e-17					9.18145e+06			13.11							7.39767e+06	10811615	8.29453e+06
FALSE	High	Master Protein	P62627	Dynein light chain roadblock-type 1 OS=Mus musculus OX=10090 GN=Dynlrb1 PE=1 SV=3	0	29.668	73	4	50	4	96	11	7.25	173.99	4	0	0.81	0.784	1.085	0.436606	0.915632	0.623304	0.843109	0.989794	0.914128	9.42	17.28	9.29	6.98842e+08	5.74123e+08	5.23966e+08	4.11	1.79	5.06	473765934	617722592	534396455	546017076	4.72378e+08	4.87757e+08	538928867	508527136	3.97573e+08	530282538	5.39522e+08	4.80826e+08	7.01018e+08	6.96673e+08	6.54612e+08
FALSE	High	Master Protein	Q9CZ00	Dysbindin domain-containing protein 1 OS=Mus musculus OX=10090 GN=Dbndd1 PE=1 SV=1	0	9.755	26	2	11	2	160	17.5	4.36	47.86	2	0		0.01	100		1e-17	1e-17		7.53448e-17	6.99827e-17				6.92306e+06	9.05177e+06		17.65	14.95		4179196	8.0777e+06		5015698	7.25083e+06		9935831	6.6298e+06					6.18384e+06	9.1101e+06	7.21799e+06
FALSE	High	Master Protein	Q8K135	Dyslexia-associated protein KIAA0319-like protein OS=Mus musculus OX=10090 GN=Kiaa0319l PE=1 SV=1	0	12.78	5	5	16	5	1048	115.2	6.16	33.3	5	0	0.866	0.745	1.029	0.489163	0.908089	0.500193	0.875527	0.986294	0.862187	50.23	45	42.58	1.22322e+08	9.54244e+07	7.79292e+07	8.84	9.88	12.6	8.32486e+07	1.07703e+08	8.54531e+07	97763526	69565441	7.95535e+07	8.16487e+07	8.70855e+07	71357939	78785973	67230552	69420631	1.23181e+08	1.21469e+08	1.04676e+08
FALSE	High	Master Protein	Q91ZU6	Dystonin OS=Mus musculus OX=10090 GN=Dst PE=1 SV=2	0	113.539	6	35	91	35	7393	833.7	5.31	188.21	35	0	1.357	0.829	1.627	0.509488	0.914846	0.663992	0.887414	0.989301	0.926775	35.74	27.6	48.24	4.28222e+08	6.64482e+08	6.44789e+08	7.6	6.57	4.45	257992487	367387398	331032017	3.53282e+08	500334041	583925722	6.38464e+08	5.45305e+08	5.08932e+08	5.77344e+08	6.43269e+08	6.54501e+08	3.88077e+08	4.29001e+08	4.27444e+08
FALSE	High	Master Protein	Q9D2N4	Dystrobrevin alpha OS=Mus musculus OX=10090 GN=Dtna PE=1 SV=2	0	20.585	8	6	19	6	746	84	6.76	40.17	6	0	0.856	0.868	1.267	0.526106	0.782111	0.859141	0.893078	0.964579	0.980907	8.67	58.72	30.16	4.03679e+08	3.62587e+08	3.52815e+08	3.74	4.49	6.32	290263330	362869614	323411780	300771835	291694894	314854005	329435616	333880544	2.79442e+08	346009665	3.54919e+08	287882736	4.29495e+08	4.09248e+08	3.96165e+08
FALSE	High	Master Protein	Q62165	Dystroglycan 1 OS=Mus musculus OX=10090 GN=Dag1 PE=1 SV=4	0	55.819	8	7	74	7	893	96.8	8.44	211.8	7	0	1.004	1.11	0.863	0.86802	0.283158	0.365683	0.980755	0.67097	0.789423	30	34.97	37.65	2.09174e+08	1.87326e+08	2.33077e+08	6	2.8	4.89	101658463	185984161	180189221	157564057	1.60525e+08	154036363	182775242	1.64857e+08	178129033	219067670	236357125	2.29979e+08	1.90679e+08	2.09755e+08	2.20724e+08
FALSE	High	Master Protein	Q9WUD1	E3 ubiquitin-protein ligase CHIP OS=Mus musculus OX=10090 GN=Stub1 PE=1 SV=1	0	80.934	39	12	80	12	304	34.9	6.01	217	12	0	3.233	0.565	4.757	0.000713842	0.174334	0.00760045	0.00487206	0.499187	0.0411725	67.73	31.75	88.95	8.05686e+08	1.05668e+09	3.85192e+08	7.69	5.89	8.17	5.54299e+08	6.85659e+08	698548668	5.09819e+08	8.96567e+08	872579660	9.0179e+08	9.79705e+08	3.25279e+08	3.95019e+08	3.30886e+08	3.21511e+08	8.2018e+08	7.91449e+08	8.55691e+08
FALSE	High	Master Protein	Q6I6G8	E3 ubiquitin-protein ligase HECW2 OS=Mus musculus OX=10090 GN=Hecw2 PE=1 SV=1	0	9.858	2	3	7	3	1578	176.1	5.41	15.73	3	0	1.453	0.69	2.128	0.529764	0.662346	0.422683	0.895188	0.935324	0.829048	27.98	21.56	25.28	6.42734e+06	1.96438e+07	4.43464e+06	24.5	13.1	17.75	4.31198e+06		5.28567e+06	3073552	6.93145e+06	1.67653e+07	23159305	1.67064e+07	3.65481e+06	4086273	3.07264e+06	4400918	6.38032e+06	7.67291e+06	6.47471e+06
FALSE	High	Master Protein	Q7TMY8	E3 ubiquitin-protein ligase HUWE1 OS=Mus musculus OX=10090 GN=Huwe1 PE=1 SV=5	0	7.78	1	2	9	2	4377	482.3	5.22	31.08	2	0	100		100	1e-17		1e-17	8.55319e-17		6.99827e-17					4.68832e+06			24.81						3.9028e+06	2.71867e+06	5.67248e+06	4247268
FALSE	High	Master Protein	Q9D074	E3 ubiquitin-protein ligase MGRN1 OS=Mus musculus OX=10090 GN=Mgrn1 PE=1 SV=2	0.001	5.69	6	2	2	2	532	58.4	4.88	2.6	2	0
FALSE	High	Master Protein	P46935	E3 ubiquitin-protein ligase NEDD4 OS=Mus musculus OX=10090 GN=Nedd4 PE=1 SV=3	0	73.672	18	13	82	12	887	102.6	5.26	257.22	13	0	1.248	0.646	1.831	0.731898	0.540287	0.618816	0.959065	0.881252	0.914128	35.64	34.42	44.59	6.12407e+07	1.24489e+08	3.03122e+07	7.66	6.03	21.36	3.58145e+07	46784927	5.57126e+07	47286744	9.47622e+07	90630976	1.19494e+08	120719844	2.35899e+07	2.11639e+07	40738784	2.37711e+07	5.99091e+07	5.71145e+07	6.82454e+07
FALSE	High	Master Protein	Q8CFI0	E3 ubiquitin-protein ligase NEDD4-like OS=Mus musculus OX=10090 GN=Nedd4l PE=1 SV=2	0	47.411	14	14	71	13	1004	115.3	6.15	142.82	14	1	1.47	1.005	1.678	0.387644	0.438234	0.674954	0.827975	0.818538	0.931355	30.63	41.73	50.64	3.9234e+08	6.01174e+08	2.55109e+08	3.28	12.81	8.75	260958753	3.47045e+08	3.36635e+08	2.90376e+08	5.39892e+08	5.76877e+08	4.81761e+08	5.0483e+08	1.96777e+08	241865834	234092814	2.56715e+08	3.86133e+08	3.98647e+08	4.12363e+08
FALSE	High	Master Protein	Q8K1L5	E3 ubiquitin-protein ligase PPP1R11 OS=Mus musculus OX=10090 GN=Ppp1r11 PE=1 SV=1	0	49.206	35	4	43	4	131	14.5	6.09	202.65	4	0	6.305	1.004	5.92	1.37645e-07	0.412076	0.0019842	1.1409e-06	0.801332	0.0114693	9.98	21.23	21	8.33992e+07	5.72612e+08	8.40764e+07	3.11	8.35	16.22	58316852	73340192	68647612	60507212	511761030	425524443	542449888	502569879	87759276	83154040	78313768	76559964	8.62898e+07	8.27137e+07	8.40903e+07
FALSE	High	Master Protein	O55176	E3 ubiquitin-protein ligase Praja-1 OS=Mus musculus OX=10090 GN=Pja1 PE=1 SV=3	0	36.639	18	8	29	8	578	63.9	4.97	60.91	8	0	1.783	0.844	1.619	0.188958	0.930184	0.796208	0.587024	0.992446	0.968443	28.4	76.05	70.63	2.67624e+07	6.01329e+07	2.57462e+07	4.12	10.44	2.58	1.82993e+07	21957111	2.16273e+07	20421076	5.3433e+07	5.10875e+07	53778089	3.42095e+07	2.05543e+07	23457374	25695220	2.46912e+07	2.7077e+07	2.47634e+07	2.64925e+07
FALSE	High	Master Protein	Q80U04	E3 ubiquitin-protein ligase Praja-2 OS=Mus musculus OX=10090 GN=Pja2 PE=1 SV=2	0	31.076	13	6	22	6	707	77.9	4.44	54.5	6	0	1.217	1.222	1.103	0.708029	0.128252	0.629553	0.948759	0.406459	0.914128	27.55	97.51	133.26	5.35718e+08	6.60899e+08	2.45829e+08	6.71	8.04	11.87	405055316	482779384	430295780	390505120	5.55753e+08	562418634	587697545	6.6855e+08	232208416	229076960	251437608	208626424	5.99349e+08	5.44483e+08	5.27093e+08
FALSE	High	Master Protein	Q91YL2	E3 ubiquitin-protein ligase RNF126 OS=Mus musculus OX=10090 GN=Rnf126 PE=1 SV=1	0.001	5.377	9	2	5	2	313	34.1	5.17	3.81	2	0	0.865	0.661	1.279	0.587678	0.434372	0.981715	0.920367	0.817397	0.99722	7.66	13.7	11.81	3.11483e+09	2.71186e+09	2.12808e+09	7.67	4.51	10.31	2390371840	2740653056	2562468864	2247219968	2435689728	2241817856	2421318144	2452756224	1632986368	2106056064	1.82985e+09	2203727360	3.53697e+09	3.09093e+09	3.13891e+09
FALSE	High	Master Protein	Q9CY62	E3 ubiquitin-protein ligase RNF181 OS=Mus musculus OX=10090 GN=Rnf181 PE=1 SV=1	0	8.982	18	2	10	2	165	19.1	6.04	19.77	2	0	1.059	9.655	0.185	0.890773	1.06581e-14	8.76497e-05	0.981477	7.95417e-14	0.000561956	59.34	63.01	85.39	1.79975e+07	2.23058e+07	7.98846e+07	15.72	23.2	65.34	1.19174e+07	13910472	1.49954e+07	1.70828e+07	20382857	2.54452e+07	1.94248e+07	1.56748e+07	1.19981e+07	1.10538e+08	115343080	5.22788e+07	1.76339e+07	1.56884e+07	1.83687e+07
FALSE	High	Master Protein	Q9QZR0	E3 ubiquitin-protein ligase RNF25 OS=Mus musculus OX=10090 GN=Rnf25 PE=1 SV=2	0	8.669	11	3	7	3	456	51.2	6.29	11.15	3	0
FALSE	High	Master Protein	Q71FD5	E3 ubiquitin-protein ligase ZNRF2 OS=Mus musculus OX=10090 GN=Znrf2 PE=1 SV=1	0.001	5.729	19	2	5	2	238	23.7	6.76	7.28	2	0
FALSE	High	Master Protein	Q8BL66	Early endosome antigen 1 OS=Mus musculus OX=10090 GN=Eea1 PE=1 SV=2	0	118.963	23	27	102	27	1411	160.8	5.77	282.28	27	0	1.129	0.772	1.058	0.800878	0.854433	0.680547	0.966506	0.974145	0.932125	38.02	47.24	43.71	1.32096e+09	1.10365e+09	9.66822e+08	6.87	4.21	6.45	9.83816e+08	1140402179	1.01775e+09	1.0248e+09	9.60696e+08	9.76939e+08	9.87226e+08	9.4079e+08	8.38763e+08	8.8954e+08	9.46663e+08	927638540	1.46128e+09	1.28616e+09	1.25335e+09
FALSE	High	Master Protein	Q8K0G5	EARP and GARP complex-interacting protein 1 OS=Mus musculus OX=10090 GN=Eipr1 PE=1 SV=2	0	23.835	18	4	15	4	386	43.1	5.14	38.4	4	0	0.889	0.737	1.446	0.597733	0.853519	0.980525	0.921872	0.973858	0.99676	34.78	44.56	40.84	7.09867e+07	7.03889e+07	5.63041e+07	19.6	18.75	16.86	6.61507e+07	5.83372e+07	61972137	5.01405e+07	3.93545e+07	53921324	4.91337e+07	68701945	54476436	4.94846e+07	27573023	57373531	9.78814e+07	6.57932e+07	7.59132e+07
FALSE	High	Master Protein	O55026	Ectonucleoside triphosphate diphosphohydrolase 2 OS=Mus musculus OX=10090 GN=Entpd2 PE=1 SV=2	0	6.58	4	2	4	2	495	54.3	8.37	10.49	2	0	0.987	0.563	1.718	0.831287	0.331027	0.583488	0.969512	0.728443	0.901714	32.19	33.51	25.11	7.06819e+06	6.98453e+06	3.97795e+06	32.11	11.46	25.82	5173981	5786163	9046750	4.06967e+06	5.9182e+06	6762961	6.55951e+06	5.38182e+06	4.74347e+06	3.59955e+06		3.24431e+06	7.6558e+06	6.52569e+06	1.10819e+07
FALSE	High	Master Protein	Q9WUZ9	Ectonucleoside triphosphate diphosphohydrolase 5 OS=Mus musculus OX=10090 GN=Entpd5 PE=1 SV=1	0	21.268	13	5	29	5	427	47.1	5.29	80.36	5	0	1.114	0.835	1.707	0.94723	0.80305	0.711431	0.987603	0.96689	0.940215	34.79	39.29	50.51	6.62088e+07	7.85649e+07	5.03557e+07	4.78	8.34	28.02	45054610	59163109	5.36792e+07	37713054	6.30159e+07	70036746	69532336	54035300	2.55421e+07	42213479	62798481	54098275	6.6666e+07	6.67247e+07	6.57547e+07
FALSE	High	Master Protein	Q9R1E6	Ectonucleotide pyrophosphatase/phosphodiesterase family member 2 OS=Mus musculus OX=10090 GN=Enpp2 PE=1 SV=3	0	35.804	7	7	35	7	862	98.8	7.27	104.84	7	0	0.235	0.767	0.334	3.85821e-05	0.978762	0.00625466	0.000300582	0.998929	0.0341102	60.26	20.55	61.61	1.37376e+08	9.78622e+06	9.09527e+07	3.5	47.97	8.06	9.57826e+07	124773101	84599223	1.01301e+08	5.12042e+06	13299878	6.16257e+06	1.29212e+07	8.02557e+07	78859117	9.12801e+07	85633950	1.41727e+08	1.4072e+08	1.32025e+08
FALSE	High	Master Protein	Q9EQG7	Ectonucleotide pyrophosphatase/phosphodiesterase family member 5 OS=Mus musculus OX=10090 GN=Enpp5 PE=1 SV=3	0	20.135	13	4	22	4	477	54.4	5.9	62.58	4	0	1.452	0.689	1.676	0.502177	0.624301	0.728711	0.881167	0.924657	0.946434	40.68	23.37	42.13	2.70587e+07	4.70265e+07	2.35142e+07	13.16	22.6	5.91	9888858	23022800	1.83086e+07	12174348	41313020	2.41374e+07	46196107	4.03692e+07	16680134	22719097	2.3636e+07	22104424	2.81981e+07	2.59653e+07	2.24273e+07
FALSE	High	Master Protein	Q9D8Y0	EF-hand domain-containing protein D2 OS=Mus musculus OX=10090 GN=Efhd2 PE=1 SV=1	0	74.462	42	11	160	11	240	26.8	5.06	460.9	11	0	0.847	0.848	1.003	0.546097	0.857613	0.602786	0.905767	0.974853	0.910018	17.25	21.37	14.94	1.54766e+09	1.26366e+09	1.29965e+09	1.7	4.71	4.64	1043333274	1375716617	1.25721e+09	1206479864	1035148573	1103902242	1235954916	1.0711e+09	1090941974	1225660646	1.18398e+09	1241135214	1.54379e+09	1.55155e+09	1.54002e+09
FALSE	High	Master Protein	Q8BYW9	EGF domain-specific O-linked N-acetylglucosamine transferase OS=Mus musculus OX=10090 GN=Eogt PE=1 SV=1	0	15.875	10	5	24	5	527	61.4	6.81	47.2	5	0	1.159	0.824	1.378	0.954804	0.971954	0.959345	0.992129	0.998929	0.994713	19.59	18.05	16.52	1.99878e+07	2.27407e+07	2.11694e+07	11.08	8.66	5.1	1.45615e+07	19614093	7958556	1.40058e+07	1.65939e+07	19977579	21991565	1.95518e+07	1.71636e+07	16688442	2.08036e+07	19293016	2.15462e+07	2.2121e+07	1.76197e+07
FALSE	High	Master Protein	Q69ZW3	EH domain-binding protein 1 OS=Mus musculus OX=10090 GN=Ehbp1 PE=1 SV=3	0	16.511	3	4	24	4	1231	139	5.38	41.59	4	0	0.982	0.733	1.403	0.768047	0.824636	0.992441	0.964676	0.968133	0.998219	82.4	20.14	46.31	5.11189e+07	5.46125e+07	3.97873e+07	5.92	7.02	10.5	34041255	41357785	43843799	39187080	42238721	31631277	54854850	38358545	1.59706e+07	38794110	30049415	41808229	5.03699e+07	4.66437e+07	5.37067e+07
FALSE	High	Master Protein	Q9WVK4	EH domain-containing protein 1 OS=Mus musculus OX=10090 GN=Ehd1 PE=1 SV=1	0	27.405	22	7	16	4	534	60.6	6.83	58.14	7	0	100	100	6.186	1e-17	1e-17	0.00838427	8.55319e-17	7.53448e-17	0.0449379			17.78		3e+07	3.17902e+06		24.26	26.49					31259664	20800117	34137612	20587915	2.1831e+06	3.20655e+06	4806314
FALSE	High	Master Protein	Q9QXY6	EH domain-containing protein 3 OS=Mus musculus OX=10090 GN=Ehd3 PE=1 SV=2	0	47.689	30	11	31	8	535	60.8	6.46	85.25	11	3	2.387	0.48	5.396	0.0118475	0.109289	0.00823961	0.0673651	0.361205	0.0443975	55.51	40.35	18.49	7.40887e+07	3.34613e+08	5.19852e+07	12.69	1.76	16.31	51044730	75761267	42780572	5.09359e+07	2.81948e+08	269981507	316011509	297659340	23930894	4.94899e+07	5.20463e+07	5.00875e+07	8.14012e+07	8.54442e+07	6.682e+07
FALSE	High	Master Protein	Q9CQC6	eIF5-mimic protein 2 OS=Mus musculus OX=10090 GN=Bzw1 PE=1 SV=1	0	10.422	8	4	14	4	419	48	5.92	15.61	4	0	1.231	0.715	1.906	0.729166	0.723233	0.553727	0.958958	0.951492	0.889651	28.36	34.42	31.76	4.3632e+07	6.27486e+07	3.08616e+07	13.91	5.39	6.81	3.62504e+07	41475875	3.32246e+07	3.03455e+07	54382744	47786278	58153857	5.62943e+07	23209176	2.80151e+07	30649072	2.93637e+07	5.36387e+07	4.67769e+07	4.06986e+07
FALSE	High	Master Protein	P54320	Elastin OS=Mus musculus OX=10090 GN=Eln PE=1 SV=2	0.001	6.256	6	2	2	2	860	71.9	10.43	7.98	2	0		100	0.01		1e-17	1e-17		7.53448e-17	6.99827e-17						4.72455e+06			29.15									3824284	7368772		4.135e+06
FALSE	High	Master Protein	P70372	ELAV-like protein 1 OS=Mus musculus OX=10090 GN=Elavl1 PE=1 SV=2	0	45.384	26	8	65	8	326	36.1	9.04	195.81	8	0	1.323	0.912	1.401	0.54664	0.642187	0.971903	0.906181	0.932365	0.995858	33.2	29.6	24.98	4.14428e+08	4.09824e+08	3.18253e+08	7.88	2.62	7.5	2.79972e+08	3.67607e+08	3.18563e+08	3.54146e+08	3.48151e+08	3.56192e+08	371441563	360259444	249581558	3.03715e+08	2.77181e+08	300341508	4.14266e+08	4.1459e+08	3.90226e+08
FALSE	High	Master Protein	Q8BH59	Electrogenic aspartate/glutamate antiporter SLC25A12, mitochondrial OS=Mus musculus OX=10090 GN=Slc25a12 PE=1 SV=1	0	100.668	41	24	91	24	677	74.5	8.25	233.04	24	0	0.99	0.947	0.91	0.751661	0.563819	0.38066	0.963947	0.8968	0.797949	72.13	76.56	93.01	1.03674e+08	1.69957e+08	5.37589e+08	16.45	19.18	51.76	3.97496e+07	9.35852e+07	104973543	52536906	9.33425e+07	1.00681e+08	1.63765e+08	1.98756e+08	27720510	6.20939e+08	605646146	4.50892e+08	1.01836e+08	1.05546e+08	1.28588e+08
FALSE	High	Master Protein	O88343	Electrogenic sodium bicarbonate cotransporter 1 OS=Mus musculus OX=10090 GN=Slc4a4 PE=1 SV=2	0	106.931	19	16	114	16	1079	121.4	6.84	357.87	16	0	1.037	0.774	1.458	0.924619	0.840742	0.90381	0.984675	0.972827	0.990174	42.75	58.25	45.24	5.57636e+08	4.40231e+08	2.93946e+08	22.65	17.08	3.92	454407639	410403498	548445929	3.33328e+08	4.94832e+08	3.09064e+08	417955360	385538109	2.26962e+08	2.74336e+08	300650382	2.65022e+08	6.72374e+08	4.62857e+08	6.71822e+08
FALSE	High	Master Protein	Q99LC5	Electron transfer flavoprotein subunit alpha, mitochondrial OS=Mus musculus OX=10090 GN=Etfa PE=1 SV=2	0	80.516	41	10	87	10	333	35	8.38	309.17	10	0	0.504	0.37	1.46	0.0287303	0.0140281	0.962962	0.14419	0.0672837	0.995858	26.57	27.9	35.23	3.90546e+08	2.14647e+08	1.34029e+08	5.19	3.46	5.99	2.6106e+08	379981183	313271760	2.98256e+08	1.85283e+08	1.7063e+08	1.84497e+08	1.81955e+08	97536146	129598442	132113536	1.33507e+08	3.86283e+08	4.28546e+08	3.83744e+08
FALSE	High	Master Protein	Q9DCW4	Electron transfer flavoprotein subunit beta OS=Mus musculus OX=10090 GN=Etfb PE=1 SV=3	0	53.024	43	11	106	11	255	27.6	8.1	312.78	11	0	1.116	0.564	1.893	0.886082	0.264146	0.578621	0.981477	0.647547	0.896243	25.52	22.16	38.55	3.4239e+08	3.61757e+08	1.82954e+08	5.56	2.57	16.79	2.44226e+08	305496632	2.57573e+08	257011289	305938861	281613898	338076556	337221143	97150319	197257096	1.77308e+08	1.78379e+08	3.61374e+08	3.44542e+08	3.15515e+08
FALSE	High	Master Protein	Q921G7	Electron transfer flavoprotein-ubiquinone oxidoreductase, mitochondrial OS=Mus musculus OX=10090 GN=Etfdh PE=1 SV=1	0	98.101	31	18	186	18	616	68	7.58	540.06	18	0	0.735	0.374	1.928	0.303542	0.00290251	0.414266	0.750541	0.0159435	0.824778	23.47	41.31	32.81	1.61727e+09	1.85982e+09	7.95049e+08	6.93	5.07	5.83	1122325989	1.46558e+09	1255712154	1.11406e+09	1.50206e+09	1.42878e+09	1717725745	1694172236	5.85732e+08	7.65305e+08	787227264	8.00544e+08	1.73876e+09	1.6529e+09	1.5824e+09
FALSE	High	Master Protein	Q99MI1	ELKS/Rab6-interacting/CAST family member 1 OS=Mus musculus OX=10090 GN=Erc1 PE=1 SV=1	0	72.699	20	20	108	13	1120	128.3	5.87	232.44	20	0	0.947	0.873	1.211	0.785016	0.773216	0.892784	0.966113	0.963151	0.989757	44.89	30.19	29.15	3.39665e+09	2.56478e+09	2.08051e+09	14.57	23.59	11.86	2.35245e+09	2.92237e+09	2948998620	1.91778e+09	1879893684	1.53232e+09	2784535828	2673517652	1.82068e+09	2.0281e+09	2.0342e+09	1621522902	3.48086e+09	3.31447e+09	3.61239e+09
FALSE	High	Master Protein	P10126	Elongation factor 1-alpha 1 OS=Mus musculus OX=10090 GN=Eef1a1 PE=1 SV=3	0	101.92	29	13	198	6	462	50.1	9.01	638.26	13	0	1.056	0.767	1.437	0.960528	0.836063	0.841022	0.992859	0.97263	0.975335	44.24	35.91	33.86	7.48545e+08	9.07036e+08	6.35878e+08	18.5	10.64	9.53	532125272	630987435	7.86135e+08	4.73882e+08	760324170	5.98715e+08	905066137	8.16022e+08	530472999	5.25458e+08	6.82575e+08	573857322	7.87371e+08	7.11633e+08	9.62981e+08
FALSE	High	Master Protein	P62631	Elongation factor 1-alpha 2 OS=Mus musculus OX=10090 GN=Eef1a2 PE=1 SV=1	0	133.545	41	15	221	8	463	50.4	9.03	826.48	15	7	0.952	0.718	1.27	0.796191	0.643037	0.970308	0.966113	0.932985	0.995858	26.08	22.79	32.31	2.51656e+09	2.43687e+09	1.86628e+09	4.98	4.58	3.92	1.69066e+09	2.2447e+09	2.1152e+09	1.74173e+09	2034102273	1.90388e+09	2345743629	2195333801	1394280761	1.76784e+09	1877828427	1.81477e+09	2.50162e+09	2.53159e+09	2.59103e+09
FALSE	High	Master Protein	O70251	Elongation factor 1-beta OS=Mus musculus OX=10090 GN=Eef1b PE=1 SV=5	0	50.22	35	6	76	6	225	24.7	4.69	301.58	6	0	1.434	0.759	1.923	0.375817	0.808296	0.437845	0.820703	0.96689	0.837412	27.14	22.01	19.63	5.86669e+08	8.67618e+08	4.27932e+08	7.62	7.94	8.38	455746659	520665461	4.78488e+08	4.34312e+08	748033753	680714274	912408346	758906280	395832976	4.12778e+08	4.16032e+08	399549891	6.74356e+08	5.87211e+08	5.86127e+08
FALSE	High	Master Protein	P57776	Elongation factor 1-delta OS=Mus musculus OX=10090 GN=Eef1d PE=1 SV=3	0	54.818	34	7	57	7	281	31.3	5.02	197.35	7	0	0.781	0.689	2.158	0.396954	0.534556	0.294841	0.827975	0.878567	0.722308	38.34	34.04	64.45	9.70359e+08	2.30353e+09	6.76455e+08	11.4	7.79	9.13	656907339	848219753	915548505	642618360	1.9013e+09	1.71925e+09	2318966898	2104692920	5.41388e+08	6.41866e+08	6.26096e+08	733246280	9.84285e+08	9.5663e+08	1.12151e+09
FALSE	High	Master Protein	Q9D8N0	Elongation factor 1-gamma OS=Mus musculus OX=10090 GN=Eef1g PE=1 SV=3	0	94.383	23	13	169	13	437	50	6.74	498.97	13	0	1.812	0.645	2.679	0.0968164	0.380598	0.136142	0.379339	0.778767	0.456917	19	28.89	36.49	2.70925e+09	5.02418e+09	3.88422e+09	4.08	2.1	11.73	1901315427	2261825722	2230590563	2011325458	4.2696e+09	4.23073e+09	4549336581	4533262069	3419219775	3.86818e+09	3717469475	3089612947	2.81332e+09	2.55091e+09	2.73238e+09
FALSE	High	Master Protein	P58252	Elongation factor 2 OS=Mus musculus OX=10090 GN=Eef2 PE=1 SV=2	0	98.459	26	21	105	20	858	95.3	6.83	236.62	21	1	0.759	0.488	1.673	0.352382	0.0544384	0.608743	0.806707	0.212487	0.911612	41.91	58.35	50.55	9.13e+08	8.2625e+08	5.09161e+08	3.6	8.45	7.28	6.23531e+08	790744373	6.9928e+08	6.77484e+08	8.03403e+08	6.71671e+08	6.88092e+08	7.1829e+08	271452330	5.20978e+08	537774424	4.22131e+08	9.39412e+08	8.91809e+08	8.72486e+08
FALSE	High	Master Protein	Q9CZR8	Elongation factor Ts, mitochondrial OS=Mus musculus OX=10090 GN=Tsfm PE=1 SV=1	0	21.921	16	3	13	3	324	35.3	7.06	62.09	3	0	100		100	1e-17		1e-17	8.55319e-17		6.99827e-17					4.19074e+07			12.98						3.71084e+07	3.38674e+07	4.79389e+07	12882819
FALSE	High	Master Protein	Q8BFR5	Elongation factor Tu, mitochondrial OS=Mus musculus OX=10090 GN=Tufm PE=1 SV=1	0	159.672	45	19	247	19	452	49.5	7.56	752.45	19	0	1.186	0.589	2.035	0.691505	0.218791	0.354061	0.945223	0.582209	0.784409	20.81	21.83	19.26	1.67277e+09	1.91648e+09	9.69329e+08	3.11	0.82	4.44	1143539635	1381071260	1.29012e+09	1.26919e+09	1.5372e+09	1602434827	1818334991	1708014703	719025176	942471323	921048191	8.97866e+08	1.69206e+09	1.65954e+09	1.58034e+09
FALSE	High	Master Protein	Q91WG4	Elongator complex protein 2 OS=Mus musculus OX=10090 GN=Elp2 PE=1 SV=1	0	11.233	4	2	2	2	831	93	5.82	7.74	2	0
FALSE	High	Master Protein	P62869	Elongin-B OS=Mus musculus OX=10090 GN=Elob PE=1 SV=1	0	29.573	61	6	80	6	118	13.2	5.01	223.02	6	0	0.851	0.704	1.195	0.521612	0.596466	0.765915	0.893078	0.915942	0.956757	20.79	20.81	24.89	5.57526e+08	4.60322e+08	3.90922e+08	5.23	10.15	8.28	392358206	4.67732e+08	437080128	4.39959e+08	377496406	3.50307e+08	492724236	423313297	3.48927e+08	359322858	405360230	344043223	5.80561e+08	5.27512e+08	5.35404e+08
FALSE	High	Master Protein	P83940	Elongin-C OS=Mus musculus OX=10090 GN=Eloc PE=1 SV=1	0	47.046	46	5	78	5	112	12.5	4.78	243.17	5	0	0.78	0.419	1.888	0.37574	0.0111436	0.497651	0.820703	0.0551292	0.862187	12.98	16.01	17.35	7.52012e+08	5.75801e+08	3.0673e+08	2.8	1.45	7.9	513455214	660003464	587870276	579924805	488485252	490547424	526990387	511852933	238702172	299317178	290698070	327828386	7.59745e+08	7.44358e+08	7.20115e+08
FALSE	High	Master Protein	P21995	Embigin OS=Mus musculus OX=10090 GN=Emb PE=1 SV=2	0.001	5.509	7	2	5	2	330	37	6.02	8.04	2	0	0.01	0.01		1e-17	1e-17		8.55319e-17	7.53448e-17					1.12613e+07			10.71				10455939	10004986	7237881									1.07542e+07	1.17923e+07	1.22557e+07
FALSE	High	Master Protein	O08579	Emerin OS=Mus musculus OX=10090 GN=Emd PE=1 SV=1	0	14.6	11	2	15	2	259	29.4	5.01	33.73	2	0	1.053	0.666	1.883	0.882258	0.560346	0.599163	0.981477	0.894415	0.908951	93.28	25.77	76.59	3.29101e+07	3.09888e+07	1.90437e+07	5.75	10.69	16.38	2.3565e+07	2.98427e+07	26270186	18696056	2.86929e+07	2.77551e+07	25093815	25869421	9505566	23038955	1.95718e+07	17509015	3.48684e+07	3.36569e+07	3.21798e+07
FALSE	High	Master Protein	P70429	Ena/VASP-like protein OS=Mus musculus OX=10090 GN=Evl PE=1 SV=2	0	49.303	25	7	55	7	414	44.3	8.85	157.17	7	0	1.022	0.536	2.123	0.856923	0.267257	0.422968	0.97698	0.650149	0.829048	62.82	27.13	30.33	4.27331e+07	6.21829e+07	2.02389e+07	11.02	2.29	14.24	26965093	3.70674e+07	3.56599e+07	3.85331e+07	5.28191e+07	4.18874e+07	5.91015e+07	55208005	1.67531e+07	18567467	25837830	14052285	3.98995e+07	4.18049e+07	4.36818e+07
FALSE	High	Master Protein	Q8C522	Endonuclease domain-containing 1 protein OS=Mus musculus OX=10090 GN=Endod1 PE=1 SV=2	0	17.177	9	4	31	4	501	55.2	6.16	91.16	4	0	0.795	0.93	0.922	0.394958	0.60595	0.39806	0.827975	0.921344	0.808491	37.87	22.16	32.86	4.83808e+07	3.77014e+07	3.66748e+07	6.29	7.6	9.63	25404257	4.45942e+07	4.05404e+07	3.29989e+07	33243359	2.93491e+07	24297067	36660555	24406477	34477032	38386234	35135325	4.71343e+07	5.02937e+07	4.96602e+07
[truncated: 2,172 more rows]
[truncated: 22 more columns]

## Sheet: Table S2
Master	Accession	Description	Gene name	Exp. q-value: Combined	Sum PEP Score	Coverage [%]	# Peptides	# PSMs	# Unique Peptides	# AAs	MW [kDa]	calc. pI	Score Sequest HT: A Sequest HT	# Peptides (by Search Engine): A Sequest HT	# Razor Peptides	Abundance Ratio: (DTT) / (Control)	Abundance Ratio: (HA) / (Control)	Abundance Ratio: (DTT) / (HA)	Abundance Ratio P-Value: (DTT) / (Control)	Abundance Ratio P-Value: (HA) / (Control)	Abundance Ratio P-Value: (DTT) / (HA)	Abundance Ratio Adj. P-Value: (DTT) / (Control)	Abundance Ratio Adj. P-Value: (HA) / (Control)	Abundance Ratio Adj. P-Value: (DTT) / (HA)	Abundance Ratio Variability [%]: (DTT) / (Control)	Abundance Ratio Variability [%]: (HA) / (Control)	Abundance Ratio Variability [%]: (DTT) / (HA)	Abundances (Grouped): Control	Abundances (Grouped): DTT	Abundances (Grouped): HA	Abundances (Grouped) CV [%]: Control	Abundances (Grouped) CV [%]: DTT	Abundances (Grouped) CV [%]: HA	Abundance: F13: Sample, Control	Abundance: F14: Sample, Control	Abundance: F15: Sample, Control	Abundance: F16: Sample, Control	Abundance: F21: Sample, DTT	Abundance: F22: Sample, DTT	Abundance: F23: Sample, DTT	Abundance: F24: Sample, DTT	Abundance: F17: Sample, HA	Abundance: F18: Sample, HA	Abundance: F19: Sample, HA	Abundance: F20: Sample, HA	Abundances (Normalized): F13: Sample, Control	Abundances (Normalized): F14: Sample, Control	Abundances (Normalized): F15: Sample, Control	Abundances (Normalized): F16: Sample, Control
[truncated: 477 more rows]
[truncated: 21 more columns]
