# Supplementary material for: Enrichment of Cysteine S-palmitoylated Peptides Using Sodium Deoxycholate Acid Precipitation
Source: Mol Cell Proteomics. 2025 Oct 16;25(2):101218. doi: 10.1016/j.mcpro.2025.101218 (PMC12874130; doi:10.1016/j.mcpro.2025.101218)
Supplement: Acyl-RAC_SDC-ACE-Comparison [file mmc6.xlsx]

## Sheet: Summary
Mouse Brain Palmitoylome - Acyl-RAC_SDC-ACE Comparison
	Table S1 - Acyl-RAC data of identified carbamidomethylated peptides with at least >2 fold change increase in HA compared to control
	Table S2 - SDC-ACE data of identified carbamidomethylated peptides in three DTT replicates.

## Sheet: Table S1
Master Protein Accessions	Master Protein Descriptions	Annotated Sequence	Modifications	Qvality PEP	Qvality q-value	# Protein Groups	# Proteins	# PSMs	Positions in Master Proteins	Modifications in Master Proteins	# Missed Cleavages	Theo. MH+ [Da]	Abundance Ratio: (HA) / (Control)	Abundance Ratio P-Value: (HA) / (Control)	Abundance Ratio Adj. P-Value: (HA) / (Control)	Abundance Ratio Variability [%]: (HA) / (Control)	Abundances (Grouped): Control	Abundances (Grouped): HA	Abundances (Grouped) CV [%]: Control	Abundances (Grouped) CV [%]: HA	Abundances (Normalized): F1: Sample, Control	Abundances (Normalized): F2: Sample, Control	Abundances (Normalized): F3: Sample, HA	Abundances (Normalized): F4: Sample, HA	Quan Info	Found in Sample: [S1] F1: Sample, Control	Found in Sample: [S2] F2: Sample, Control	Found in Sample: [S3] F3: Sample, HA	Found in Sample: [S4] F4: Sample, HA	Confidence (by Search Engine): A Sequest HT	Percolator q-Value (by Search Engine): A Sequest HT	Percolator PEP (by Search Engine): A Sequest HT	XCorr (by Search Engine): A Sequest HT	Top Apex RT [min]
Q8VDN2	Sodium/potassium-transporting ATPase subunit alpha-1 OS=Mus musculus OX=10090 GN=Atp1a1 PE=1 SV=1	[R].ILDRCSSILLHGK.[E]	1xCarbamidomethyl [C5]	0.00270324	0.000191017	1	1	5	Q8VDN2 [514-526]	Q8VDN2 1xCarbamidomethyl [C518]	1	1511.84	100	1e-17	2.47358e-17			1.74478e+07		7.36			1.83805e+07	1.65624e+07		Not Found	Not Found	High	High	High	5.382e-05	0.0001848	2.6	32.02
Q3TXX3	Protrudin OS=Mus musculus OX=10090 GN=Zfyve27 PE=1 SV=2	[R].SCSNCGNSFCSR.[C]	3xCarbamidomethyl [C2; C5; C10]	0.00327194	0.000191017	1	1	7	Q3TXX3 [369-380]	Q3TXX3 3xCarbamidomethyl [C370; C373; C378]	0	1435.51	100	1e-17	2.47358e-17			4.10602e+06		35.76			5.31686e+06	3170923		Not Found	High	High	High	High	5.382e-05	0.0002386	2.19	20.23
O35375	Neuropilin-2 OS=Mus musculus OX=10090 GN=Nrp2 PE=1 SV=2	[R].SCTTLENYNFELYDGLK.[H]	1xCarbamidomethyl [C2]	1.95127e-06	0.000191017	1	1	1	O35375 [901-917]	O35375 1xCarbamidomethyl [C902]	0	2066.94	100	1e-17	2.47358e-17			7.62582e+06		26.58			9.2234e+06	6304953		Not Found	Not Found	High	Peak Found	High	5.382e-05	1.228e-08	4.09	47.36
Q68FD5	Clathrin heavy chain 1 OS=Mus musculus OX=10090 GN=Cltc PE=1 SV=3	[R].HSSLAGCQIINYR.[T]	1xCarbamidomethyl [C7]	0.000289435	0.000191017	1	1	10	Q68FD5 [145-157]	Q68FD5 1xCarbamidomethyl [C151]	0	1518.75	100	1e-17	2.47358e-17			1.84643e+07		20.85			2.14206e+07	15916031		Not Found	Not Found	High	High	High	5.382e-05	9.423e-06	3.84	32.24
P17182	Alpha-enolase OS=Mus musculus OX=10090 GN=Eno1 PE=1 SV=3	[K].SCNCLLLK.[V]	2xCarbamidomethyl [C2; C4]	0.00173963	0.000191017	1	1	5	P17182 [336-343]	P17182 2xCarbamidomethyl [C337; C339]	0	1007.5	100	1e-17	2.47358e-17			6.9521e+06		43.45			9.54982e+06	5061004		Not Found	Not Found	High	High	High	5.382e-05	0.000103	2.14	33.51
Q6PB93	Polypeptide N-acetylgalactosaminyltransferase 2 OS=Mus musculus OX=10090 GN=Galnt2 PE=1 SV=1	[R].HVGSNLCLDSR.[T]	1xCarbamidomethyl [C7]	0.000440086	0.000191017	1	1	4	Q6PB93 [532-542]	Q6PB93 1xCarbamidomethyl [C538]	0	1257.6	100	1e-17	2.47358e-17			3.11283e+06		48.73			4.45858e+06	2.17327e+06		Not Found	High	High	Peak Found	High	5.382e-05	1.655e-05	1.45	25.42
Q61144	Presenilin-2 OS=Mus musculus OX=10090 GN=Psen2 PE=1 SV=3	[R].SCQEGRPGPEDGESTAQWR.[T]	1xCarbamidomethyl [C2]	0.000532776	0.000191017	1	1	1	Q61144 [30-48]	Q61144 1xCarbamidomethyl [C31]	0	2146.92	100	1e-17	2.47358e-17			2.64011e+06		52.61			3.90221e+06	1.78621e+06		Not Found	Not Found	Peak Found	High	High	5.382e-05	2.137e-05	3.06	24.69
Q60972	Histone-binding protein RBBP4 OS=Mus musculus OX=10090 GN=Rbbp4 PE=1 SV=5	[K].HPSKPDPSGECNPDLR.[L]	1xCarbamidomethyl [C11]	0.000371625	0.000191017	1	1	2	Q60972 [157-172]	Q60972 1xCarbamidomethyl [C167]	0	1805.82	100	1e-17	2.47358e-17			1.18269e+06		12.44			1.08282e+06	1.29176e+06		Not Found	Not Found	High	Peak Found	High	5.382e-05	1.321e-05	2.44	21.14
Q9JJY3	Sphingomyelin phosphodiesterase 3 OS=Mus musculus OX=10090 GN=Smpd3 PE=1 SV=1	[R].HPSDEAANGPASGEQADGSLEDSCIVR.[I]	1xCarbamidomethyl [C24]	3.96291e-08	0.000191017	1	1	5	Q9JJY3 [218-244]	Q9JJY3 1xCarbamidomethyl [C241]	0	2769.2	100	1e-17	2.47358e-17			3.96553e+06		7.86			3.75104e+06	4.19229e+06		Not Found	Not Found	High	High	High	5.382e-05	6.866e-11	5.58	31.32
P35979	Large ribosomal subunit protein uL11 OS=Mus musculus OX=10090 GN=Rpl12 PE=1 SV=2	[R].HPHDIIDDINSGAVECPAS.[-]	1xCarbamidomethyl [C16]	8.66789e-05	0.000191017	1	1	5	P35979 [147-165]	P35979 1xCarbamidomethyl [C162]	0	2046.92	100	1e-17	2.47358e-17			4.56301e+06		44.94			6.34195e+06	3.28307e+06		Not Found	High	High	High	High	5.382e-05	1.908e-06	3.46	37.52
P62761	Visinin-like protein 1 OS=Mus musculus OX=10090 GN=Vsnl1 PE=1 SV=2	[K].SDPSIVLLLQCDIQK.[-]	1xCarbamidomethyl [C11]	4.61832e-07	0.000191017	1	1	6	P62761 [177-191]	P62761 1xCarbamidomethyl [C187]	0	1728.92	100	1e-17	2.47358e-17			1.78851e+07		23.05			2.10824e+07	15172739		High	High	High	High	High	5.382e-05	1.808e-09	3.71	52.11
P68040	Small ribosomal subunit protein RACK1 OS=Mus musculus OX=10090 GN=Rack1 PE=1 SV=3	[K].HLYTLDGGDIINALCFSPNR.[Y]	1xCarbamidomethyl [C15]	1.47565e-06	0.000191017	1	1	2	P68040 [226-245]	P68040 1xCarbamidomethyl [C240]	0	2276.11	100	1e-17	2.47358e-17			4.46769e+06		0.61			4.48714e+06	4448319		Not Found	Not Found	High	High	High	5.382e-05	8.462e-09	4.01	51.29
Q3KNM2	E3 ubiquitin-protein ligase MARCHF5 OS=Mus musculus OX=10090 GN=Marchf5 PE=1 SV=1	[R].SCWVCFATDEDDRTAEWVRPCR.[C]	3xCarbamidomethyl [C2; C5; C21]	0.0012136	0.000191017	1	1	3	Q3KNM2 [13-34]	Q3KNM2 3xCarbamidomethyl [C14; C17; C33]	1	2816.2	100	1e-17	2.47358e-17			4.29939e+06		35.95			3.31531e+06	5.57559e+06		Not Found	Not Found	High	High	High	5.382e-05	6.348e-05	2.88	40.83
Q80WG5	Volume-regulated anion channel subunit LRRC8A OS=Mus musculus OX=10090 GN=Lrrc8a PE=1 SV=1	[R].HQYNYVDAVCYENR.[L]	1xCarbamidomethyl [C10]	6.46815e-06	0.000191017	1	1	5	Q80WG5 [104-117]	Q80WG5 1xCarbamidomethyl [C113]	0	1830.79	100	1e-17	2.47358e-17			2.0979e+06		10.09			2.25327e+06	1.95325e+06		Not Found	High	High	High	High	5.382e-05	6.038e-08	3.21	32.05
Q640M6	Glycerophosphodiester phosphodiesterase domain-containing protein 5 OS=Mus musculus OX=10090 GN=Gdpd5 PE=1 SV=1	[R].HQPLQYYEPQLCLSCLTGIYGCR.[W]	3xCarbamidomethyl [C12; C15; C22]	1.76278e-07	0.000191017	1	1	3	Q640M6 [4-26]	Q640M6 3xCarbamidomethyl [C15; C18; C25]	0	2856.33	100	1e-17	2.47358e-17			7.95263e+06		22.23			6.78706e+06	9318365		Not Found	Not Found	High	High	High	5.382e-05	4.988e-10	5.7	49.24
Q9CZM9	Calcium-activated potassium channel subunit beta-2 OS=Mus musculus OX=10090 GN=Kcnmb2 PE=2 SV=1	[R].HQHFPCYSDPEGNQK.[S]	1xCarbamidomethyl [C6]	2.89839e-05	0.000191017	1	1	2	Q9CZM9 [169-183]	Q9CZM9 1xCarbamidomethyl [C174]	0	1843.78	100	1e-17	2.47358e-17			3.63365e+06		11.82			3.34159e+06	3.95124e+06		Not Found	Not Found	High	High	High	5.382e-05	4.439e-07	3.43	24.08
O89017	Legumain OS=Mus musculus OX=10090 GN=Lgmn PE=1 SV=1	[R].HQADACHAYQIIHR.[N]	1xCarbamidomethyl [C6]	0.00800706	0.000191017	1	1	1	O89017 [47-60]	O89017 1xCarbamidomethyl [C52]	0	1719.81	100	1e-17	2.47358e-17			2.3235e+06		2.77			2.36954e+06	2278367		Not Found	Not Found	High	Peak Found	High	5.382e-05	0.0007838	1.96	24.45
Q8JZZ7	Adhesion G protein-coupled receptor L2 OS=Mus musculus OX=10090 GN=Adgrl2 PE=1 SV=3	[R].HWYCCGGLPTESPHSSVK.[A]	2xCarbamidomethyl [C4; C5]	1.361e-06	0.000191017	1	1	12	Q8JZZ7 [1129-1146]	Q8JZZ7 2xCarbamidomethyl [C1132; C1133]	0	2101.92	100	1e-17	2.47358e-17			2.256e+07		15.96			2.52682e+07	2.0142e+07		Not Found	High	High	High	High	5.382e-05	7.59e-09	3.72	30.19
Q8BIF0	CD99 antigen-like protein 2 OS=Mus musculus OX=10090 GN=Cd99l2 PE=1 SV=1	[K].KFCFSIQQGLNADYVK.[G]	1xCarbamidomethyl [C3]	0.00531112	0.000191017	1	1	5	Q8BIF0 [188-203]	Q8BIF0 1xCarbamidomethyl [C190]	1	1917.95	100	1e-17	2.47358e-17			2.38417e+06		37.93			1.81108e+06	3.13859e+06		High	High	High	High	High	5.382e-05	0.0004561	2.36	40.69
Q8BP48	Methionine aminopeptidase 1 OS=Mus musculus OX=10090 GN=Metap1 PE=1 SV=1	[R].SAQFEHTLLVTDTGCEILTR.[R]	1xCarbamidomethyl [C15]	0.0067652	0.000191017	1	1	1	Q8BP48 [354-373]	Q8BP48 1xCarbamidomethyl [C368]	0	2291.13	100	1e-17	2.47358e-17			2.1322e+06		35.46			1.65034e+06	2.75475e+06		Not Found	Not Found	High	Peak Found	High	5.382e-05	0.0006272	2.81	42.6
Q6ZQA6	Immunoglobulin superfamily member 3 OS=Mus musculus OX=10090 GN=Igsf3 PE=1 SV=2	[R].KEDEGQYECHVTEWVR.[A]	1xCarbamidomethyl [C9]	1.0068e-06	0.000191017	1	1	5	Q6ZQA6 [503-518]	Q6ZQA6 1xCarbamidomethyl [C511]	1	2064.91	100	1e-17	2.47358e-17			2.80524e+06		39.78			3.74548e+06	2.10103e+06		Not Found	High	High	High	High	5.382e-05	5.052e-09	2.95	31.67
P18760	Cofilin-1 OS=Mus musculus OX=10090 GN=Cfl1 PE=1 SV=3	[K].KAVLFCLSEDKK.[N]	1xCarbamidomethyl [C6]	0.000402926	0.000191017	1	1	3	P18760 [34-45]	P18760 1xCarbamidomethyl [C39]	2	1437.78	100	1e-17	2.47358e-17			4.2541e+06		36.66			3.26282e+06	5.54653e+06		Not Found	Not Found	High	High	High	5.382e-05	1.468e-05	2.63	31.81
O35566	CD151 antigen OS=Mus musculus OX=10090 GN=Cd151 PE=1 SV=2	[K].KATCGTVCLK.[Y]	2xCarbamidomethyl [C4; C8]	0.00567357	0.000191017	1	1	6	O35566 [8-17]	O35566 2xCarbamidomethyl [C11; C15]	1	1137.58	100	1e-17	2.47358e-17			1.42873e+07		16.34			1.27216e+07	1.60457e+07		Not Found	High	High	High	High	5.382e-05	0.0004966	0.84	20.36
P14231	Sodium/potassium-transporting ATPase subunit beta-2 OS=Mus musculus OX=10090 GN=Atp1b2 PE=1 SV=2	[K].SCGQVVEEWKEFVWNPR.[T]	1xCarbamidomethyl [C2]	3.76411e-08	0.000191017	1	1	6	P14231 [9-25]	P14231 1xCarbamidomethyl [C10]	1	2150.01	100	1e-17	2.47358e-17			3.31444e+07		8.1			3.51005e+07	31297243		Not Found	Not Found	High	High	High	5.382e-05	6.393e-11	5.49	46.64
Q8BLE7	Vesicular glutamate transporter 2 OS=Mus musculus OX=10090 GN=Slc17a6 PE=1 SV=1	[K].KAPLCDCTCFGLPR.[R]	2xCarbamidomethyl [C7; C9]; 1xNethylmaleimide [C5]	0.00458624	0.000191017	1	1	3	Q8BLE7 [56-69]	Q8BLE7 2xCarbamidomethyl [C62; C64]	1	1762.81	100	1e-17	2.47358e-17			1.97827e+06		53.18			1.33218e+06	2.93769e+06		Not Found	Not Found	High	High	High	5.382e-05	0.0003749	2.54	39.07
Q8BLE7	Vesicular glutamate transporter 2 OS=Mus musculus OX=10090 GN=Slc17a6 PE=1 SV=1	[K].KAPLCDCTCFGLPR.[R]	3xCarbamidomethyl [C5; C7; C9]	2.88103e-06	0.000191017	1	1	7	Q8BLE7 [56-69]	Q8BLE7 3xCarbamidomethyl [C60; C62; C64]	1	1694.78	100	1e-17	2.47358e-17			4.06868e+07		19.12			4.66149e+07	35512580		Not Found	Not Found	High	High	High	5.382e-05	2.054e-08	3.57	35.62
Q6PB66	Leucine-rich PPR motif-containing protein, mitochondrial OS=Mus musculus OX=10090 GN=Lrpprc PE=1 SV=2	[R].SCGSLLPELSLAER.[T]	1xCarbamidomethyl [C2]	0.000287315	0.000191017	1	1	3	Q6PB66 [128-141]	Q6PB66 1xCarbamidomethyl [C129]	0	1531.78	100	1e-17	2.47358e-17			6.36013e+06		15.31			7.09022e+06	5705224		Not Found	High	High	High	High	5.382e-05	9.402e-06	3.12	46.8
Q9Z2G6	Protein sel-1 homolog 1 OS=Mus musculus OX=10090 GN=Sel1l PE=1 SV=2	[R].SCHTAVELFK.[N]	1xCarbamidomethyl [C2]	1.23528e-05	0.000191017	1	1	19	Q9Z2G6 [534-543]	Q9Z2G6 1xCarbamidomethyl [C535]	0	1191.58	100	1e-17	2.47358e-17			1.4041e+08		4.17			1.36326e+08	144615344		Not Found	Not Found	High	High	High	5.382e-05	1.427e-07	2.91	32.14
Q6X893	Choline transporter-like protein 1 OS=Mus musculus OX=10090 GN=Slc44a1 PE=1 SV=3	[K].SCICCLWCLEK.[C]	3xCarbamidomethyl [C2; C4; C5]; 1xNethylmaleimide [C8]	0.0010477	0.000191017	1	1	2	Q6X893 [480-490]	Q6X893 3xCarbamidomethyl [C481; C483; C484]	0	1596.67	100	1e-17	2.47358e-17			9.00762e+06		8.73			9.58199e+06	8.46768e+06		Not Found	Not Found	High	Peak Found	High	5.382e-05	5.246e-05	2.46	47.52
P48302	Endothelin receptor type B OS=Mus musculus OX=10090 GN=Ednrb PE=2 SV=1	[K].SCLCCWCQTFEEK.[Q]	3xCarbamidomethyl [C4; C5; C]; 1xNethylmaleimide [C]	9.27339e-06	0.000191017	1	1	12	P48302 [399-411]	P48302 3xCarbamidomethyl [C402; C403; C]	0	1875.72	100	1e-17	2.47358e-17			2.8117e+07		24.76			3.35581e+07	2.35581e+07		Not Found	Not Found	High	High	High	5.382e-05	9.779e-08	3.41	43.61
P48302	Endothelin receptor type B OS=Mus musculus OX=10090 GN=Ednrb PE=2 SV=1	[K].SCLCCWCQTFEEK.[Q]	2xCarbamidomethyl [C]; 2xNethylmaleimide [C]	0.000433662	0.000191017	1	1	9	P48302 [399-411]	P48302 2xCarbamidomethyl [C]	0	1943.74	100	1e-17	2.47358e-17			1.60169e+07		28.98			1.97168e+07	1.30113e+07		Not Found	Not Found	High	High	High	5.382e-05	1.622e-05	2.57	48.11
Q9R1V6	Disintegrin and metalloproteinase domain-containing protein 22 OS=Mus musculus OX=10090 GN=Adam22 PE=1 SV=2	[R].HWTGADCGTHFPHNDDAK.[T]	1xCarbamidomethyl [C7]	1.08216e-05	0.000191017	1	1	3	Q9R1V6 [703-720]	Q9R1V6 1xCarbamidomethyl [C709]	0	2065.86	100	1e-17	2.47358e-17			4.83651e+06		32.97			3.8141e+06	6.133e+06		Not Found	High	High	Peak Found	High	5.382e-05	1.19e-07	3.53	23.83
P62281	Small ribosomal subunit protein uS17 OS=Mus musculus OX=10090 GN=Rps11 PE=1 SV=3	[K].KCPFTGNVSIR.[G]	1xCarbamidomethyl [C2]	0.00173963	0.000191017	1	1	4	P62281 [59-69]	P62281 1xCarbamidomethyl [C60]	1	1278.66	100	1e-17	2.47358e-17			5.80921e+06		22.24			6.80748e+06	4957335		Not Found	High	High	High	High	5.382e-05	0.0001026	2.75	28.69
Q99ML4	Divergent protein kinase domain 1B OS=Mus musculus OX=10090 GN=Dipk1b PE=1 SV=1	[R].HCEQSSDCIYGRDCR.[A]	3xCarbamidomethyl [C2; C8; C14]	0.000897846	0.000191017	1	1	2	Q99ML4 [333-347]	Q99ML4 3xCarbamidomethyl [C334; C340; C346]	1	1942.76	100	1e-17	2.47358e-17			1.91841e+06		4.7			1.98329e+06	1.85565e+06		Not Found	Not Found	High	High	High	5.382e-05	4.287e-05	2.42	20.07
Q99ML4	Divergent protein kinase domain 1B OS=Mus musculus OX=10090 GN=Dipk1b PE=1 SV=1	[R].HCEQSSDCIYGR.[D]	2xCarbamidomethyl [C2; C8]	0.000871833	0.000191017	1	1	3	Q99ML4 [333-344]	Q99ML4 2xCarbamidomethyl [C334; C340]	0	1511.6	100	1e-17	2.47358e-17			5.70586e+06		8.41			5.376e+06	6.05597e+06		Not Found	Not Found	High	High	High	5.382e-05	4.096e-05	2.91	21.2
B9EKR1	Receptor-type tyrosine-protein phosphatase zeta OS=Mus musculus OX=10090 GN=Ptprz1 PE=1 SV=1	[R].HAVGPVVVHCSAGVGR.[T]	1xCarbamidomethyl [C10]	4.47846e-06	0.000191017	1	1	3	B9EKR1 [1921-1936]	B9EKR1 1xCarbamidomethyl [C1930]	0	1601.83	100	1e-17	2.47358e-17			2.37825e+06		34.14			3.04245e+06	1.85905e+06		Not Found	High	High	High	High	5.382e-05	3.686e-08	3.61	25.19
Q6NS65	Uracil nucleotide/cysteinyl leukotriene receptor OS=Mus musculus OX=10090 GN=Gpr17 PE=1 SV=1	[R].HALCNLLCSK.[R]	1xCarbamidomethyl [C8]; 1xNethylmaleimide [C4]	2.52052e-05	0.000191017	1	1	2	Q6NS65 [306-315]	Q6NS65 1xCarbamidomethyl [C313]	0	1283.62	100	1e-17	2.47358e-17			1.93283e+06		35.02			2.48898e+06	1.50095e+06		Not Found	Not Found	High	High	High	5.382e-05	3.68e-07	3.04	36.14
Q6NS65	Uracil nucleotide/cysteinyl leukotriene receptor OS=Mus musculus OX=10090 GN=Gpr17 PE=1 SV=1	[R].HALCNLLCSK.[R]	2xCarbamidomethyl [C4; C8]	3.80963e-06	0.000191017	1	1	16	Q6NS65 [306-315]	Q6NS65 2xCarbamidomethyl [C309; C313]	0	1215.6	100	1e-17	2.47358e-17			9.54439e+07		1.03			9.61402e+07	9.47526e+07		Not Found	Not Found	High	High	High	5.382e-05	2.993e-08	3.56	32.21
Q6ZQI3	Malectin OS=Mus musculus OX=10090 GN=Mlec PE=1 SV=2	[K].GYYDNPKVCALYILAGTVDDVPK.[L]	1xCarbamidomethyl [C9]	1.15619e-05	0.000191017	1	1	4	Q6ZQI3 [197-219]	Q6ZQI3 1xCarbamidomethyl [C205]	1	2571.28	100	1e-17	2.47358e-17			2.11282e+07		4.28			2.1778e+07	20497714		Not Found	Not Found	High	High	High	5.382e-05	1.304e-07	5.55	51.73
P30875	Somatostatin receptor type 2 OS=Mus musculus OX=10090 GN=Sstr2 PE=2 SV=1	[K].SFQNVLCLVK.[V]	1xCarbamidomethyl [C7]	0.00072017	0.000191017	1	1	2	P30875 [322-331]	P30875 1xCarbamidomethyl [C328]	0	1207.65	100	1e-17	2.47358e-17			3.82549e+06		70.08			6.58704e+06	2.22169e+06		Not Found	Not Found	High	High	High	5.382e-05	3.174e-05	2.71	44.68
Q91WS0	CDGSH iron-sulfur domain-containing protein 1 OS=Mus musculus OX=10090 GN=Cisd1 PE=1 SV=1	[R].SKKFPFCDGAHIK.[H]	1xCarbamidomethyl [C7]	1.45606e-07	0.000191017	1	1	4	Q91WS0 [77-89]	Q91WS0 1xCarbamidomethyl [C83]	2	1534.78	100	1e-17	2.47358e-17			2.71504e+07		5.84			2.8296e+07	2.60513e+07		Not Found	High	High	High	High	5.382e-05	3.876e-10	5.03	26.64
Q9CR61	NADH dehydrogenase [ubiquinone] 1 beta subcomplex subunit 7 OS=Mus musculus OX=10090 GN=Ndufb7 PE=1 SV=3	[K].HEQHDWDYCEHLDYVK.[R]	1xCarbamidomethyl [C9]	3.4302e-10	0.000191017	1	1	9	Q9CR61 [82-97]	Q9CR61 1xCarbamidomethyl [C90]	0	2173.9	100	1e-17	2.47358e-17			1.09877e+07		52.36			7.44916e+06	16207026		Not Found	Not Found	High	High	High	5.382e-05	1.239e-13	4.45	32.03
Q00493	Carboxypeptidase E OS=Mus musculus OX=10090 GN=Cpe PE=1 SV=2	[R].SGTAHEYSSCPDDAIFQSLAR.[A]	1xCarbamidomethyl [C10]	9.20546e-06	0.000191017	1	1	3	Q00493 [263-283]	Q00493 1xCarbamidomethyl [C272]	0	2312.02	100	1e-17	2.47358e-17			4.49441e+06		15.56			4.0242e+06	5019559		High	High	High	Peak Found	High	5.382e-05	9.647e-08	3.82	38.44
Q9JIZ9	Phospholipid scramblase 3 OS=Mus musculus OX=10090 GN=Plscr3 PE=1 SV=1	[R].SGTGQQLGQAAEESNCCAR.[L]	2xCarbamidomethyl [C16; C17]	3.98424e-12	0.000191017	1	1	10	Q9JIZ9 [111-129]	Q9JIZ9 2xCarbamidomethyl [C126; C127]	0	2023.86	100	1e-17	2.47358e-17			2.00428e+08		12.95			2.19699e+08	182847568		Not Found	High	High	High	High	5.382e-05	3.29e-16	5.59	23.93
Q9JIZ9	Phospholipid scramblase 3 OS=Mus musculus OX=10090 GN=Plscr3 PE=1 SV=1	[R].SGTGQQLGQAAEESNCCAR.[L]	1xCarbamidomethyl [C]; 1xNethylmaleimide [C]	7.24172e-08	0.000191017	1	1	8	Q9JIZ9 [111-129]	Q9JIZ9 1xCarbamidomethyl [C]	0	2091.88	100	1e-17	2.47358e-17			3.46487e+07		9.3			3.70068e+07	3.2441e+07		Not Found	Not Found	High	High	High	5.382e-05	1.531e-10	5.53	27.72
B2RXS4	Plexin-B2 OS=Mus musculus OX=10090 GN=Plxnb2 PE=1 SV=1	[K].SGSVFLTSHQYPFYDCR.[E]	1xCarbamidomethyl [C16]	3.7868e-07	0.000191017	1	1	2	B2RXS4 [602-618]	B2RXS4 1xCarbamidomethyl [C617]	0	2063.93	100	1e-17	2.47358e-17			4.84615e+06		28.18			5.93068e+06	3.95995e+06		Not Found	High	High	Peak Found	High	5.382e-05	1.385e-09	3.7	38.88
Q6PFE7	Tomoregulin-1 OS=Mus musculus OX=10090 GN=Tmeff1 PE=2 SV=1	[R].HLGHCTDTDDVSLLGK.[K]	1xCarbamidomethyl [C5]	1.76278e-07	0.000191017	1	1	7	Q6PFE7 [223-238]	Q6PFE7 1xCarbamidomethyl [C227]	0	1767.83	100	1e-17	2.47358e-17			6.81308e+06		18.21			7.75465e+06	5985829		High	Not Found	High	High	High	5.382e-05	5.008e-10	4.32	30.59
P32211	Muscarinic acetylcholine receptor M4 OS=Mus musculus OX=10090 GN=Chrm4 PE=2 SV=1	[R].HLLLCQYR.[N]	1xCarbamidomethyl [C5]	0.00313092	0.000191017	1	1	10	P32211 [466-473]	P32211 1xCarbamidomethyl [C470]	0	1102.58	100	1e-17	2.47358e-17			5.43032e+07		2.26			5.3441e+07	55179322		Not Found	Not Found	High	High	High	5.382e-05	0.0002243	2.24	32.11
Q99LR1	Lysophosphatidylserine lipase ABHD12 OS=Mus musculus OX=10090 GN=Abhd12 PE=1 SV=2	[K].HISCPLLILHAEDDPVVPFHLGR.[K]	1xCarbamidomethyl [C4]	2.76411e-08	0.000191017	1	1	2	Q99LR1 [320-342]	Q99LR1 1xCarbamidomethyl [C323]	0	2635.38	100	1e-17	2.47358e-17			5.85941e+06		40.1			4.37753e+06	7842931		Not Found	Not Found	High	High	High	5.382e-05	4.268e-11	5.38	46.96
Q9R0Q7	Prostaglandin E synthase 3 OS=Mus musculus OX=10090 GN=Ptges3 PE=1 SV=1	[K].HLNEIDLFHCIDPNDSK.[H]	1xCarbamidomethyl [C10]	5.27888e-08	0.000191017	1	1	5	Q9R0Q7 [49-65]	Q9R0Q7 1xCarbamidomethyl [C58]	0	2066.96	100	1e-17	2.47358e-17			2.36976e+06		60.68			1.49791e+06	3.74906e+06		High	High	High	High	High	5.382e-05	1.008e-10	3.28	40.34
Q9ERK4	Exportin-2 OS=Mus musculus OX=10090 GN=Cse1l PE=1 SV=1	[K].KICAVGITK.[L]	1xCarbamidomethyl [C3]	0.0017784	0.000191017	1	1	3	Q9ERK4 [840-848]	Q9ERK4 1xCarbamidomethyl [C842]	1	989.581	100	1e-17	2.47358e-17			3.26399e+06		25.17			3.90737e+06	2726552		Not Found	High	High	High	High	5.382e-05	0.0001063	1.37	24.26
Q9DCZ4	MICOS complex subunit Mic26 OS=Mus musculus OX=10090 GN=Apoo PE=1 SV=2	[R].HHCEPYTSFCQEIYSHTKPK.[V]	2xCarbamidomethyl [C3; C10]	0.000263053	0.000191017	1	1	2	Q9DCZ4 [69-88]	Q9DCZ4 2xCarbamidomethyl [C71; C78]	0	2549.13	100	1e-17	2.47358e-17			8.25835e+06		10.6			8.90225e+06	7661020		Not Found	Not Found	High	Peak Found	High	5.382e-05	8.32e-06	3.04	32.36
P05202	Aspartate aminotransferase, mitochondrial OS=Mus musculus OX=10090 GN=Got2 PE=1 SV=1	[R].HFIEQGINVCLCQSYAK.[N]	2xCarbamidomethyl [C10; C12]	7.49274e-06	0.000191017	1	1	2	P05202 [263-279]	P05202 2xCarbamidomethyl [C272; C274]	0	2066.98	100	1e-17	2.47358e-17			2.31469e+06		9.27			2.47181e+06	2.16756e+06		Not Found	Not Found	High	High	High	5.382e-05	7.356e-08	3.96	37.42
Q3TWI9	CSC1-like protein 2 OS=Mus musculus OX=10090 GN=Tmem63b PE=1 SV=1	[K].HFEEAYPNCTVLEARPCYNVAR.[L]	1xCarbamidomethyl [C17]; 1xNethylmaleimide [C9]	0.000131799	0.000191017	1	1	3	Q3TWI9 [259-280]	Q3TWI9 1xCarbamidomethyl [C275]	0	2764.26	100	1e-17	2.47358e-17			2.72031e+06		44.12			1.96991e+06	3.75657e+06		Not Found	Not Found	High	High	High	5.382e-05	3.317e-06	2.83	38.45
P60764	Ras-related C3 botulinum toxin substrate 3 OS=Mus musculus OX=10090 GN=Rac3 PE=1 SV=1	[R].HHCPHTPILLVGTK.[L]	1xCarbamidomethyl [C3]	4.8753e-09	0.000191017	1	1	23	P60764 [103-116]	P60764 1xCarbamidomethyl [C105]	0	1609.86	100	1e-17	2.47358e-17			9.76507e+07		19.61			8.49335e+07	1.12272e+08		Not Found	Not Found	High	High	High	5.382e-05	4.226e-12	4.57	31.35
Q61543	Golgi apparatus protein 1 OS=Mus musculus OX=10090 GN=Glg1 PE=1 SV=1	[K].HHCAAITPGR.[G]	1xCarbamidomethyl [C3]	0.000736227	0.000191017	1	1	8	Q61543 [1073-1082]	Q61543 1xCarbamidomethyl [C1075]	0	1119.55	100	1e-17	2.47358e-17			4.6728e+06		19.77			5.37881e+06	4.05945e+06		Not Found	High	High	High	High	5.382e-05	3.274e-05	2.57	17.44
Q9WUU7	Cathepsin Z OS=Mus musculus OX=10090 GN=Ctsz PE=1 SV=1	[K].HGIPDETCNNYQAK.[D]	1xCarbamidomethyl [C8]	0.000714895	0.000191017	1	1	3	Q9WUU7 [149-162]	Q9WUU7 1xCarbamidomethyl [C156]	0	1646.72	100	1e-17	2.47358e-17			3.0479e+06		21.58			3.5547e+06	2.61335e+06		Not Found	High	High	Peak Found	High	5.382e-05	3.159e-05	2.93	22.85
Q8C4G9	Adhesion G protein-coupled receptor A1 OS=Mus musculus OX=10090 GN=Adgra1 PE=2 SV=1	[K].REDVWQCWWSCCPSR.[G]	3xCarbamidomethyl [C7; C11; C12]	0.000215693	0.000191017	1	1	4	Q8C4G9 [315-329]	Q8C4G9 3xCarbamidomethyl [C321; C325; C326]	1	2111.86	100	1e-17	2.47358e-17			4.07222e+06		6.54			4.26521e+06	3.88797e+06		Not Found	Not Found	High	High	High	5.382e-05	6.401e-06	2.93	42.86
Q9DCR2	AP-3 complex subunit sigma-1 OS=Mus musculus OX=10090 GN=Ap3s1 PE=1 SV=2	[K].RDENVCNFLEGGLLIGGSDNK.[L]	1xCarbamidomethyl [C6]	0.000263053	0.000191017	1	1	1	Q9DCR2 [42-62]	Q9DCR2 1xCarbamidomethyl [C47]	1	2307.1	100	1e-17	2.47358e-17			2.34723e+06		35.73			1.81298e+06	3.03892e+06		Not Found	Not Found	High	Peak Found	High	5.382e-05	8.302e-06	3.63	47.87
A2AFS3	Endosome/lysosome-associated apoptosis and autophagy regulator 1 OS=Mus musculus OX=10090 GN=Elapor1 PE=1 SV=1	[K].ICGEDLEGAVK.[L]	1xCarbamidomethyl [C2]	0.00320066	0.000191017	1	1	2	A2AFS3 [355-365]	A2AFS3 1xCarbamidomethyl [C356]	0	1190.57	100	1e-17	2.47358e-17			3.70685e+06		4.13			3.60001e+06	3.81687e+06		Not Found	Not Found	High	High	High	5.382e-05	0.0002327	1.9	30.44
Q8CGF6	WD repeat-containing protein 47 OS=Mus musculus OX=10090 GN=Wdr47 PE=1 SV=2	[K].LCLLLTLPR.[L]	1xCarbamidomethyl [C2]	0.0017784	0.000191017	1	1	1	Q8CGF6 [137-145]	Q8CGF6 1xCarbamidomethyl [C138]	0	1098.67	100	1e-17	2.47358e-17			3.17936e+06		1.99			3.22436e+06	3.13499e+06		Not Found	High	Peak Found	Peak Found	High	5.382e-05	0.0001056	1.62	49.55
P28652	Calcium/calmodulin-dependent protein kinase type II subunit beta OS=Mus musculus OX=10090 GN=Camk2b PE=1 SV=2	[R].RCVKLCTGHEYAAK.[I]	2xCarbamidomethyl [C2; C6]	0.000263053	0.000191017	1	1	3	P28652 [30-43]	P28652 2xCarbamidomethyl [C31; C35]	2	1692.83	100	1e-17	2.47358e-17			3.66697e+06		27.51			4.46544e+06	3.01128e+06		Not Found	High	High	High	High	5.382e-05	8.326e-06	3.15	20.7
Q01237	3-hydroxy-3-methylglutaryl-coenzyme A reductase OS=Mus musculus OX=10090 GN=Hmgcr PE=1 SV=3	[K].ICGWNYECPK.[F]	1xCarbamidomethyl [C2]; 1xNethylmaleimide [C8]	0.0042617	0.000191017	1	1	2	Q01237 [43-52]	Q01237 1xCarbamidomethyl [C44]	0	1394.59	100	1e-17	2.47358e-17			2.58615e+06		30.08			3.20968e+06	2.08375e+06		Not Found	Not Found	High	High	High	5.382e-05	0.0003403	2.02	37.63
P34971	Beta-1 adrenergic receptor OS=Mus musculus OX=10090 GN=Adrb1 PE=1 SV=2	[R].RCYNDPKCCDFVTNR.[A]	3xCarbamidomethyl [C2; C8; C9]	0.000300272	0.000191017	1	1	6	P34971 [208-222]	P34971 3xCarbamidomethyl [C209; C215; C216]	2	2004.85	100	1e-17	2.47358e-17			6.89592e+06		40.37			9.24956e+06	5141180		Not Found	High	High	High	High	5.382e-05	9.939e-06	3.13	24.14
Q9R1W5	Calcitonin gene-related peptide type 1 receptor OS=Mus musculus OX=10090 GN=Calcrl PE=1 SV=2	[K].ICDQDGHWFR.[H]	1xCarbamidomethyl [C2]	0.00144769	0.000191017	1	1	5	Q9R1W5 [103-112]	Q9R1W5 1xCarbamidomethyl [C104]	0	1333.57	100	1e-17	2.47358e-17			7.12739e+06		8.52			6.71013e+06	7570592		Not Found	High	High	High	High	5.382e-05	8.033e-05	1.73	31.26
Q9JL56	Glycerophosphodiester phosphodiesterase 1 OS=Mus musculus OX=10090 GN=Gde1 PE=1 SV=1	[R].LCDLTFEQVR.[K]	1xCarbamidomethyl [C2]	0.000852819	0.000191017	1	1	3	Q9JL56 [126-135]	Q9JL56 1xCarbamidomethyl [C127]	0	1280.63	100	1e-17	2.47358e-17			2.15201e+06		9.84			2.00712e+06	2.30736e+06		High	Not Found	High	High	High	5.382e-05	3.981e-05	2.33	36.84
Q3TFQ1	SPRY domain-containing protein 7 OS=Mus musculus OX=10090 GN=Spryd7 PE=1 SV=2	[R].RICGTGGCLASAPLHQNK.[S]	2xCarbamidomethyl [C3; C8]	4.921e-05	0.000191017	1	1	2	Q3TFQ1 [47-64]	Q3TFQ1 2xCarbamidomethyl [C49; C54]	1	1939.96	100	1e-17	2.47358e-17			1.82299e+06		24.06			2.16473e+06	1.53521e+06		Not Found	Not Found	High	High	High	5.382e-05	8.94e-07	2.6	25.61
Q8R0Y6	Cytosolic 10-formyltetrahydrofolate dehydrogenase OS=Mus musculus OX=10090 GN=Aldh1l1 PE=1 SV=1	[K].IAVIGQSLFGQEVYCQLR.[K]	1xCarbamidomethyl [C15]	0.00423054	0.000191017	1	1	1	Q8R0Y6 [3-20]	Q8R0Y6 1xCarbamidomethyl [C17]	0	2081.08	100	1e-17	2.47358e-17			2.86854e+06		67.97			1.6989e+06	4843445		Not Found	Not Found	High	Peak Found	High	5.382e-05	0.0003371	2.67	51.22
P11983	T-complex protein 1 subunit alpha OS=Mus musculus OX=10090 GN=Tcp1 PE=1 SV=3	[R].ICDDELILIK.[N]	1xCarbamidomethyl [C2]	0.000106492	0.000191017	1	1	2	P11983 [356-365]	P11983 1xCarbamidomethyl [C357]	0	1231.66	100	1e-17	2.47358e-17			6.77136e+06		9.91			7.26364e+06	6312448		Not Found	Not Found	High	High	High	5.382e-05	2.512e-06	2.62	43.91
Q80UU9	Membrane-associated progesterone receptor component 2 OS=Mus musculus OX=10090 GN=Pgrmc2 PE=1 SV=2	[R].RGLCSGPGAGEESPAATLPR.[M]	1xCarbamidomethyl [C4]	6.95223e-05	0.000191017	1	1	3	Q80UU9 [72-91]	Q80UU9 1xCarbamidomethyl [C75]	1	1982.97	100	1e-17	2.47358e-17			4.18885e+06		37.62			5.50151e+06	3.18939e+06		Not Found	High	High	Peak Found	High	5.382e-05	1.416e-06	3.64	30.47
P23819	Glutamate receptor 2 OS=Mus musculus OX=10090 GN=Gria2 PE=1 SV=3	[R].RGNAGDCLANPAVPWGQGVEIER.[A]	1xCarbamidomethyl [C7]	0.00445357	0.000191017	1	1	2	P23819 [324-346]	P23819 1xCarbamidomethyl [C330]	1	2466.19	100	1e-17	2.47358e-17			2.08091e+06		20.22			1.80191e+06	2.40311e+06		High	Not Found	Peak Found	High	High	5.382e-05	0.0003592	3.41	40.54
Q99J39	Malonyl-CoA decarboxylase, mitochondrial OS=Mus musculus OX=10090 GN=Mlycd PE=1 SV=1	[R].LCAWYLYGEK.[H]	1xCarbamidomethyl [C2]	0.00235112	0.000191017	1	1	2	Q99J39 [400-409]	Q99J39 1xCarbamidomethyl [C401]	0	1302.62	100	1e-17	2.47358e-17			4.03434e+06		6.1			4.21229e+06	3.8639e+06		Not Found	Not Found	High	High	High	5.382e-05	0.0001533	2.04	41.54
Q9CXW4	Large ribosomal subunit protein uL5 OS=Mus musculus OX=10090 GN=Rpl11 PE=1 SV=4	[K].LCLNICVGESGDR.[L]	2xCarbamidomethyl [C2; C6]	0.000178164	0.000191017	1	1	1	Q9CXW4 [20-32]	Q9CXW4 2xCarbamidomethyl [C21; C25]	0	1492.69	100	1e-17	2.47358e-17			2.34505e+06		12.64			2.14398e+06	2564984		Not Found	Not Found	Peak Found	High	High	5.382e-05	4.973e-06	2.6	38.97
Q3TXX3	Protrudin OS=Mus musculus OX=10090 GN=Zfyve27 PE=1 SV=2	[R].LCYTCESAYR.[V]	2xCarbamidomethyl [C2; C5]	0.00113592	0.000191017	1	1	2	Q3TXX3 [168-177]	Q3TXX3 2xCarbamidomethyl [C169; C172]	0	1322.55	100	1e-17	2.47358e-17			2.39193e+06		10.31			2.57322e+06	2.22342e+06		Not Found	Not Found	High	High	High	5.382e-05	5.828e-05	1.94	26.9
Q8K0W3	RING finger protein 208 OS=Mus musculus OX=10090 GN=Rnf208 PE=1 SV=2	[R].QYCGAACTCHVR.[N]	3xCarbamidomethyl [C3; C7; C9]	2.54595e-07	0.000191017	1	1	13	Q8K0W3 [245-256]	Q8K0W3 3xCarbamidomethyl [C247; C251; C253]	0	1482.6	100	1e-17	2.47358e-17			1.26434e+07		28.21			1.03291e+07	15476330		Not Found	Not Found	High	High	High	5.382e-05	8.155e-10	4.05	19.42
O88630	Golgi SNAP receptor complex member 1 OS=Mus musculus OX=10090 GN=Gosr1 PE=1 SV=2	[K].LCTSYSHSGSR.[D]	1xCarbamidomethyl [C2]	0.0054293	0.000191017	1	1	3	O88630 [33-43]	O88630 1xCarbamidomethyl [C34]	0	1254.55	100	1e-17	2.47358e-17			738977		43.69			536955	1.01701e+06		Not Found	Not Found	High	High	High	5.382e-05	0.000468	1.76	17.71
Q8BWB6	Metalloreductase STEAP2 OS=Mus musculus OX=10090 GN=Steap2 PE=1 SV=1	[R].QVYICSNNIQAR.[Q]	1xCarbamidomethyl [C5]	0.00295228	0.000191017	1	1	1	Q8BWB6 [163-174]	Q8BWB6 1xCarbamidomethyl [C167]	0	1465.72	100	1e-17	2.47358e-17			3.94408e+06		4.44			4.06993e+06	3822127		Not Found	Not Found	Peak Found	High	High	5.382e-05	0.0002071	2.35	29.5
Q6NXK8	Acid-sensing ion channel 1 OS=Mus musculus OX=10090 GN=Asic1 PE=1 SV=1	[R].IDCETRYIVENCNCR.[M]	3xCarbamidomethyl [C3; C12; C14]	0.000966325	0.000191017	1	2	4	Q6NXK8 [310-324]	Q6NXK8 3xCarbamidomethyl [C312; C321; C323]	1	2001.86	100	1e-17	2.47358e-17			2.91464e+06		23.74			2.46035e+06	3.45282e+06		Not Found	High	Peak Found	High	High	5.382e-05	4.695e-05	1.67	29.06
Q9WTR1	Transient receptor potential cation channel subfamily V member 2 OS=Mus musculus OX=10090 GN=Trpv2 PE=1 SV=2	[R].LCPTVQLEDICNHQGLTPLK.[L]	1xCarbamidomethyl [C2]; 1xNethylmaleimide [C11]	5.91396e-05	0.000191017	1	1	3	Q9WTR1 [276-295]	Q9WTR1 1xCarbamidomethyl [C277]	0	2404.2	100	1e-17	2.47358e-17			4.56144e+06		2.69			4.64904e+06	4475489		Not Found	High	High	High	High	5.382e-05	1.139e-06	3.5	47.09
Q9WTR1	Transient receptor potential cation channel subfamily V member 2 OS=Mus musculus OX=10090 GN=Trpv2 PE=1 SV=2	[R].LCPTVQLEDICNHQGLTPLK.[L]	2xCarbamidomethyl [C2; C11]	6.22629e-05	0.000191017	1	1	3	Q9WTR1 [276-295]	Q9WTR1 2xCarbamidomethyl [C277; C286]	0	2336.17	100	1e-17	2.47358e-17			5.50739e+06		16.23			6.18017e+06	4907855		Not Found	Not Found	High	High	High	5.382e-05	1.224e-06	2.51	42.02
O35393	Ephrin-B3 OS=Mus musculus OX=10090 GN=Efnb3 PE=1 SV=1	[R].RCEAPPAPNLLLTCDRPDLDLR.[F]	2xCarbamidomethyl [C2; C14]	1.61175e-06	0.000191017	1	1	8	O35393 [91-112]	O35393 2xCarbamidomethyl [C92; C104]	1	2592.3	100	1e-17	2.47358e-17			1.08789e+07		7.45			1.03202e+07	1.14679e+07		Not Found	Not Found	High	High	High	5.382e-05	9.448e-09	4.37	41.87
A2A9Q0	Fibronectin type III domain-containing protein 10 OS=Mus musculus OX=10090 GN=Fndc10 PE=2 SV=1	[R].LCLQQLPLR.[A]	1xCarbamidomethyl [C2]	0.00666674	0.000191017	1	1	6	A2A9Q0 [146-154]	A2A9Q0 1xCarbamidomethyl [C147]	0	1140.66	100	1e-17	2.47358e-17			4.45667e+07		16.67			5.01695e+07	39589644		Not Found	High	High	High	High	5.382e-05	0.0006151	1.78	40.28
O35598	Disintegrin and metalloproteinase domain-containing protein 10 OS=Mus musculus OX=10090 GN=Adam10 PE=1 SV=2	[K].ICSVHTPSSNPK.[L]	1xCarbamidomethyl [C2]	2.92763e-07	0.000191017	1	1	19	O35598 [699-710]	O35598 1xCarbamidomethyl [C700]	0	1326.65	100	1e-17	2.47358e-17			1.0352e+08		14.73			9.32447e+07	1.14927e+08		Not Found	High	High	High	High	5.382e-05	9.782e-10	4.19	19.68
Q6ZPR4	Potassium channel subfamily T member 1 OS=Mus musculus OX=10090 GN=Kcnt1 PE=1 SV=2	[K].LCSSSAEIPIGIYR.[T]	1xCarbamidomethyl [C2]	0.00398927	0.000191017	1	1	3	Q6ZPR4 [996-1009]	Q6ZPR4 1xCarbamidomethyl [C997]	0	1565.8	100	1e-17	2.47358e-17			1.99427e+06		28.48			2.44595e+06	1.62601e+06		Not Found	High	High	High	High	5.382e-05	0.0003105	2.02	41.7
Q3UHK1	Proton myo-inositol cotransporter OS=Mus musculus OX=10090 GN=Slc2a13 PE=1 SV=2	[R].LCSCGAADSDEGR.[Y]	2xCarbamidomethyl [C2; C4]	0.000487791	0.000191017	1	1	9	Q3UHK1 [602-614]	Q3UHK1 2xCarbamidomethyl [C603; C605]	0	1397.54	100	1e-17	2.47358e-17			1.20142e+07		22.76			1.4132e+07	1.02137e+07		Not Found	Not Found	High	High	High	5.382e-05	1.886e-05	2.47	18.77
Q811U4	Mitofusin-1 OS=Mus musculus OX=10090 GN=Mfn1 PE=1 SV=3	[R].LCQQVDVTQK.[H]	1xCarbamidomethyl [C2]	9.12565e-05	0.000191017	1	1	4	Q811U4 [680-689]	Q811U4 1xCarbamidomethyl [C681]	0	1218.61	100	1e-17	2.47358e-17			4.56666e+06		22.19			5.34959e+06	3.89832e+06		High	High	High	High	High	5.382e-05	2.039e-06	2.63	23.92
P18872	Guanine nucleotide-binding protein G(o) subunit alpha OS=Mus musculus OX=10090 GN=Gnao1 PE=1 SV=3	[K].KSPLTICFPEYPGSNTYEDAAAYIQTQFESK.[N]	1xCarbamidomethyl [C7]	1.08945e-10	0.000191017	1	1	3	P18872 [281-311]	P18872 1xCarbamidomethyl [C287]	1	3555.66	100	1e-17	2.47358e-17			3.20736e+07		1.63			3.1705e+07	32446388		High	High	Peak Found	Peak Found	High	5.382e-05	2.68e-14	7.9	52.27
P63276	Small ribosomal subunit protein eS17 OS=Mus musculus OX=10090 GN=Rps17 PE=1 SV=2	[K].RVCEEIAIIPSK.[K]	1xCarbamidomethyl [C3]	0.0069156	0.000191017	1	1	1	P63276 [33-44]	P63276 1xCarbamidomethyl [C35]	1	1414.77	100	1e-17	2.47358e-17			1.7853e+06		40.27			1.33207e+06	2.39274e+06		Not Found	Not Found	Peak Found	High	High	5.382e-05	0.0006498	2.85	35.19
O88319	Neurotensin receptor type 1 OS=Mus musculus OX=10090 GN=Ntsr1 PE=1 SV=1	[R].SADGQHPGGLVCTPTVDTATVK.[V]	1xCarbamidomethyl [C12]	2.30929e-11	0.000191017	1	1	1	O88319 [213-234]	O88319 1xCarbamidomethyl [C224]	0	2211.07	100	1e-17	2.47358e-17			3.14247e+06		60.79			4.97642e+06	1.98438e+06		Not Found	Not Found	High	Peak Found	High	5.382e-05	3.432e-15	4.48	34.39
Q8K1D8	Adropin OS=Mus musculus OX=10090 GN=Enho PE=1 SV=1	[R].SADVDSLSESSPNSSPGPCPEK.[A]	1xCarbamidomethyl [C19]	0.000160739	0.000191017	1	1	3	Q8K1D8 [38-59]	Q8K1D8 1xCarbamidomethyl [C56]	0	2246.97	100	1e-17	2.47358e-17			1.89673e+06		88.63			3.95952e+06	908587		Not Found	Not Found	High	High	High	5.382e-05	4.331e-06	3.6	29.04
P24270	Catalase OS=Mus musculus OX=10090 GN=Cat PE=1 SV=4	[R].SALEHSVQCAVDVK.[R]	1xCarbamidomethyl [C9]	0.000119785	0.000191017	1	1	3	P24270 [417-430]	P24270 1xCarbamidomethyl [C425]	0	1542.76	100	1e-17	2.47358e-17			2.3697e+06		35.18			3.05525e+06	1.83797e+06		High	Not Found	High	High	High	5.382e-05	2.931e-06	2.66	29.32
Q9JHU4	Cytoplasmic dynein 1 heavy chain 1 OS=Mus musculus OX=10090 GN=Dync1h1 PE=1 SV=2	[R].SACDTVDTWLDDTAK.[G]	1xCarbamidomethyl [C3]	7.59346e-05	0.000191017	1	1	3	Q9JHU4 [4212-4226]	Q9JHU4 1xCarbamidomethyl [C4214]	0	1697.73	100	1e-17	2.47358e-17			3.7734e+06		21.63			4.40229e+06	3.23436e+06		High	High	High	Peak Found	High	5.382e-05	1.597e-06	3	43.1
P07724	Albumin OS=Mus musculus OX=10090 GN=Alb PE=1 SV=3	[R].RPCFSALTVDETYVPK.[E]	1xCarbamidomethyl [C3]	6.27223e-05	0.000191017	1	1	4	P07724 [509-524]	P07724 1xCarbamidomethyl [C511]	0	1882.94	100	1e-17	2.47358e-17			5.47049e+06		9.11			5.83492e+06	5128817		Not Found	Not Found	High	High	High	5.382e-05	1.236e-06	3.46	37.66
Q64322	Neural proliferation differentiation and control protein 1 OS=Mus musculus OX=10090 GN=Npdc1 PE=2 SV=2	[R].RPDATTCPGSLDCALK.[R]	2xCarbamidomethyl [C7; C13]	3.56091e-05	0.000191017	1	1	3	Q64322 [36-51]	Q64322 2xCarbamidomethyl [C42; C48]	0	1761.83	100	1e-17	2.47358e-17			3.69675e+06		26.9			4.48175e+06	3.04925e+06		Not Found	Not Found	High	High	High	5.382e-05	5.844e-07	3.44	29.4
O70443	Guanine nucleotide-binding protein G(z) subunit alpha OS=Mus musculus OX=10090 GN=Gnaz PE=1 SV=4	[R].RIPLSVCFPEYK.[G]	1xCarbamidomethyl [C7]	0.00278383	0.000191017	1	1	3	O70443 [281-292]	O70443 1xCarbamidomethyl [C287]	1	1508.79	100	1e-17	2.47358e-17			9.12268e+06		25.05			7.62725e+06	1.09113e+07		Not Found	Not Found	Peak Found	High	High	5.382e-05	0.0001917	3.82	39.11
Q61301	Catenin alpha-2 OS=Mus musculus OX=10090 GN=Ctnna2 PE=1 SV=3	[R].IASSEFADDPCSSVK.[R]	1xCarbamidomethyl [C11]	0.00074713	0.000191017	1	1	2	Q61301 [105-119]	Q61301 1xCarbamidomethyl [C115]	0	1612.72	100	1e-17	2.47358e-17			2.39468e+06		10.24			2.57491e+06	2.22706e+06		Not Found	Not Found	High	High	High	5.382e-05	3.348e-05	2.84	30.4
P97785	GDNF family receptor alpha-1 OS=Mus musculus OX=10090 GN=Gfra1 PE=1 SV=2	[R].LADFFTNCQPESR.[S]	1xCarbamidomethyl [C8]	1.42239e-06	0.000191017	1	1	2	P97785 [260-272]	P97785 1xCarbamidomethyl [C267]	0	1584.71	100	1e-17	2.47358e-17			3.67067e+06		7.36			3.48448e+06	3.86681e+06		Not Found	High	Peak Found	High	High	5.382e-05	8.075e-09	2.66	37.75
P18762	Beta-2 adrenergic receptor OS=Mus musculus OX=10090 GN=Adrb2 PE=1 SV=2	[R].IAFQELLCLR.[R]	1xCarbamidomethyl [C8]	0.000385539	0.000191017	1	1	2	P18762 [334-343]	P18762 1xCarbamidomethyl [C341]	0	1262.69	100	1e-17	2.47358e-17			4.913e+06		14.89			4.42032e+06	5.46059e+06		Not Found	Not Found	High	High	High	5.382e-05	1.382e-05	2.99	50.94
O35425	Bcl-2-related ovarian killer protein OS=Mus musculus OX=10090 GN=Bok PE=1 SV=1	[R].LAEVCTVLLR.[L]	1xCarbamidomethyl [C5]	0.0011443	0.000191017	1	1	2	O35425 [64-73]	O35425 1xCarbamidomethyl [C68]	0	1173.67	100	1e-17	2.47358e-17			2.69362e+06		56.99			4.12906e+06	1.75721e+06		Not Found	High	High	Peak Found	High	5.382e-05	5.895e-05	2.39	39.85
Q61542	StAR-related lipid transfer protein 3 OS=Mus musculus OX=10090 GN=Stard3 PE=1 SV=1	[K].RPGDLACDLER.[S]	1xCarbamidomethyl [C7]	0.00416889	0.000191017	1	1	3	Q61542 [4-14]	Q61542 1xCarbamidomethyl [C10]	0	1301.63	100	1e-17	2.47358e-17			4.8278e+06		9.2			4.52318e+06	5.15293e+06		Not Found	Not Found	High	High	High	5.382e-05	0.000329	2.97	28.05
Q9WU60	Attractin OS=Mus musculus OX=10090 GN=Atrn PE=1 SV=3	[K].GESCDIPHCTDNCGFPHR.[G]	3xCarbamidomethyl [C4; C9; C13]	2.25733e-05	0.000191017	1	1	4	Q9WU60 [278-295]	Q9WU60 3xCarbamidomethyl [C281; C286; C290]	0	2158.85	100	1e-17	2.47358e-17			1.56341e+07		29.95			1.93843e+07	12609503		Not Found	High	High	High	High	5.382e-05	3.192e-07	3.72	25.47
Q9WU60	Attractin OS=Mus musculus OX=10090 GN=Atrn PE=1 SV=3	[K].GESCDIPHCTDNCGFPHR.[G]	2xCarbamidomethyl [C9; C]; 1xNethylmaleimide [C]	0.00559095	0.000191017	1	1	6	Q9WU60 [278-295]	Q9WU60 2xCarbamidomethyl [C286; C]	0	2226.87	100	1e-17	2.47358e-17			3.53668e+06		90.08			7.50954e+06	1.66563e+06		Not Found	Not Found	High	High	High	5.382e-05	0.0004869	2.85	31.75
Q07113	Cation-independent mannose-6-phosphate receptor OS=Mus musculus OX=10090 GN=Igf2r PE=1 SV=1	[K].SVSSTIFFHCDPLVK.[D]	1xCarbamidomethyl [C10]	0.00149087	0.000191017	1	1	3	Q07113 [2232-2246]	Q07113 1xCarbamidomethyl [C2241]	0	1736.87	100	1e-17	2.47358e-17			2.38748e+06		13.94			2.63572e+06	2.16261e+06		Not Found	Not Found	High	High	High	5.382e-05	8.416e-05	2.36	41.14
P23818	Glutamate receptor 1 OS=Mus musculus OX=10090 GN=Gria1 PE=1 SV=1	[K].GFCLIPQQSINEAIR.[T]	1xCarbamidomethyl [C3]	0.000569216	0.000191017	1	1	6	P23818 [841-855]	P23818 1xCarbamidomethyl [C843]	0	1745.9	100	1e-17	2.47358e-17			1.04382e+07		29.5			1.28994e+07	8446545		Not Found	Not Found	High	High	High	5.382e-05	2.325e-05	2.24	46.7
Q9WVL3	Solute carrier family 12 member 7 OS=Mus musculus OX=10090 GN=Slc12a7 PE=1 SV=1	[K].GFCQLVVSSNLR.[D]	1xCarbamidomethyl [C3]	0.00278383	0.000191017	1	1	3	Q9WVL3 [760-771]	Q9WVL3 1xCarbamidomethyl [C762]	0	1379.71	100	1e-17	2.47358e-17			2.65732e+06		32.21			3.35064e+06	2107465		Not Found	High	Peak Found	High	High	5.382e-05	0.0001933	1.2	38.92
Q9R0H0	Peroxisomal acyl-coenzyme A oxidase 1 OS=Mus musculus OX=10090 GN=Acox1 PE=1 SV=5	[R].GECYGLHAFVVPIR.[E]	1xCarbamidomethyl [C3]	0.00030472	0.000191017	1	1	2	Q9R0H0 [197-210]	Q9R0H0 1xCarbamidomethyl [C199]	0	1617.82	100	1e-17	2.47358e-17			4.06885e+06		30.12			3.27758e+06	5051154		Not Found	Not Found	High	High	High	5.382e-05	1.016e-05	2.49	41.15
Q80TS3	Adhesion G protein-coupled receptor L3 OS=Mus musculus OX=10090 GN=Adgrl3 PE=1 SV=3	[R].SYGTDKVCWLR.[L]	1xCarbamidomethyl [C8]	2.98489e-05	0.000191017	1	1	6	Q80TS3 [1073-1083]	Q80TS3 1xCarbamidomethyl [C1080]	1	1384.67	100	1e-17	2.47358e-17			7.95995e+06		1.61			7.86999e+06	8050945		High	High	High	High	High	5.382e-05	4.629e-07	3.11	35.12
O35604	NPC intracellular cholesterol transporter 1 OS=Mus musculus OX=10090 GN=Npc1 PE=1 SV=2	[K].GEASCCDPLGAAFDDCLRR.[M]	3xCarbamidomethyl [C5; C6; C16]	0.0007751	0.000191017	1	1	1	O35604 [319-337]	O35604 3xCarbamidomethyl [C323; C324; C334]	1	2169.91	100	1e-17	2.47358e-17			1.78384e+06		22.89			1.51514e+06	2.10018e+06		Not Found	Not Found	Peak Found	High	High	5.382e-05	3.521e-05	3	39.12
Q8K4Q0	Regulatory-associated protein of mTOR OS=Mus musculus OX=10090 GN=Rptor PE=1 SV=1	[R].SYNCTPVSSPR.[L]	1xCarbamidomethyl [C4]	0.00435658	0.000191017	1	1	3	Q8K4Q0 [359-369]	Q8K4Q0 1xCarbamidomethyl [C362]	0	1267.57	100	1e-17	2.47358e-17			1.77226e+06		18.41			2.0202e+06	1.55476e+06		Not Found	High	High	High	High	5.382e-05	0.0003501	2.07	23.91
Q99MR3	Solute carrier family 12 member 9 OS=Mus musculus OX=10090 GN=Slc12a9 PE=1 SV=2	[R].GDEEAEALACSANALVR.[A]	1xCarbamidomethyl [C10]	0.00749615	0.000191017	1	1	1	Q99MR3 [825-841]	Q99MR3 1xCarbamidomethyl [C834]	0	1775.82	100	1e-17	2.47358e-17			1.12304e+06		14.87			1.24806e+06	1.01054e+06		Not Found	Not Found	High	Peak Found	High	5.382e-05	0.000723	1.58	42.88
Q9R0Q6; Q9WV32	Actin-related protein 2/3 complex subunit 1A OS=Mus musculus OX=10090 GN=Arpc1a PE=1 SV=1 Actin-related protein 2/3 complex subunit 1B OS=Mus musculus OX=10090 GN=Arpc1b PE=1 SV=4	[R].STVLSLDWHPNNVLLAAGSCDFK.[C]	1xCarbamidomethyl [C20]	3.28426e-05	0.000191017	2	2	5	Q9R0Q6 [143-165]; Q9WV32 [143-165]	Q9R0Q6 1xCarbamidomethyl [C162]; Q9WV32 1xCarbamidomethyl [C162]	0	2544.26	100	1e-17	2.47358e-17			3.78221e+06		1.56			3.74067e+06	3.82422e+06	Shared	Not Found	High	High	High	High	5.382e-05	5.219e-07	4.36	50.6
Q07113	Cation-independent mannose-6-phosphate receptor OS=Mus musculus OX=10090 GN=Igf2r PE=1 SV=1	[K].GHIQLSYTDGDDCGSDKK.[I]	1xCarbamidomethyl [C13]	1.41386e-07	0.000191017	1	1	6	Q07113 [554-571]	Q07113 1xCarbamidomethyl [C566]	1	1995.87	100	1e-17	2.47358e-17			5.87182e+06		14.02			6.48603e+06	5.31578e+06		High	High	High	High	High	5.382e-05	3.722e-10	2.17	24.44
Q07113	Cation-independent mannose-6-phosphate receptor OS=Mus musculus OX=10090 GN=Igf2r PE=1 SV=1	[K].GHIQLSYTDGDDCGSDK.[K]	1xCarbamidomethyl [C13]	0.0033943	0.000191017	1	1	5	Q07113 [554-570]	Q07113 1xCarbamidomethyl [C566]	0	1867.78	100	1e-17	2.47358e-17			2.18926e+06		14.95			2.43429e+06	1.9689e+06		High	High	High	High	High	5.382e-05	0.0002496	1.49	26.69
Q6IR37	Probable palmitoyltransferase ZDHHC24 OS=Mus musculus OX=10090 GN=Zdhhc24 PE=2 SV=2	[R].GHHCYDLGTCHNLQAALGPR.[W]	2xCarbamidomethyl [C4; C10]	0.000253559	0.000191017	1	1	1	Q6IR37 [233-252]	Q6IR37 2xCarbamidomethyl [C236; C242]	0	2277.04	100	1e-17	2.47358e-17			2.92562e+06		2.34			2.97434e+06	2.87769e+06		Not Found	Not Found	High	Peak Found	High	5.382e-05	7.934e-06	2.47	32.38
P27601	Guanine nucleotide-binding protein subunit alpha-13 OS=Mus musculus OX=10090 GN=Gna13 PE=1 SV=1	[R].SVLSVCFPGCVLTNGEAEQQR.[K]	2xCarbamidomethyl [C6; C10]	3.14676e-06	0.000191017	1	1	4	P27601 [9-29]	P27601 2xCarbamidomethyl [C14; C18]	0	2351.11	100	1e-17	2.47358e-17			4.2875e+06		29.12			5.2834e+06	3.47932e+06		Not Found	Not Found	High	High	High	5.382e-05	2.319e-08	4.23	48.27
Q9R0P3	S-formylglutathione hydrolase OS=Mus musculus OX=10090 GN=Esd PE=1 SV=1	[R].SVSAFAPICNPVLCSWGK.[K]	2xCarbamidomethyl [C9; C14]	1.45215e-05	0.000191017	1	1	3	Q9R0P3 [168-185]	Q9R0P3 2xCarbamidomethyl [C176; C181]	0	1992.97	100	1e-17	2.47358e-17			3.47143e+06		4.3			3.57873e+06	3367346		Not Found	High	High	High	High	5.382e-05	1.762e-07	4.02	51.06
Q8R2R9	AP-3 complex subunit mu-2 OS=Mus musculus OX=10090 GN=Ap3m2 PE=1 SV=1	[R].SVCDYFFEAQER.[A]	1xCarbamidomethyl [C3]	0.00396009	0.000191017	1	1	2	Q8R2R9 [27-38]	Q8R2R9 1xCarbamidomethyl [C29]	0	1550.66	100	1e-17	2.47358e-17			2.53144e+06		3.67			2.46663e+06	2.59795e+06		Not Found	Not Found	High	High	High	5.382e-05	0.0003088	2.43	42.62
Q9R1V7	Disintegrin and metalloproteinase domain-containing protein 23 OS=Mus musculus OX=10090 GN=Adam23 PE=1 SV=1	[R].GGGACLFNRPTK.[L]	1xCarbamidomethyl [C5]	0.00107896	0.000191017	1	1	2	Q9R1V7 [484-495]	Q9R1V7 1xCarbamidomethyl [C488]	0	1277.64	100	1e-17	2.47358e-17			1.17427e+07		70.6			2.03178e+07	6786728		Not Found	Not Found	High	Peak Found	High	5.382e-05	5.474e-05	3.04	25.57
P56391	Cytochrome c oxidase subunit 6B1 OS=Mus musculus OX=10090 GN=Cox6b1 PE=1 SV=2	[K].GGDVSVCEWYRR.[V]	1xCarbamidomethyl [C7]	0.00329606	0.000191017	1	1	7	P56391 [48-59]	P56391 1xCarbamidomethyl [C54]	1	1483.67	100	1e-17	2.47358e-17			4.46734e+07		36.8			5.83069e+07	3.42277e+07		Not Found	Not Found	High	High	High	5.382e-05	0.0002403	2.16	32.92
Q9WU60	Attractin OS=Mus musculus OX=10090 GN=Atrn PE=1 SV=3	[K].GDECQLCEVENR.[Y]	2xCarbamidomethyl [C4; C7]	0.000160739	0.000191017	1	1	1	Q9WU60 [1133-1144]	Q9WU60 2xCarbamidomethyl [C1136; C1139]	0	1508.61	100	1e-17	2.47358e-17			3.54591e+06		13.3			3.22671e+06	3896675		Not Found	Not Found	Peak Found	High	High	5.382e-05	4.321e-06	1.84	26.26
O88819	4-galactosyl-N-acetylglucosaminide 3-alpha-L-fucosyltransferase 9 OS=Mus musculus OX=10090 GN=Fut9 PE=1 SV=1	[R].FWESHACLACDHVK.[R]	2xCarbamidomethyl [C7; C10]	4.43968e-05	0.000191017	1	1	5	O88819 [329-342]	O88819 2xCarbamidomethyl [C335; C338]	0	1759.77	100	1e-17	2.47358e-17			1.27068e+07		3.76			1.30493e+07	1.23734e+07		Not Found	High	High	High	High	5.382e-05	7.832e-07	3.16	29.19
Q3UUQ7	GPI inositol-deacylase OS=Mus musculus OX=10090 GN=Pgap1 PE=1 SV=3	[K].FVVDCEFFK.[K]	1xCarbamidomethyl [C5]	0.00398927	0.000191017	1	1	3	Q3UUQ7 [451-459]	Q3UUQ7 1xCarbamidomethyl [C455]	0	1190.56	100	1e-17	2.47358e-17			9.35228e+06		40.58			1.25647e+07	6961190		Not Found	Not Found	High	High	High	5.382e-05	0.0003112	1.9	45.18
Q8VCY8	Phospholipid phosphatase-related protein type 2 OS=Mus musculus OX=10090 GN=Plppr2 PE=1 SV=1	[R].FVTDQSACAGSPSLVAAAR.[R]	1xCarbamidomethyl [C8]	3.32632e-09	0.000191017	1	1	7	Q8VCY8 [184-202]	Q8VCY8 1xCarbamidomethyl [C191]	0	1907.93	100	1e-17	2.47358e-17			3.19e+07		33.76			4.0692e+07	25007640		High	High	High	High	High	5.382e-05	2.531e-12	6.19	36.32
P40124	Adenylyl cyclase-associated protein 1 OS=Mus musculus OX=10090 GN=Cap1 PE=1 SV=4	[K].TDGCHAYLSK.[N]	1xCarbamidomethyl [C4]	0.00188607	0.000191017	1	1	8	P40124 [412-421]	P40124 1xCarbamidomethyl [C415]	0	1151.51	100	1e-17	2.47358e-17			1.45936e+07		17.77			1.65583e+07	12862048		Not Found	High	High	High	High	5.382e-05	0.0001146	2.96	20.16
Q8K400	Syntaxin-binding protein 5 OS=Mus musculus OX=10090 GN=Stxbp5 PE=1 SV=3	[R].TFCFANNGQALYLVSPTEIQR.[L]	1xCarbamidomethyl [C3]	0.000397045	0.000191017	1	1	3	Q8K400 [996-1016]	Q8K400 1xCarbamidomethyl [C998]	0	2429.19	100	1e-17	2.47358e-17			3.46234e+06		29.26			4.27096e+06	2.80682e+06		Not Found	High	High	High	High	5.382e-05	1.447e-05	3.84	50.58
P68404; P63318	Protein kinase C beta type OS=Mus musculus OX=10090 GN=Prkcb PE=1 SV=4 Protein kinase C gamma type OS=Mus musculus OX=10090 GN=Prkcg PE=1 SV=1	[KR].TFCGTPDYIAPEIIAYQPYGK.[S]	1xCarbamidomethyl [C3]	7.07424e-07	0.000191017	2	3	3	P68404 [500-520]; P63318 [514-534]	P68404 1xCarbamidomethyl [C502]; P63318 1xCarbamidomethyl [C516]	0	2404.15	100	1e-17	2.47358e-17			2.53596e+06		7.33			2.67101e+06	2407738	Shared	Not Found	Not Found	High	High	High	5.382e-05	3.167e-09	4.1	51.25
Q6NZQ8	E3 ubiquitin-protein ligase MARCHF1 OS=Mus musculus OX=10090 GN=Marchf1 PE=1 SV=2	[R].FVHQSCLHQWIK.[S]	1xCarbamidomethyl [C6]	3.72652e-06	0.000191017	1	1	13	Q6NZQ8 [105-116]	Q6NZQ8 1xCarbamidomethyl [C110]	0	1582.79	100	1e-17	2.47358e-17			5.82786e+07		16.46			5.18475e+07	6.55075e+07		Not Found	Not Found	High	High	High	5.382e-05	2.904e-08	3.1	32.06
P62918	Large ribosomal subunit protein uL2 OS=Mus musculus OX=10090 GN=Rpl8 PE=1 SV=2	[R].TELFIAAEGIHTGQFVYCGKK.[A]	1xCarbamidomethyl [C18]	8.73185e-05	0.000191017	1	1	3	P62918 [73-93]	P62918 1xCarbamidomethyl [C90]	1	2369.2	100	1e-17	2.47358e-17			4.18468e+06		7.68			3.96341e+06	4.41831e+06		Not Found	Not Found	High	High	High	5.382e-05	1.916e-06	3.52	39.69
Q3UUD2	Protein sprouty homolog 3 OS=Mus musculus OX=10090 GN=Spry3 PE=1 SV=1	[R].GCLHMCQQGYDSLR.[R]	2xCarbamidomethyl [C2; C6]	0.0042931	0.000191017	1	1	1	Q3UUD2 [243-256]	Q3UUD2 2xCarbamidomethyl [C244; C248]	0	1724.73	100	1e-17	2.47358e-17			2.74773e+06		39.52			3.66137e+06	2.06207e+06		Not Found	Not Found	High	Peak Found	High	5.382e-05	0.0003435	1.46	28.53
Q6GQT9	BOS complex subunit NOMO1 OS=Mus musculus OX=10090 GN=Nomo1 PE=1 SV=1	[R].TAYSCYGTVSSLNGEPEQGVAVEAVGQK.[D]	1xCarbamidomethyl [C5]	3.35751e-05	0.000191017	1	1	2	Q6GQT9 [951-978]	Q6GQT9 1xCarbamidomethyl [C955]	0	2901.36	100	1e-17	2.47358e-17			6.08298e+06		67.13			1.01923e+07	3.63044e+06		Not Found	High	High	Peak Found	High	5.382e-05	5.408e-07	3.86	40.54
P36552	Oxygen-dependent coproporphyrinogen-III oxidase, mitochondrial OS=Mus musculus OX=10090 GN=Cpox PE=1 SV=2	[K].TCAEAVVPSYVPIVK.[K]	1xCarbamidomethyl [C2]	0.000891271	0.000191017	1	1	1	P36552 [345-359]	P36552 1xCarbamidomethyl [C346]	0	1632.87	100	1e-17	2.47358e-17			6.60342e+06		69.19			1.1276e+07	3.86706e+06		Not Found	Not Found	High	Peak Found	High	5.382e-05	4.207e-05	2.93	43.89
P35293	Ras-related protein Rab-18 OS=Mus musculus OX=10090 GN=Rab18 PE=1 SV=2	[K].TCDGVQCAFEELVEK.[I]	2xCarbamidomethyl [C2; C7]	0.000603695	0.000191017	1	1	4	P35293 [154-168]	P35293 2xCarbamidomethyl [C155; C160]	0	1784.78	100	1e-17	2.47358e-17			2.84442e+06		38.94			3.77347e+06	2.14411e+06		Not Found	High	High	High	High	5.382e-05	2.522e-05	3.16	47.23
P62754	Small ribosomal subunit protein eS6 OS=Mus musculus OX=10090 GN=Rps6 PE=1 SV=1	[R].GCIVDANLSVLNLVIVK.[K]	1xCarbamidomethyl [C2]	0.00161639	0.000191017	1	1	1	P62754 [99-115]	P62754 1xCarbamidomethyl [C100]	0	1827.04	100	1e-17	2.47358e-17			2.16344e+07		15.12			1.94325e+07	24085848		Not Found	Not Found	High	Peak Found	High	5.382e-05	9.348e-05	1.4	53.19
Q9QUJ7	Long-chain-fatty-acid--CoA ligase 4 OS=Mus musculus OX=10090 GN=Acsl4 PE=1 SV=2	[K].TAEDYCVDENGQR.[W]	1xCarbamidomethyl [C6]	0.000218888	0.000191017	1	1	1	Q9QUJ7 [537-549]	Q9QUJ7 1xCarbamidomethyl [C542]	0	1556.63	100	1e-17	2.47358e-17			1.16438e+06		12.58			1.27296e+06	1065059		Not Found	High	Peak Found	Peak Found	High	5.382e-05	6.509e-06	2.94	23.79
Q8BH16	F-box/LRR-repeat protein 2 OS=Mus musculus OX=10090 GN=Fbxl2 PE=1 SV=1	[KR].GCTQLEDEALK.[YH]	1xCarbamidomethyl [C2]	0.00270324	0.000191017	1	2	1	Q8BH16 [191-201]	Q8BH16 1xCarbamidomethyl [C192]	0	1263.59	100	1e-17	2.47358e-17			7.63623e+06		5.7			7.95023e+06	7.33463e+06		Not Found	Not Found	High	Peak Found	High	5.382e-05	0.0001857	2.31	28.32
F7BAB2	Transmembrane protein 132B OS=Mus musculus OX=10090 GN=Tmem132b PE=1 SV=1	[R].GCTLQYQHALVR.[V]	1xCarbamidomethyl [C2]	0.000235587	0.000191017	1	1	3	F7BAB2 [563-574]	F7BAB2 1xCarbamidomethyl [C564]	0	1445.73	100	1e-17	2.47358e-17			2.66553e+06		9.53			2.49165e+06	2.85155e+06		Not Found	High	High	High	High	5.382e-05	7.206e-06	2.66	28.67
Q62188	Dihydropyrimidinase-related protein 3 OS=Mus musculus OX=10090 GN=Dpysl3 PE=1 SV=1	[R].GAPLVVICQGK.[I]	1xCarbamidomethyl [C8]	0.000287315	0.000191017	1	1	3	Q62188 [441-451]	Q62188 1xCarbamidomethyl [C448]	0	1141.64	100	1e-17	2.47358e-17			1.90021e+06		14.64			1.7127e+06	2108243		Not Found	High	High	High	High	5.382e-05	9.37e-06	1.92	35.42
Q9DAV9	Trimeric intracellular cation channel type B OS=Mus musculus OX=10090 GN=Tmem38b PE=1 SV=1	[R].GAGGAVVTACEQLLK.[G]	1xCarbamidomethyl [C10]	4.9939e-05	0.000191017	1	1	2	Q9DAV9 [152-166]	Q9DAV9 1xCarbamidomethyl [C161]	0	1473.77	100	1e-17	2.47358e-17			2.20522e+06		1.26			2.18561e+06	2.22501e+06		Not Found	Not Found	High	High	High	5.382e-05	9.146e-07	2.91	36.72
Q3TWI9	CSC1-like protein 2 OS=Mus musculus OX=10090 GN=Tmem63b PE=1 SV=1	[R].GCEQVEAIEYYTK.[L]	1xCarbamidomethyl [C2]	0.00022213	0.000191017	1	1	2	Q3TWI9 [326-338]	Q3TWI9 1xCarbamidomethyl [C327]	0	1589.72	100	1e-17	2.47358e-17			1.13075e+07		15.92			1.26605e+07	10099140		Not Found	Not Found	High	High	High	5.382e-05	6.68e-06	3.19	36.03
Q9WVC3	Caveolin-2 OS=Mus musculus OX=10090 GN=Cav2 PE=1 SV=1	[K].TCLMVLPSVQTIWK.[S]	1xCarbamidomethyl [C2]	0.00039125	0.000191017	1	1	2	Q9WVC3 [121-134]	Q9WVC3 1xCarbamidomethyl [C122]	0	1675.89	100	1e-17	2.47358e-17			1.22552e+07		35.92			1.58887e+07	9452576		Not Found	Not Found	High	High	High	5.382e-05	1.413e-05	3.38	52.39
Q9WVC3	Caveolin-2 OS=Mus musculus OX=10090 GN=Cav2 PE=1 SV=1	[K].TCLMVLPSVQTIWK.[S]	1xCarbamidomethyl [C2]; 1xOxidation [M4]	1.42048e-05	0.000191017	1	1	3	Q9WVC3 [121-134]	Q9WVC3 1xCarbamidomethyl [C122]	0	1691.89	100	1e-17	2.47358e-17			7.61611e+06		35.95			9.87656e+06	5873011		Not Found	Not Found	High	High	High	5.382e-05	1.709e-07	3.04	49.94
Q99ML4	Divergent protein kinase domain 1B OS=Mus musculus OX=10090 GN=Dipk1b PE=1 SV=1	[R].TCLSSAPGQQVYSGLWQDKEVTIK.[C]	1xCarbamidomethyl [C2]	0.000176859	0.000191017	1	1	2	Q99ML4 [93-116]	Q99ML4 1xCarbamidomethyl [C94]	1	2695.34	100	1e-17	2.47358e-17			4.30239e+06		64.02			7.00968e+06	2.64072e+06		Not Found	Not Found	High	Peak Found	High	5.382e-05	4.937e-06	2.8	41.51
Q99ML4	Divergent protein kinase domain 1B OS=Mus musculus OX=10090 GN=Dipk1b PE=1 SV=1	[R].GHVCQVVICDQYRK.[G]	2xCarbamidomethyl [C4; C9]	2.9532e-08	0.000191017	1	1	5	Q99ML4 [59-72]	Q99ML4 2xCarbamidomethyl [C62; C67]	1	1761.85	100	1e-17	2.47358e-17			2.17055e+07		0.19			2.1677e+07	21734028		Not Found	High	High	High	High	5.382e-05	4.626e-11	4.48	25.28
Q60857	Sodium-dependent serotonin transporter OS=Mus musculus OX=10090 GN=Slc6a4 PE=1 SV=4	[K].SITPETPTEIPCGDIR.[M]	1xCarbamidomethyl [C12]	6.31852e-05	0.000191017	1	1	5	Q60857 [611-626]	Q60857 1xCarbamidomethyl [C622]	0	1785.87	100	1e-17	2.47358e-17			3.76719e+06		10.86			4.06857e+06	3.48813e+06		Not Found	High	High	High	High	5.382e-05	1.252e-06	2.79	37.95
Q8BTX9	Inactive hydroxysteroid dehydrogenase-like protein 1 OS=Mus musculus OX=10090 GN=Hsdl1 PE=1 SV=1	[K].SITVICDFYSLVR.[L]	1xCarbamidomethyl [C6]	3.02911e-05	0.000191017	1	1	4	Q8BTX9 [37-49]	Q8BTX9 1xCarbamidomethyl [C42]	0	1572.81	100	1e-17	2.47358e-17			1.46929e+07		9.43			1.37437e+07	15707538		High	High	High	High	High	5.382e-05	4.707e-07	3.62	52.51
P97793	ALK tyrosine kinase receptor OS=Mus musculus OX=10090 GN=Alk PE=1 SV=2	[R].GSLALDCEPLLR.[L]	1xCarbamidomethyl [C7]	0.0067652	0.000191017	1	1	2	P97793 [91-102]	P97793 1xCarbamidomethyl [C97]	0	1343.7	100	1e-17	2.47358e-17			2.85358e+06		12.93			3.12764e+06	2603529		Not Found	High	Peak Found	High	High	5.382e-05	0.0006279	1.94	42.06
O35449	Proline-rich transmembrane protein 1 OS=Mus musculus OX=10090 GN=Prrt1 PE=1 SV=1	[R].GPSSSATLPRPPHHAPPGPAAGAPPPGCATLPR.[M]	1xCarbamidomethyl [C28]	9.05312e-10	0.000191017	1	1	10	O35449 [74-106]	O35449 1xCarbamidomethyl [C101]	0	3176.62	100	1e-17	2.47358e-17			9.40082e+06		21.82			8.04679e+06	1.09827e+07		Not Found	Not Found	High	High	High	5.382e-05	4.515e-13	4.55	32.39
Q8BGR6	ADP-ribosylation factor-like protein 15 OS=Mus musculus OX=10090 GN=Arl15 PE=1 SV=1	[K].GPPPARPEYDLVCIGLTGSGK.[T]	1xCarbamidomethyl [C13]	3.682e-08	0.000191017	1	1	11	Q8BGR6 [25-45]	Q8BGR6 1xCarbamidomethyl [C37]	0	2184.11	100	1e-17	2.47358e-17			3.97024e+07		1.49			4.01241e+07	3.92852e+07		Not Found	High	High	High	High	5.382e-05	6.214e-11	3.98	40.58
Q7TNV1	Ceramide synthase OS=Mus musculus OX=10090 GN=Tlcd3b PE=1 SV=2	[R].GSPPPSPCQTQD.[-]	1xCarbamidomethyl [C8]	0.00334482	0.000191017	1	1	4	Q7TNV1 [264-275]	Q7TNV1 1xCarbamidomethyl [C271]	0	1270.54	100	1e-17	2.47358e-17			9.77421e+06		52.52			1.44361e+07	6.61778e+06		Not Found	Not Found	High	High	High	5.382e-05	0.0002449	2.13	23.56
Q3UVU3	Calcium/manganese antiporter SLC30A10 OS=Mus musculus OX=10090 GN=Slc30a10 PE=1 SV=1	[R].SIEAPEVAIDVDGCPR.[E]	1xCarbamidomethyl [C14]	3.51366e-06	0.000191017	1	1	3	Q3UVU3 [434-449]	Q3UVU3 1xCarbamidomethyl [C447]	0	1727.83	100	1e-17	2.47358e-17			2.5096e+06		7.93			2.65446e+06	2.37264e+06		Not Found	Not Found	High	High	High	5.382e-05	2.681e-08	3.08	41.25
Q61285	ATP-binding cassette sub-family D member 2 OS=Mus musculus OX=10090 GN=Abcd2 PE=1 SV=2	[K].GTVIDVDHGIICENVPIITPAGEVVASR.[L]	1xCarbamidomethyl [C12]	0.00108691	0.000191017	1	1	2	Q61285 [470-497]	Q61285 1xCarbamidomethyl [C481]	0	2931.52	100	1e-17	2.47358e-17			2.35951e+06		4.24			2.2898e+06	2.43134e+06		High	Not Found	High	Peak Found	High	5.382e-05	5.481e-05	3.37	50.72
Q9CWU2	Palmitoyltransferase ZDHHC13 OS=Mus musculus OX=10090 GN=Zdhhc13 PE=1 SV=2	[R].SLHCHVCNSCVAR.[F]	3xCarbamidomethyl [C4; C7; C10]	0.00238592	0.000191017	1	1	2	Q9CWU2 [439-451]	Q9CWU2 3xCarbamidomethyl [C442; C445; C448]	0	1599.69	100	1e-17	2.47358e-17			2.11972e+06		12.6			2.31776e+06	1.9386e+06		High	Not Found	Peak Found	High	High	5.382e-05	0.0001574	3.03	19.08
Q8VE96	Solute carrier family 35 member F6 OS=Mus musculus OX=10090 GN=Slc35f6 PE=1 SV=1	[R].GVLEDALDAFCQVGR.[Q]	1xCarbamidomethyl [C11]	1.31541e-08	0.000191017	1	1	7	Q8VE96 [244-258]	Q8VE96 1xCarbamidomethyl [C254]	0	1649.8	100	1e-17	2.47358e-17			7.94959e+07		2.56			7.80721e+07	80945560		High	High	High	High	High	5.382e-05	1.585e-11	4.62	52.94
Q8K2B3	Succinate dehydrogenase [ubiquinone] flavoprotein subunit, mitochondrial OS=Mus musculus OX=10090 GN=Sdha PE=1 SV=1	[R].GVIALCIEDGSIHR.[I]	1xCarbamidomethyl [C6]	3.69425e-05	0.000191017	1	1	4	Q8K2B3 [233-246]	Q8K2B3 1xCarbamidomethyl [C238]	0	1539.79	100	1e-17	2.47358e-17			2.67453e+06		52.68			1.80835e+06	3955620		High	High	High	High	High	5.382e-05	6.091e-07	3.32	37.02
Q6GQT6	Sterol regulatory element-binding protein cleavage-activating protein OS=Mus musculus OX=10090 GN=Scap PE=1 SV=1	[R].GSSPSSSVYSSSNTVTCHR.[T]	1xCarbamidomethyl [C17]	6.7284e-08	0.000191017	1	1	3	Q6GQT6 [1049-1067]	Q6GQT6 1xCarbamidomethyl [C1065]	0	1999.88	100	1e-17	2.47358e-17			3.53913e+06		20.53			4.0963e+06	3057755		Not Found	High	High	High	High	5.382e-05	1.389e-10	3.39	23.27
Q8BL86	Acyl-coenzyme A thioesterase MBLAC2 OS=Mus musculus OX=10090 GN=Mblac2 PE=1 SV=2	[R].SLPEYLYSSGLLQDCGSK.[E]	1xCarbamidomethyl [C15]	2.02705e-07	0.000191017	1	1	3	Q8BL86 [52-69]	Q8BL86 1xCarbamidomethyl [C66]	0	2016.96	100	1e-17	2.47358e-17			5.86591e+06		23.03			6.9134e+06	4.97713e+06		Not Found	Not Found	High	High	High	5.382e-05	6.038e-10	2.91	47.85
O70252	Heme oxygenase 2 OS=Mus musculus OX=10090 GN=Hmox2 PE=1 SV=1	[K].GTLGGSNCPFQTTVAVLR.[K]	1xCarbamidomethyl [C8]	1.77341e-06	0.000191017	1	1	5	O70252 [274-291]	O70252 1xCarbamidomethyl [C281]	0	1877.95	100	1e-17	2.47358e-17			1.01741e+07		27.06			1.23495e+07	8381956		Not Found	Not Found	High	High	High	5.382e-05	1.075e-08	4.31	43.95
Q5Y5T2	Palmitoyltransferase ZDHHC18 OS=Mus musculus OX=10090 GN=Zdhhc18 PE=1 SV=4	[K].SIITNCCAVLCGPLPPSLIDR.[R]	3xCarbamidomethyl [C6; C7; C11]	7.13602e-08	0.000191017	1	1	14	Q5Y5T2 [326-346]	Q5Y5T2 3xCarbamidomethyl [C331; C332; C336]	0	2356.18	100	1e-17	2.47358e-17			4.85329e+07		12.1			5.2878e+07	44544808		Not Found	Not Found	High	High	High	5.382e-05	1.494e-10	5.21	51.56
P02088; A8DUK4; P02089	Hemoglobin subunit beta-1 OS=Mus musculus OX=10090 GN=Hbb-b1 PE=1 SV=2 Beta-globin OS=Mus musculus OX=10090 GN=Hbb-bs PE=1 SV=1 Hemoglobin subunit beta-2 OS=Mus musculus OX=10090 GN=Hbb-b2 PE=1 SV=2	[K].GTFASLSELHCDK.[L]	1xCarbamidomethyl [C11]	0.000679041	0.000191017	3	3	1	P02088 [84-96]; A8DUK4 [84-96]; P02089 [84-96]	P02088 1xCarbamidomethyl [C94]; A8DUK4 1xCarbamidomethyl [C94]; P02089 1xCarbamidomethyl [C94]	0	1464.68	100	1e-17	2.47358e-17			1.57019e+06		48.29			1.10015e+06	2.24105e+06	Shared	Not Found	Not Found	Peak Found	High	High	5.382e-05	2.934e-05	0.98	34.73
Q5XG73	Acyl-CoA-binding domain-containing protein 5 OS=Mus musculus OX=10090 GN=Acbd5 PE=1 SV=1	[R].SSEDEKPGDESSQQTGHTIVCAHQDR.[N]	1xCarbamidomethyl [C21]	0.00128709	0.000191017	1	1	2	Q5XG73 [252-277]	Q5XG73 1xCarbamidomethyl [C272]	0	2898.26	100	1e-17	2.47358e-17			1.96604e+06		24.27			2.33808e+06	1.6532e+06		Not Found	High	High	Peak Found	High	5.382e-05	6.859e-05	2.01	21
P58749	Transmembrane 6 superfamily member 1 OS=Mus musculus OX=10090 GN=Tm6sf1 PE=2 SV=2	[R].GLIALDCPAELCR.[L]	2xCarbamidomethyl [C7; C12]	0.000106492	0.000191017	1	1	2	P58749 [235-247]	P58749 2xCarbamidomethyl [C241; C246]	0	1487.73	100	1e-17	2.47358e-17			4.7455e+06		9.5			5.07585e+06	4436656		Not Found	Not Found	High	High	High	5.382e-05	2.495e-06	2.82	43.58
Q61070	Etoposide-induced protein 2.4 OS=Mus musculus OX=10090 GN=Ei24 PE=1 SV=3	[R].GIKDSIWGICTISK.[L]	1xCarbamidomethyl [C10]	0.000917864	0.000191017	1	1	2	Q61070 [15-28]	Q61070 1xCarbamidomethyl [C24]	1	1577.84	100	1e-17	2.47358e-17			1.54887e+06		35.91			1.19473e+06	2.00798e+06		Not Found	Not Found	High	High	High	5.382e-05	4.4e-05	2.2	39.66
P97304	DNA-directed RNA polymerases I and III subunit RPAC2 OS=Mus musculus OX=10090 GN=Polr1d PE=1 SV=1	[K].GLNELLNVCQHVLVK.[F]	1xCarbamidomethyl [C9]	2.84279e-07	0.000191017	1	1	5	P97304 [99-113]	P97304 1xCarbamidomethyl [C107]	0	1735.95	100	1e-17	2.47358e-17			1.55979e+07		15.97			1.74706e+07	13925846		Not Found	Not Found	High	High	High	5.382e-05	9.469e-10	3.57	43.72
Q61614	Endothelin-1 receptor OS=Mus musculus OX=10090 GN=Ednra PE=2 SV=3	[K].SSVGITVLNLCALSVDR.[Y]	1xCarbamidomethyl [C11]	0.000573416	0.000191017	1	1	3	Q61614 [167-183]	Q61614 1xCarbamidomethyl [C177]	0	1803.96	100	1e-17	2.47358e-17			4.87967e+06		30.81			6.08903e+06	3.9105e+06		Not Found	High	High	Peak Found	High	5.382e-05	2.355e-05	3.21	51.96
Q60738	Proton-coupled zinc antiporter SLC30A1 OS=Mus musculus OX=10090 GN=Slc30a1 PE=1 SV=1	[K].SSVLPCELACR.[T]	1xCarbamidomethyl [C]; 1xNethylmaleimide [C]	0.00110301	0.000191017	1	1	6	Q60738 [423-433]	Q60738 1xCarbamidomethyl [C]	0	1359.64	100	1e-17	2.47358e-17			2.45169e+07		19.82			2.82313e+07	2.12913e+07		Not Found	High	High	High	High	5.382e-05	5.598e-05	1.4	39.71
Q9D7K5	Distal membrane-arm assembly complex protein 2 OS=Mus musculus OX=10090 GN=Dmac2 PE=1 SV=1	[R].GLACLHHLQNLR.[R]	1xCarbamidomethyl [C4]	0.00535023	0.000191017	1	1	4	Q9D7K5 [192-203]	Q9D7K5 1xCarbamidomethyl [C195]	0	1431.76	100	1e-17	2.47358e-17			5.77971e+06		1.13			5.73364e+06	5.82615e+06		Not Found	High	High	High	High	5.382e-05	0.000461	1.48	29.81
Q9EPL8	Importin-7 OS=Mus musculus OX=10090 GN=Ipo7 PE=1 SV=2	[R].GIDQCIPLFVEAALER.[L]	1xCarbamidomethyl [C5]	0.00129658	0.000191017	1	1	5	Q9EPL8 [753-768]	Q9EPL8 1xCarbamidomethyl [C757]	0	1830.94	100	1e-17	2.47358e-17			2.76225e+06		12.22			2.53304e+06	3.0122e+06		Not Found	High	High	High	High	5.382e-05	6.962e-05	2.75	53.33
Q6F5E0	Transmembrane protein 158 OS=Mus musculus OX=10090 GN=Tmem158 PE=1 SV=1	[R].GLQCDLLLFSTNAHGR.[A]	1xCarbamidomethyl [C4]	3.48323e-05	0.000191017	1	1	1	Q6F5E0 [93-108]	Q6F5E0 1xCarbamidomethyl [C96]	0	1801.9	100	1e-17	2.47358e-17			2.84207e+06		36.24			3.69367e+06	2.1868e+06		Not Found	Not Found	High	Peak Found	High	5.382e-05	5.655e-07	2.83	42.24
P97333	Neuropilin-1 OS=Mus musculus OX=10090 GN=Nrp1 PE=1 SV=2	[K].GNLGGIAVDDISINNHISQEDCAKPTDLDK.[K]	1xCarbamidomethyl [C22]	7.39329e-07	0.000191017	1	1	3	P97333 [788-817]	P97333 1xCarbamidomethyl [C809]	0	3209.54	100	1e-17	2.47358e-17			1.08993e+07		30.61			1.358e+07	8747688		Not Found	Not Found	High	Peak Found	High	5.382e-05	3.377e-09	3.93	39.21
P18872	Guanine nucleotide-binding protein G(o) subunit alpha OS=Mus musculus OX=10090 GN=Gnao1 PE=1 SV=3	[K].SPLTICFPEYPGSNTYEDAAAYIQTQFESK.[N]	1xCarbamidomethyl [C6]	1.73361e-11	0.000191017	1	1	1	P18872 [282-311]	P18872 1xCarbamidomethyl [C287]	0	3427.57	100	1e-17	2.47358e-17			4.60179e+07		40.11			6.15973e+07	34378952		Not Found	Not Found	Peak Found	High	High	5.382e-05	2.323e-15	7.21	53.14
Q7TN73	N-acetylneuraminate 9-O-acetyltransferase OS=Mus musculus OX=10090 GN=Casd1 PE=2 SV=1	[R].GNDSCEYLLSSGR.[F]	1xCarbamidomethyl [C5]	5.33552e-05	0.000191017	1	1	3	Q7TN73 [45-57]	Q7TN73 1xCarbamidomethyl [C49]	0	1457.63	100	1e-17	2.47358e-17			9.26884e+06		58.88			1.44391e+07	5949906		Not Found	Not Found	High	High	High	5.382e-05	9.988e-07	2.83	33.48
P23819	Glutamate receptor 2 OS=Mus musculus OX=10090 GN=Gria2 PE=1 SV=3	[R].GNAGDCLANPAVPWGQGVEIER.[A]	1xCarbamidomethyl [C6]	5.65516e-10	0.000191017	1	1	7	P23819 [325-346]	P23819 1xCarbamidomethyl [C330]	0	2310.09	100	1e-17	2.47358e-17			7.30991e+06		62.18			1.17168e+07	4560543		High	High	High	High	High	5.382e-05	2.415e-13	5.04	46.21
P35436	Glutamate receptor ionotropic, NMDA 2A OS=Mus musculus OX=10090 GN=Grin2a PE=1 SV=2	[R].GIYSCIHGVHIEEK.[K]	1xCarbamidomethyl [C5]	0.000130833	0.000191017	1	1	2	P35436 [866-879]	P35436 1xCarbamidomethyl [C870]	0	1641.81	100	1e-17	2.47358e-17			5.59872e+06		3.14			5.72445e+06	5475758		Not Found	Not Found	High	Peak Found	High	5.382e-05	3.281e-06	2.95	31.26
Q7TPB0	Phospholipid phosphatase-related protein type 3 OS=Mus musculus OX=10090 GN=Plppr3 PE=1 SV=1	[R].GPGGVEGSINAGGCNFNSFLR.[R]	1xCarbamidomethyl [C14]	3.24731e-13	0.000191017	1	1	9	Q7TPB0 [106-126]	Q7TPB0 1xCarbamidomethyl [C119]	0	2109.98	100	1e-17	2.47358e-17			2.41901e+07		121.67			8.82869e+07	6.62795e+06		Not Found	Not Found	High	High	High	5.382e-05	1.172e-17	6.37	44.28
Q9R1C6	Diacylglycerol kinase epsilon OS=Mus musculus OX=10090 GN=Dgke PE=1 SV=1	[R].GNVPLCSYCVFCR.[Q]	3xCarbamidomethyl [C6; C9; C12]	0.00299597	0.000191017	1	1	3	Q9R1C6 [127-139]	Q9R1C6 3xCarbamidomethyl [C132; C135; C138]	0	1631.71	100	1e-17	2.47358e-17			7.38387e+06		1.6			7.46767e+06	7.30101e+06		Not Found	Not Found	High	Peak Found	High	5.382e-05	0.0002118	1.89	40.78
P63017	Heat shock cognate 71 kDa protein OS=Mus musculus OX=10090 GN=Hspa8 PE=1 SV=1	[K].GPAVGIDLGTTYSCVGVFQHGK.[V]	1xCarbamidomethyl [C14]	1.17332e-05	0.000191017	1	1	3	P63017 [4-25]	P63017 1xCarbamidomethyl [C17]	0	2263.12	100	1e-17	2.47358e-17			7.71528e+06		31.61			9.68478e+06	6146290		Not Found	Not Found	High	High	High	5.382e-05	1.335e-07	3.89	43.72
Q3UZV7	Endosome/lysosome-associated apoptosis and autophagy regulator family member 2 OS=Mus musculus OX=10090 GN=Elapor2 PE=1 SV=1	[R].GNYIESNRDDCTVSLIYAVHLK.[K]	1xCarbamidomethyl [C11]	0.00320066	0.000191017	1	1	1	Q3UZV7 [175-196]	Q3UZV7 1xCarbamidomethyl [C185]	1	2567.26	100	1e-17	2.47358e-17			2.45607e+06		10.57			2.27889e+06	2.64703e+06		Not Found	Not Found	High	Peak Found	High	5.382e-05	0.0002323	3.12	41.17
Q01097	Glutamate receptor ionotropic, NMDA 2B OS=Mus musculus OX=10090 GN=Grin2b PE=1 SV=3	[R].GIYSCIHGVAIEER.[Q]	1xCarbamidomethyl [C5]	9.24261e-09	0.000191017	1	1	5	Q01097 [867-880]	Q01097 1xCarbamidomethyl [C871]	0	1603.79	100	1e-17	2.47358e-17			9.30865e+06		7.08			9.78718e+06	8853509		Not Found	High	High	High	High	5.382e-05	9.85e-12	3.91	35.4
Q9CXY1	Endosomal/lysosomal proton channel TMEM175 OS=Mus musculus OX=10090 GN=Tmem175 PE=1 SV=2	[R].GLWPHHPQQDQSEPEAQSQLLPDPC.[-]	1xCarbamidomethyl [C25]	5.8355e-06	0.000191017	1	1	4	Q9CXY1 [475-499]	Q9CXY1 1xCarbamidomethyl [C499]	0	2894.32	100	1e-17	2.47358e-17			7.27156e+06		27.3			8.84132e+06	5980509		Not Found	High	High	High	High	5.382e-05	5.274e-08	4.2	40.32
Q8BX90	Fibronectin type-III domain-containing protein 3A OS=Mus musculus OX=10090 GN=Fndc3a PE=1 SV=3	[K].GLSPATTYYCR.[V]	1xCarbamidomethyl [C10]	0.0025867	0.000191017	1	1	2	Q8BX90 [818-828]	Q8BX90 1xCarbamidomethyl [C827]	0	1288.6	100	1e-17	2.47358e-17			3.80413e+06		15.83			4.25677e+06	3.39961e+06		Not Found	Not Found	High	High	High	5.382e-05	0.0001749	2.38	30.72
Q61207	Prosaposin OS=Mus musculus OX=10090 GN=Psap PE=1 SV=2	[K].GLSNACALLPDPAR.[T]	1xCarbamidomethyl [C6]	0.00733317	0.000191017	1	1	4	Q61207 [343-356]	Q61207 1xCarbamidomethyl [C348]	0	1454.74	100	1e-17	2.47358e-17			9.07189e+06		12.67			9.92472e+06	8.29234e+06		High	High	High	High	High	5.382e-05	0.0007005	2.48	39.85
Q9D666	SUN domain-containing protein 1 OS=Mus musculus OX=10090 GN=Sun1 PE=1 SV=2	[K].GLSSSTSHDSSCSLR.[S]	1xCarbamidomethyl [C12]	0.00571533	0.000191017	1	1	3	Q9D666 [112-126]	Q9D666 1xCarbamidomethyl [C123]	0	1580.7	100	1e-17	2.47358e-17			1.01279e+06		29.18			1.24863e+06	821499		Not Found	High	High	High	High	5.382e-05	0.0005008	2.58	20.66
A2ASQ1	Agrin OS=Mus musculus OX=10090 GN=Agrn PE=1 SV=1	[R].GIVTDGHSGCTPCSCDPR.[G]	3xCarbamidomethyl [C10; C13; C15]	0.000446604	0.000191017	1	1	1	A2ASQ1 [730-747]	A2ASQ1 3xCarbamidomethyl [C739; C742; C744]	0	1975.81	100	1e-17	2.47358e-17			2.02489e+06		18.75			2.3138e+06	1.77206e+06		Not Found	High	Peak Found	Peak Found	High	5.382e-05	1.689e-05	2.34	23.72
Q8K3Z9	Nuclear envelope pore membrane protein POM 121 OS=Mus musculus OX=10090 GN=Pom121 PE=1 SV=2	[K].SPVNGSLCEPR.[S]	1xCarbamidomethyl [C8]	0.00760681	0.000191017	1	1	3	Q8K3Z9 [105-115]	Q8K3Z9 1xCarbamidomethyl [C112]	0	1215.58	100	1e-17	2.47358e-17			1.83713e+06		49.76			2.65327e+06	1272034		High	Not Found	High	High	High	5.382e-05	0.0007332	1.77	25.36
P97333	Neuropilin-1 OS=Mus musculus OX=10090 GN=Nrp1 PE=1 SV=2	[K].TFCHWEHDSHAQLR.[W]	1xCarbamidomethyl [C3]	5.50217e-06	0.000191017	1	1	5	P97333 [659-672]	P97333 1xCarbamidomethyl [C661]	0	1823.8	100	1e-17	2.47358e-17			1.36757e+07		9.89			1.27507e+07	14667755		Not Found	High	High	High	High	5.382e-05	4.863e-08	3.18	25.31
Q8CI71	Syndetin OS=Mus musculus OX=10090 GN=Vps50 PE=1 SV=2	[R].IPLPVSNILWEHCIR.[L]	1xCarbamidomethyl [C13]	2.77331e-05	0.000191017	1	1	2	Q8CI71 [839-853]	Q8CI71 1xCarbamidomethyl [C851]	0	1847	100	1e-17	2.47358e-17			3.03477e+06		10.95			2.80816e+06	3.27967e+06		High	Not Found	High	Peak Found	High	5.382e-05	4.164e-07	2.37	47.68
Q99JW4	LIM and senescent cell antigen-like-containing domain protein 1 OS=Mus musculus OX=10090 GN=Lims1 PE=1 SV=3	[K].NDPYHPDHFNCANCGK.[E]	2xCarbamidomethyl [C11; C14]	1.8509e-05	0.000191017	1	1	2	Q99JW4 [151-166]	Q99JW4 2xCarbamidomethyl [C161; C164]	0	1945.77	100	1e-17	2.47358e-17			3.25732e+06		1.72			3.21793e+06	3.29718e+06		Not Found	Not Found	High	Peak Found	High	5.382e-05	2.446e-07	3.08	22.98
P17710	Hexokinase-1 OS=Mus musculus OX=10090 GN=Hk1 PE=1 SV=3	[K].LPVGFTFSFPCR.[Q]	1xCarbamidomethyl [C11]	0.000565048	0.000191017	1	1	2	P17710 [204-215]	P17710 1xCarbamidomethyl [C214]	0	1427.71	100	1e-17	2.47358e-17			3.54559e+06		32.44			2.80723e+06	4.47815e+06		Not Found	Not Found	High	High	High	5.382e-05	2.302e-05	2.67	50.96
Q8BMF4	Dihydrolipoyllysine-residue acetyltransferase component of pyruvate dehydrogenase complex, mitochondrial OS=Mus musculus OX=10090 GN=Dlat PE=1 SV=2	[K].NFSAIINPPQACILAIGASEDK.[L]	1xCarbamidomethyl [C12]	1.05363e-07	0.000191017	1	1	5	Q8BMF4 [570-591]	Q8BMF4 1xCarbamidomethyl [C581]	0	2329.19	100	1e-17	2.47358e-17			6.72288e+06		23.08			7.92637e+06	5.70211e+06		High	High	High	High	High	5.382e-05	2.52e-10	4.98	52.17
Q56A07	Sodium channel subunit beta-2 OS=Mus musculus OX=10090 GN=Scn2b PE=1 SV=1	[R].LPCTFNSCYTVNHK.[Q]	2xCarbamidomethyl [C3; C8]	1.52885e-05	0.000191017	1	1	3	Q56A07 [48-61]	Q56A07 2xCarbamidomethyl [C50; C55]	0	1740.78	100	1e-17	2.47358e-17			3.30766e+06		21.27			3.84884e+06	2.84257e+06		Not Found	High	High	High	High	5.382e-05	1.885e-07	2.86	30.46
Q3ULD5	Methylcrotonoyl-CoA carboxylase beta chain, mitochondrial OS=Mus musculus OX=10090 GN=Mccc2 PE=1 SV=1	[R].LPCIYLVDSGGANLPR.[Q]	1xCarbamidomethyl [C3]	0.000852819	0.000191017	1	1	3	Q3ULD5 [165-180]	Q3ULD5 1xCarbamidomethyl [C167]	0	1744.91	100	1e-17	2.47358e-17			2.10084e+06		19.2			2.40837e+06	1.83259e+06		Not Found	Not Found	High	High	High	5.382e-05	3.99e-05	1.82	47.08
A2AGT5	Cytoskeleton-associated protein 5 OS=Mus musculus OX=10090 GN=Ckap5 PE=1 SV=1	[K].NESELEAHLCR.[M]	1xCarbamidomethyl [C10]	0.00107896	0.000191017	1	1	1	A2AGT5 [1786-1796]	A2AGT5 1xCarbamidomethyl [C1795]	0	1357.62	100	1e-17	2.47358e-17			1.21587e+06		34.45			948263	1.559e+06		Not Found	High	Peak Found	Peak Found	High	5.382e-05	5.462e-05	2.56	26.12
Q6P1D5	Seizure 6-like protein OS=Mus musculus OX=10090 GN=Sez6l PE=1 SV=1	[R].LPHCVSEESLACDNPGLPENGYQILYK.[R]	2xCarbamidomethyl [C4; C12]	5.94203e-14	0.000191017	1	1	9	Q6P1D5 [802-828]	Q6P1D5 2xCarbamidomethyl [C805; C813]	0	3103.45	100	1e-17	2.47358e-17			4.05113e+07		49.11			5.82021e+07	28197712		Not Found	Not Found	High	High	High	5.382e-05	1.231e-18	7.39	44.06
Q3TD49	Signal peptide peptidase-like 2B OS=Mus musculus OX=10090 GN=Sppl2b PE=1 SV=2	[K].LPFCTCRVPDNNLPYFHK.[R]	2xCarbamidomethyl [C4; C6]	2.05708e-07	0.000191017	1	1	5	Q3TD49 [267-284]	Q3TD49 2xCarbamidomethyl [C270; C272]	1	2278.09	100	1e-17	2.47358e-17			2.61147e+07		34.53			2.03543e+07	33505300		Not Found	Not Found	High	High	High	5.382e-05	6.159e-10	4.65	38.04
P05202	Aspartate aminotransferase, mitochondrial OS=Mus musculus OX=10090 GN=Got2 PE=1 SV=1	[K].IPEQSVLLLHACAHNPTGVDPRPEQWK.[E]	1xCarbamidomethyl [C12]	7.27094e-11	0.000191017	1	1	3	P05202 [201-227]	P05202 1xCarbamidomethyl [C212]	0	3092.57	100	1e-17	2.47358e-17			5.2406e+06		11.27			4.83846e+06	5.67616e+06		Not Found	High	High	High	High	5.382e-05	1.564e-14	5.98	37.32
Q9QZQ8	Core histone macro-H2A.1 OS=Mus musculus OX=10090 GN=Macroh2a1 PE=1 SV=4	[K].NCLALADDRK.[L]	1xCarbamidomethyl [C2]	0.00156957	0.000191017	1	1	2	Q9QZQ8 [293-302]	Q9QZQ8 1xCarbamidomethyl [C294]	1	1175.58	100	1e-17	2.47358e-17			2.9763e+06		34.24			2.32489e+06	3810249		Not Found	High	High	Peak Found	High	5.382e-05	8.95e-05	2.13	23.81
Q9QZ88	Vacuolar protein sorting-associated protein 29 OS=Mus musculus OX=10090 GN=Vps29 PE=1 SV=1	[K].IQHILCTGNLCTK.[E]	2xCarbamidomethyl [C6; C11]	0.0054293	0.000191017	1	1	2	Q9QZ88 [31-43]	Q9QZ88 2xCarbamidomethyl [C36; C41]	0	1557.79	100	1e-17	2.47358e-17			2.22287e+06		24.77			1.86228e+06	2.65327e+06		Not Found	Not Found	High	High	High	5.382e-05	0.0004698	2.04	30.66
P38060	Hydroxymethylglutaryl-CoA lyase, mitochondrial OS=Mus musculus OX=10090 GN=Hmgcl PE=1 SV=2	[K].NANCSIEESFQR.[F]	1xCarbamidomethyl [C4]	0.000394137	0.000191017	1	1	2	P38060 [138-149]	P38060 1xCarbamidomethyl [C141]	0	1454.63	100	1e-17	2.47358e-17			1.64239e+06		36.95			2.14606e+06	1.25693e+06		Not Found	High	High	Peak Found	High	5.382e-05	1.426e-05	2.23	29.08
O70572	Sphingomyelin phosphodiesterase 2 OS=Mus musculus OX=10090 GN=Smpd2 PE=1 SV=1	[K].NCYVSQQDLGPFPSGIR.[I]	1xCarbamidomethyl [C2]	5.91396e-05	0.000191017	1	1	3	O70572 [220-236]	O70572 1xCarbamidomethyl [C221]	0	1937.92	100	1e-17	2.47358e-17			3.70465e+06		46.63			5.21806e+06	2.63018e+06		Not Found	High	Peak Found	High	High	5.382e-05	1.143e-06	2.9	42.12
Q5RJI2	Choline transporter-like protein 5 OS=Mus musculus OX=10090 GN=Slc44a5 PE=2 SV=1	[R].LQCSTTQICVSRCPER.[F]	3xCarbamidomethyl [C3; C9; C13]	0.00575741	0.000191017	1	1	1	Q5RJI2 [103-118]	Q5RJI2 3xCarbamidomethyl [C105; C111; C115]	1	1994.92	100	1e-17	2.47358e-17			2.51387e+06		59.49			3.93649e+06	1.60537e+06		Not Found	Not Found	High	Peak Found	High	5.382e-05	0.0005053	2.11	25.59
Q9ESG8	Palmitoyltransferase ZDHHC16 OS=Mus musculus OX=10090 GN=Zdhhc16 PE=1 SV=2	[R].NDIATVSICK.[K]	1xCarbamidomethyl [C9]	0.00462002	0.000191017	1	1	2	Q9ESG8 [149-158]	Q9ESG8 1xCarbamidomethyl [C157]	0	1120.57	100	1e-17	2.47358e-17			5.72847e+06		37.08			7.49239e+06	4379820		Not Found	High	Peak Found	High	High	5.382e-05	0.000378	2.02	31.17
P62746	Rho-related GTP-binding protein RhoB OS=Mus musculus OX=10090 GN=Rhob PE=1 SV=1	[R].IQAYDYLECSAK.[T]	1xCarbamidomethyl [C9]	0.000140815	0.000191017	1	1	3	P62746 [151-162]	P62746 1xCarbamidomethyl [C159]	0	1460.67	100	1e-17	2.47358e-17			5.05492e+06		27.34			6.14821e+06	4.15604e+06		Not Found	Not Found	High	High	High	5.382e-05	3.619e-06	2.63	35.77
G3UXL2	ribose-phosphate diphosphokinase OS=Mus musculus OX=10090 GN=Prps1l3 PE=3 SV=1	[R].NCTIVSPDAGGAK.[R]	1xCarbamidomethyl [C2]	0.00310801	0.000191017	1	3	2	G3UXL2 [164-176]	G3UXL2 1xCarbamidomethyl [C165]	0	1289.62	100	1e-17	2.47358e-17			4.90716e+06		15.98			5.49692e+06	4.38068e+06		Not Found	High	Peak Found	High	High	5.382e-05	0.0002232	2.03	25.29
Q7TME0	Phospholipid phosphatase-related protein type 4 OS=Mus musculus OX=10090 GN=Plppr4 PE=1 SV=2	[R].NGAGLEPNINAGGCNFNSFLR.[R]	1xCarbamidomethyl [C14]	5.37869e-11	0.000191017	1	1	11	Q7TME0 [154-174]	Q7TME0 1xCarbamidomethyl [C167]	0	2222.04	100	1e-17	2.47358e-17			8.30359e+07		63.07			1.34145e+08	51399208		High	Not Found	High	High	High	5.382e-05	1.049e-14	5.6	46.47
B5TVM2	Immunoglobulin-like domain-containing receptor 2 OS=Mus musculus OX=10090 GN=Ildr2 PE=1 SV=2	[R].NLEWDPYLDCLDSR.[R]	1xCarbamidomethyl [C10]	9.82186e-05	0.000191017	1	1	1	B5TVM2 [99-112]	B5TVM2 1xCarbamidomethyl [C108]	0	1795.8	100	1e-17	2.47358e-17			5.10715e+06		37.88			6.72073e+06	3.88097e+06		Not Found	Not Found	High	Peak Found	High	5.382e-05	2.246e-06	3.19	49.74
A2AWR3	G protein-coupled receptor 155 OS=Mus musculus OX=10090 GN=Gpr155 PE=1 SV=1	[K].LLVLPLLCR.[E]	1xCarbamidomethyl [C8]	0.00706934	0.000191017	1	1	1	A2AWR3 [285-293]	A2AWR3 1xCarbamidomethyl [C292]	0	1096.69	100	1e-17	2.47358e-17			2.07953e+06		7.41			2.19145e+06	1.97333e+06		Not Found	Not Found	Peak Found	High	High	5.382e-05	0.0006677	2.36	51.95
Q8BJ83	TM2 domain-containing protein 3 OS=Mus musculus OX=10090 GN=Tm2d3 PE=2 SV=1	[K].LLYCNWTGGYK.[W]	1xCarbamidomethyl [C4]	0.000878265	0.000191017	1	1	1	Q8BJ83 [189-199]	Q8BJ83 1xCarbamidomethyl [C192]	0	1374.65	100	1e-17	2.47358e-17			1.03371e+07		17.13			1.16749e+07	9152683		Not Found	Not Found	Peak Found	High	High	5.382e-05	4.139e-05	2.36	37.52
Q80WR1	Tetraspanin-18 OS=Mus musculus OX=10090 GN=Tspan18 PE=2 SV=1	[R].LLTLDTEEVPKACCR.[R]	2xCarbamidomethyl [C13; C14]	2.27398e-05	0.000191017	1	1	3	Q80WR1 [164-178]	Q80WR1 2xCarbamidomethyl [C176; C177]	1	1804.89	100	1e-17	2.47358e-17			8.64993e+06		11.76			9.40161e+06	7958358		Not Found	Not Found	High	High	High	5.382e-05	3.208e-07	3.74	35.51
Q6PIC6	Sodium/potassium-transporting ATPase subunit alpha-3 OS=Mus musculus OX=10090 GN=Atp1a3 PE=1 SV=1	[R].IISAHGCKVDNSSLTGESEPQTR.[S]	1xCarbamidomethyl [C7]	3.43701e-06	0.000191017	1	1	4	Q6PIC6 [195-217]	Q6PIC6 1xCarbamidomethyl [C201]	1	2486.19	100	1e-17	2.47358e-17			1.49326e+07		6.19			1.56007e+07	1.42932e+07		Not Found	High	High	High	High	5.382e-05	2.608e-08	3.7	25.16
Q91YV9	Post-GPI attachment to proteins factor 4 OS=Mus musculus OX=10090 GN=Pgap4 PE=2 SV=1	[R].LLQQCGPQCEGHQLFLCNVER.[S]	2xCarbamidomethyl [C9; C17]; 1xNethylmaleimide [C5]	9.83519e-06	0.000191017	1	1	6	Q91YV9 [128-148]	Q91YV9 2xCarbamidomethyl [C136; C144]	0	2654.23	100	1e-17	2.47358e-17			6.1318e+06		6.39			6.41538e+06	5.86075e+06		Not Found	Not Found	High	High	High	5.382e-05	1.05e-07	2.66	40.84
Q3ULJ0	Glycerol-3-phosphate dehydrogenase 1-like protein OS=Mus musculus OX=10090 GN=Gpd1l PE=1 SV=2	[K].NIVAVGAGFCDGLR.[C]	1xCarbamidomethyl [C10]	0.000630917	0.000191017	1	1	1	Q3ULJ0 [207-220]	Q3ULJ0 1xCarbamidomethyl [C216]	0	1448.73	100	1e-17	2.47358e-17			4.29433e+06		15.69			3.8417e+06	4.80028e+06		Not Found	Not Found	High	Peak Found	High	5.382e-05	2.667e-05	2.1	41.82
Q3U7R1	Extended synaptotagmin-1 OS=Mus musculus OX=10090 GN=Esyt1 PE=1 SV=2	[K].LISIIHSCR.[A]	1xCarbamidomethyl [C8]	0.00165241	0.000191017	1	1	11	Q3U7R1 [976-984]	Q3U7R1 1xCarbamidomethyl [C983]	0	1098.61	100	1e-17	2.47358e-17			4.2804e+07		14.36			4.73954e+07	38657426		Not Found	Not Found	High	High	High	5.382e-05	9.627e-05	2.44	32
Q8JZR6	Electroneutral sodium bicarbonate exchanger 1 OS=Mus musculus OX=10090 GN=Slc4a8 PE=1 SV=1	[K].NGVNCEHSPVDLSK.[V]	1xCarbamidomethyl [C5]	0.000342756	0.000191017	1	1	4	Q8JZR6 [270-283]	Q8JZR6 1xCarbamidomethyl [C274]	0	1555.72	100	1e-17	2.47358e-17			3.12291e+06		12.66			2.85472e+06	3.41628e+06		Not Found	High	High	High	High	5.382e-05	1.185e-05	1.7	25.09
Q9WUM4	Coronin-1C OS=Mus musculus OX=10090 GN=Coro1c PE=1 SV=2	[R].NGSLICTASK.[D]	1xCarbamidomethyl [C6]	0.0010025	0.000191017	1	1	2	Q9WUM4 [185-194]	Q9WUM4 1xCarbamidomethyl [C190]	0	1050.52	100	1e-17	2.47358e-17			5.54113e+06		28.32			6.78828e+06	4.52311e+06		Not Found	Not Found	High	High	High	5.382e-05	4.953e-05	2.41	24.91
Q8VCV1	Alpha/beta hydrolase domain-containing protein 17C OS=Mus musculus OX=10090 GN=Abhd17c PE=1 SV=2	[R].INCNIFSYDYSGYGVSSGKPSEK.[N]	1xCarbamidomethyl [C3]	3.86358e-11	0.000191017	1	1	8	Q8VCV1 [150-172]	Q8VCV1 1xCarbamidomethyl [C152]	0	2572.17	100	1e-17	2.47358e-17			1.51984e+07		28.39			1.24e+07	18628380		Not Found	Not Found	High	High	High	5.382e-05	6.76e-15	6.68	39.12
Q7M759	Alpha/beta hydrolase domain-containing protein 17B OS=Mus musculus OX=10090 GN=Abhd17b PE=1 SV=1	[R].INCNIFSYDYSGYGASSGKPTEK.[N]	1xCarbamidomethyl [C3]	6.62129e-07	0.000191017	1	1	3	Q7M759 [118-140]	Q7M759 1xCarbamidomethyl [C120]	0	2558.15	100	1e-17	2.47358e-17			8.7561e+06		25.63			1.0517e+07	7290031		Not Found	Not Found	High	High	High	5.382e-05	2.893e-09	4.95	37.32
Q02248	Catenin beta-1 OS=Mus musculus OX=10090 GN=Ctnnb1 PE=1 SV=1	[R].NLALCPANHAPLR.[E]	1xCarbamidomethyl [C5]	7.65984e-06	0.000191017	1	1	11	Q02248 [516-528]	Q02248 1xCarbamidomethyl [C520]	0	1446.76	100	1e-17	2.47358e-17			1.88735e+07		45.58			2.63639e+07	1.35113e+07		Not Found	Not Found	High	High	High	5.382e-05	7.555e-08	3.79	32.62
Q8BP97	Rhomboid domain-containing protein 3 OS=Mus musculus OX=10090 GN=Rhbdd3 PE=2 SV=1	[R].LQVLQEGVLCK.[S]	1xCarbamidomethyl [C10]	0.00147996	0.000191017	1	1	1	Q8BP97 [193-203]	Q8BP97 1xCarbamidomethyl [C202]	0	1286.71	100	1e-17	2.47358e-17			4.06563e+06		36.75			5.30443e+06	3.11614e+06		Not Found	Not Found	Peak Found	High	High	5.382e-05	8.325e-05	2.71	36.86
Q9CQR6	Serine/threonine-protein phosphatase 6 catalytic subunit OS=Mus musculus OX=10090 GN=Ppp6c PE=1 SV=1	[K].LVTVWSAPNYCYR.[C]	1xCarbamidomethyl [C11]	9.12565e-05	0.000191017	1	1	2	Q9CQR6 [252-264]	Q9CQR6 1xCarbamidomethyl [C262]	0	1628.79	100	1e-17	2.47358e-17			2.72349e+06		5.05			2.82247e+06	2627974		Not Found	High	High	Peak Found	High	5.382e-05	2.047e-06	2.79	42.45
Q9CR67	Transmembrane protein 33 OS=Mus musculus OX=10090 GN=Tmem33 PE=1 SV=1	[R].IVVEHIIMKPSCPLFVR.[R]	1xCarbamidomethyl [C12]	0.000235587	0.000191017	1	1	1	Q9CR67 [213-229]	Q9CR67 1xCarbamidomethyl [C224]	0	2038.13	100	1e-17	2.47358e-17			1.65069e+06		26.93			1.3613e+06	2.00159e+06		Not Found	Not Found	Peak Found	High	High	5.382e-05	7.184e-06	3.29	40.1
P11627	Neural cell adhesion molecule L1 OS=Mus musculus OX=10090 GN=L1cam PE=1 SV=1	[R].LVVFPTDDISLKCEAR.[G]	1xCarbamidomethyl [C13]	0.00231683	0.000191017	1	1	3	P11627 [45-60]	P11627 1xCarbamidomethyl [C57]	1	1862.97	100	1e-17	2.47358e-17			1.87497e+06		10.36			2.01778e+06	1742275		Not Found	High	High	High	High	5.382e-05	0.0001503	2.96	41.87
P56818	Beta-secretase 1 OS=Mus musculus OX=10090 GN=Bace1 PE=1 SV=2	[R].ITILPQQYLRPVEDVATSQDDCYK.[F]	1xCarbamidomethyl [C22]	6.77805e-08	0.000191017	1	1	7	P56818 [359-382]	P56818 1xCarbamidomethyl [C380]	0	2852.41	100	1e-17	2.47358e-17			2.60532e+07		11.49			2.82633e+07	24015870		Not Found	Not Found	High	High	High	5.382e-05	1.404e-10	4.41	47.28
Q61990	Poly(rC)-binding protein 2 OS=Mus musculus OX=10090 GN=Pcbp2 PE=1 SV=1	[R].LVVPASQCGSLIGK.[G]	1xCarbamidomethyl [C8]	0.000276945	0.000191017	1	2	2	Q61990 [102-115]	Q61990 1xCarbamidomethyl [C109]	0	1428.79	100	1e-17	2.47358e-17			3.17829e+06		25.37			2.65106e+06	3810378		Not Found	Not Found	High	High	High	5.382e-05	8.942e-06	2.47	36.42
O35136	Neural cell adhesion molecule 2 OS=Mus musculus OX=10090 GN=Ncam2 PE=1 SV=1	[R].LTIYNANIEDAGIYRCQATDAK.[G]	1xCarbamidomethyl [C16]	0.000332823	0.000191017	1	1	1	O35136 [78-99]	O35136 1xCarbamidomethyl [C93]	1	2500.21	100	1e-17	2.47358e-17			3.79603e+06		0.04			3.79484e+06	3797216		Not Found	Not Found	High	Peak Found	High	5.382e-05	1.144e-05	3.27	38.5
P70280	Vesicle-associated membrane protein 7 OS=Mus musculus OX=10090 GN=Vamp7 PE=1 SV=1	[R].IVYLCITDDDFER.[S]	1xCarbamidomethyl [C5]	0.000107278	0.000191017	1	1	2	P70280 [60-72]	P70280 1xCarbamidomethyl [C64]	0	1658.77	100	1e-17	2.47358e-17			1.069e+07		37.05			8.17487e+06	13978878		High	Not Found	Peak Found	High	High	5.382e-05	2.526e-06	3.21	47.17
E9Q557	Desmoplakin OS=Mus musculus OX=10090 GN=Dsp PE=1 SV=1	[R].LTEEETVCLDLDK.[V]	1xCarbamidomethyl [C8]	0.000884744	0.000191017	1	1	2	E9Q557 [803-815]	E9Q557 1xCarbamidomethyl [C810]	0	1564.74	100	1e-17	2.47358e-17			2.3063e+06		30.88			1.84723e+06	2.87946e+06		High	Not Found	High	Peak Found	High	5.382e-05	4.172e-05	1.95	37.45
Q99KP6	Pre-mRNA-processing factor 19 OS=Mus musculus OX=10090 GN=Prpf19 PE=1 SV=1	[R].IWSVPNTSCVQVVR.[A]	1xCarbamidomethyl [C9]	0.0025867	0.000191017	1	1	1	Q99KP6 [290-303]	Q99KP6 1xCarbamidomethyl [C298]	0	1644.85	100	1e-17	2.47358e-17			2.96673e+06		70.23			5.11554e+06	1.72054e+06		Not Found	Not Found	High	Peak Found	High	5.382e-05	0.0001747	2.04	40.93
Q9CQ74	Leptin receptor overlapping transcript-like 1 OS=Mus musculus OX=10090 GN=Leprotl1 PE=2 SV=1	[R].LVDDTDAMSNACK.[E]	1xCarbamidomethyl [C12]; 1xOxidation [M8]	0.00072017	0.000191017	1	1	4	Q9CQ74 [55-67]	Q9CQ74 1xCarbamidomethyl [C66]	0	1455.61	100	1e-17	2.47358e-17			5.80625e+06		8.3			6.15776e+06	5.47479e+06		Not Found	Not Found	High	High	High	5.382e-05	3.192e-05	1.52	21.78
Q9CQ74	Leptin receptor overlapping transcript-like 1 OS=Mus musculus OX=10090 GN=Leprotl1 PE=2 SV=1	[R].LVDDTDAMSNACK.[E]	1xCarbamidomethyl [C12]	9.13803e-06	0.000191017	1	1	3	Q9CQ74 [55-67]	Q9CQ74 1xCarbamidomethyl [C66]	0	1439.61	100	1e-17	2.47358e-17			2.62089e+07		14.52			2.90531e+07	23643192		Not Found	High	High	High	High	5.382e-05	9.571e-08	3.1	26.28
O88819	4-galactosyl-N-acetylglucosaminide 3-alpha-L-fucosyltransferase 9 OS=Mus musculus OX=10090 GN=Fut9 PE=1 SV=1	[K].LVCWVVSNWNPEHAR.[V]	1xCarbamidomethyl [C3]	1.65763e-05	0.000191017	1	1	3	O88819 [188-202]	O88819 1xCarbamidomethyl [C190]	0	1866.91	100	1e-17	2.47358e-17			5.70663e+06		15.48			6.36964e+06	5112626		Not Found	Not Found	High	High	High	5.382e-05	2.109e-07	3.15	41.42
Q61301	Catenin alpha-2 OS=Mus musculus OX=10090 GN=Ctnna2 PE=1 SV=3	[K].LVEVANLACSISNNEEGVK.[L]	1xCarbamidomethyl [C9]	3.67212e-06	0.000191017	1	1	3	Q61301 [428-446]	Q61301 1xCarbamidomethyl [C436]	0	2046.02	100	1e-17	2.47358e-17			1.5398e+06		9.69			1.4377e+06	1.64916e+06		Not Found	Not Found	High	High	High	5.382e-05	2.826e-08	3.66	43.12
Q9QUR6	Prolyl endopeptidase OS=Mus musculus OX=10090 GN=Prep PE=1 SV=1	[K].ITVPFLEQCPIR.[G]	1xCarbamidomethyl [C9]	0.00329606	0.000191017	1	1	1	Q9QUR6 [49-60]	Q9QUR6 1xCarbamidomethyl [C57]	0	1472.79	100	1e-17	2.47358e-17			3.83298e+06		27.31			4.66076e+06	3152221		Not Found	Not Found	High	Peak Found	High	5.382e-05	0.0002411	1.23	48.27
Q8R366	Immunoglobulin superfamily member 8 OS=Mus musculus OX=10090 GN=Igsf8 PE=1 SV=2	[R].LTVHEGQELALGCLAQTK.[T]	1xCarbamidomethyl [C13]	2.67321e-05	0.000191017	1	1	3	Q8R366 [172-189]	Q8R366 1xCarbamidomethyl [C184]	0	1968.02	100	1e-17	2.47358e-17			1.02518e+07		10.83			9.49467e+06	1.10694e+07		Not Found	Not Found	High	High	High	5.382e-05	3.996e-07	3.64	37.5
Q80TV8	CLIP-associating protein 1 OS=Mus musculus OX=10090 GN=Clasp1 PE=1 SV=2	[K].IVPHICNLLGDPNSQVR.[D]	1xCarbamidomethyl [C6]	0.000980635	0.000191017	1	1	2	Q80TV8 [168-184]	Q80TV8 1xCarbamidomethyl [C173]	0	1932.01	100	1e-17	2.47358e-17			2.49365e+06		43.53			1.81411e+06	3427747		Not Found	Not Found	Peak Found	High	High	5.382e-05	4.777e-05	2.79	38.43
Q8BFZ2	Phospholipid phosphatase-related protein type 1 OS=Mus musculus OX=10090 GN=Plppr1 PE=1 SV=1	[K].MILTGDCCYLSPLLR.[R]	2xCarbamidomethyl [C7; C8]; 1xOxidation [M1]	1.77102e-05	0.000191017	1	1	2	Q8BFZ2 [108-122]	Q8BFZ2 2xCarbamidomethyl [C114; C115]	0	1827.88	100	1e-17	2.47358e-17			1.19637e+07		13.83			1.31966e+07	10845968		Not Found	Not Found	High	High	High	5.382e-05	2.299e-07	2.55	48.76
Q61090	Frizzled-7 OS=Mus musculus OX=10090 GN=Fzd7 PE=1 SV=2	[R].LSFPFSCPR.[Q]	1xCarbamidomethyl [C7]	0.00567357	0.000191017	1	1	4	Q61090 [202-210]	Q61090 1xCarbamidomethyl [C208]	0	1110.54	100	1e-17	2.47358e-17			4.27818e+06		36.34			5.56453e+06	3.2892e+06		Not Found	High	High	High	High	5.382e-05	0.0004975	1.56	41.95
Q8BFZ2	Phospholipid phosphatase-related protein type 1 OS=Mus musculus OX=10090 GN=Plppr1 PE=1 SV=1	[K].MILTGDCCYLSPLLR.[R]	2xCarbamidomethyl [C7; C8]	3.64523e-06	0.000191017	1	1	8	Q8BFZ2 [108-122]	Q8BFZ2 2xCarbamidomethyl [C114; C115]	0	1811.89	100	1e-17	2.47358e-17			1.73772e+07		33.04			2.20473e+07	1.36963e+07		High	High	High	High	High	5.382e-05	2.823e-08	3.89	51.19
Q99JY8	Phospholipid phosphatase 3 OS=Mus musculus OX=10090 GN=Plpp3 PE=1 SV=1	[R].LRPHFLSVCDPDFSQINCSEGYIQNYR.[C]	2xCarbamidomethyl [C9; C18]	1.7406e-14	0.000191017	1	1	15	Q99JY8 [155-181]	Q99JY8 2xCarbamidomethyl [C163; C172]	0	3315.53	100	1e-17	2.47358e-17			8.8938e+07		3.72			9.1311e+07	86626732		High	Not Found	High	High	High	5.382e-05	2.398e-19	8.33	43.93
P62702	Small ribosomal subunit protein eS4 OS=Mus musculus OX=10090 GN=Rps4x PE=1 SV=2	[K].LRECLPLIIFLR.[N]	1xCarbamidomethyl [C4]	0.00671579	0.000191017	1	1	1	P62702 [38-49]	P62702 1xCarbamidomethyl [C41]	1	1542.92	100	1e-17	2.47358e-17			1.46138e+06		53.67			980082	2.17903e+06		Not Found	Not Found	Peak Found	High	High	5.382e-05	0.0006243	2.44	51.26
Q8BWF0	Succinate-semialdehyde dehydrogenase, mitochondrial OS=Mus musculus OX=10090 GN=Aldh5a1 PE=1 SV=1	[R].NAGQTCVCSNR.[F]	1xCarbamidomethyl [C]; 1xNethylmaleimide [C]	0.00105543	0.000191017	1	1	5	Q8BWF0 [323-333]	Q8BWF0 1xCarbamidomethyl [C]	0	1334.56	100	1e-17	2.47358e-17			1.41293e+07		14.41			1.56507e+07	12755676		Not Found	Not Found	High	High	High	5.382e-05	5.267e-05	2.09	23.06
Q922S4	cGMP-dependent 3',5'-cyclic phosphodiesterase OS=Mus musculus OX=10090 GN=Pde2a PE=1 SV=4	[R].LSCNGLGPSDLLGKPLAR.[L]	1xCarbamidomethyl [C3]	9.6465e-08	0.000191017	1	1	4	Q922S4 [115-132]	Q922S4 1xCarbamidomethyl [C117]	0	1868.01	100	1e-17	2.47358e-17			2.09747e+06		33.94			1.64213e+06	2.67906e+06		High	Not Found	High	High	High	5.382e-05	2.249e-10	3.56	39.55
P61079	Ubiquitin-conjugating enzyme E2 D3 OS=Mus musculus OX=10090 GN=Ube2d3 PE=1 SV=1	[KR].IYHPNINSNGSICLDILR.[S]	1xCarbamidomethyl [C13]	5.63243e-07	0.000191017	1	3	3	P61079 [73-90]	P61079 1xCarbamidomethyl [C85]	0	2099.07	100	1e-17	2.47358e-17			8.8144e+06		2.39			8.66648e+06	8964836		High	Not Found	Peak Found	High	High	5.382e-05	2.354e-09	5.5	43.19
Q922Q8	Leucine-rich repeat-containing protein 59 OS=Mus musculus OX=10090 GN=Lrrc59 PE=1 SV=1	[K].LSTLPSDFCGLTHLVK.[L]	1xCarbamidomethyl [C9]	2.6572e-06	0.000191017	1	1	1	Q922Q8 [51-66]	Q922Q8 1xCarbamidomethyl [C59]	0	1787.94	100	1e-17	2.47358e-17			4.26357e+06		38.72			5.64683e+06	3.21916e+06		Not Found	Not Found	High	Peak Found	High	5.382e-05	1.846e-08	2.8	45.53
Q8CCB4	Vacuolar protein sorting-associated protein 53 homolog OS=Mus musculus OX=10090 GN=Vps53 PE=1 SV=1	[R].ISVEFCHVTR.[A]	1xCarbamidomethyl [C6]	0.00158114	0.000191017	1	1	1	Q8CCB4 [316-325]	Q8CCB4 1xCarbamidomethyl [C321]	0	1247.62	100	1e-17	2.47358e-17			1.74841e+06		10.21			1.87957e+06	1.6264e+06		Not Found	Not Found	High	Peak Found	High	5.382e-05	9.071e-05	1.74	31.95
Q6NZQ8	E3 ubiquitin-protein ligase MARCHF1 OS=Mus musculus OX=10090 GN=Marchf1 PE=1 SV=2	[R].LSVCPSTQDICR.[I]	2xCarbamidomethyl [C4; C11]	2.46553e-05	0.000191017	1	1	1	Q6NZQ8 [70-81]	Q6NZQ8 2xCarbamidomethyl [C73; C80]	0	1435.67	100	1e-17	2.47358e-17			4.361e+06		27.06			5.29337e+06	3.59287e+06		Not Found	Not Found	High	Peak Found	High	5.382e-05	3.568e-07	2.41	31.75
Q8JZK9	Hydroxymethylglutaryl-CoA synthase, cytoplasmic OS=Mus musculus OX=10090 GN=Hmgcs1 PE=1 SV=1	[K].LSIQCYLSALDR.[C]	1xCarbamidomethyl [C5]	0.000152676	0.000191017	1	1	2	Q8JZK9 [220-231]	Q8JZK9 1xCarbamidomethyl [C224]	0	1438.74	100	1e-17	2.47358e-17			3.30699e+06		7.43			3.48553e+06	3.1376e+06		Not Found	Not Found	High	High	High	5.382e-05	4.026e-06	2.76	49.43
Q80TZ3	Putative tyrosine-protein phosphatase auxilin OS=Mus musculus OX=10090 GN=Dnajc6 PE=1 SV=2	[K].IYSTCTDFER.[M]	1xCarbamidomethyl [C5]	0.0068651	0.000191017	1	1	1	Q80TZ3 [289-298]	Q80TZ3 1xCarbamidomethyl [C293]	0	1291.56	100	1e-17	2.47358e-17			1.83027e+06		1.41			1.84858e+06	1.81214e+06		Not Found	High	Peak Found	Peak Found	High	5.382e-05	0.0006422	1.82	29.09
E9Q401	Ryanodine receptor 2 OS=Mus musculus OX=10090 GN=Ryr2 PE=1 SV=1	[R].LYSAVCALGNHR.[V]	1xCarbamidomethyl [C6]	5.49476e-05	0.000191017	1	1	4	E9Q401 [1661-1672]	E9Q401 1xCarbamidomethyl [C1666]	0	1360.68	100	1e-17	2.47358e-17			1.6737e+06		59.56			2.62247e+06	1.06818e+06		Not Found	High	High	High	High	5.382e-05	1.037e-06	2.58	30.1
E2JF22	Piezo-type mechanosensitive ion channel component 1 OS=Mus musculus OX=10090 GN=Piezo1 PE=1 SV=1	[R].QHQQAPLPAQAVCADGTR.[Q]	1xCarbamidomethyl [C13]	0.00041495	0.000191017	1	1	5	E2JF22 [950-967]	E2JF22 1xCarbamidomethyl [C962]	0	1947.95	100	1e-17	2.47358e-17			1.93354e+06		66.7			3.22692e+06	1.15856e+06		High	High	High	High	High	5.382e-05	1.521e-05	2.98	27.34
B1AWN6; A2APX8	Sodium channel protein type 2 subunit alpha OS=Mus musculus OX=10090 GN=Scn2a PE=1 SV=1 Sodium channel protein type 1 subunit alpha OS=Mus musculus OX=10090 GN=Scn1a PE=1 SV=1	[R].QKCPPCWYK.[F]	2xCarbamidomethyl [C3; C6]	0.000107278	0.000191017	2	2	13	B1AWN6 [724-732]; A2APX8 [732-740]	B1AWN6 2xCarbamidomethyl [C726; C729]; A2APX8 2xCarbamidomethyl [C734; C737]	1	1266.58	100	1e-17	2.47358e-17			5.60992e+07		2.15			5.69602e+07	55251337	Shared	Not Found	High	High	High	High	5.382e-05	2.521e-06	3.17	24.83
Q9QUI0	Transforming protein RhoA OS=Mus musculus OX=10090 GN=Rhoa PE=1 SV=1	[R].IGAFGYMECSAK.[T]	1xCarbamidomethyl [C9]; 1xOxidation [M7]	0.000714895	0.000191017	1	1	2	Q9QUI0 [151-162]	Q9QUI0 1xCarbamidomethyl [C159]	0	1349.59	100	1e-17	2.47358e-17			3.75982e+06		29.03			4.63029e+06	3.05299e+06		Not Found	Not Found	High	High	High	5.382e-05	3.165e-05	2	32.2
Q99JW1	Alpha/beta hydrolase domain-containing protein 17A OS=Mus musculus OX=10090 GN=Abhd17a PE=1 SV=1	[R].IGCNIFSYDYSGYGISSGRPSEK.[N]	1xCarbamidomethyl [C3]	1.17647e-07	0.000191017	1	1	1	Q99JW1 [138-160]	Q99JW1 1xCarbamidomethyl [C140]	0	2557.17	100	1e-17	2.47358e-17			2.20814e+06		20.18			2.54936e+06	1.9126e+06		Not Found	Not Found	High	Peak Found	High	5.382e-05	2.92e-10	4.7	41.63
P63318	Protein kinase C gamma type OS=Mus musculus OX=10090 GN=Prkcg PE=1 SV=1	[K].QGLQCQVCSFVVHR.[R]	1xCarbamidomethyl [C8]; 1xNethylmaleimide [C5]	0.000257315	0.000191017	1	1	1	P63318 [62-75]	P63318 1xCarbamidomethyl [C69]	0	1785.85	100	1e-17	2.47358e-17			2.33947e+06		26.74			2.83284e+06	1.93202e+06		Not Found	Not Found	Peak Found	High	High	5.382e-05	8.129e-06	2.8	38.04
P16054	Protein kinase C epsilon type OS=Mus musculus OX=10090 GN=Prkce PE=1 SV=1	[K].QGYQCQVCTCVVHK.[R]	3xCarbamidomethyl [C5; C8; C10]	0.00213698	0.000191017	1	2	1	P16054 [197-210]	P16054 3xCarbamidomethyl [C201; C204; C206]	0	1766.78	100	1e-17	2.47358e-17			3.63222e+06		5.96			3.48231e+06	3788584		Not Found	Not Found	High	Peak Found	High	5.382e-05	0.000135	1.72	24.92
Q7TNL5	Serine/threonine-protein phosphatase 2A 56 kDa regulatory subunit OS=Mus musculus OX=10090 GN=Ppp2r5d PE=1 SV=1	[K].LFDDCTQQYK.[A]	1xCarbamidomethyl [C5]	0.0052723	0.000191017	1	1	2	Q7TNL5 [473-482]	Q7TNL5 1xCarbamidomethyl [C477]	0	1317.58	100	1e-17	2.47358e-17			3.09356e+06		38.42			4.08785e+06	2.34111e+06		Not Found	High	High	Peak Found	High	5.382e-05	0.0004498	1.8	30.49
Q9DC51; P08752; B2RSH2	Guanine nucleotide-binding protein G(i) subunit alpha-3 OS=Mus musculus OX=10090 GN=Gnai3 PE=1 SV=3 Guanine nucleotide-binding protein G(i) subunit alpha-2 OS=Mus musculus OX=10090 GN=Gnai2 PE=1 SV=5 Guanine nucleotide-binding protein G(i) subunit alpha-1 OS=Mus musculus OX=10090 GN=Gnai1 PE=1 SV=1	[K].LFDSICNNK.[W]	1xCarbamidomethyl [C6]	0.00212134	0.000191017	3	3	5	Q9DC51 [249-257]; P08752 [250-258]; B2RSH2 [249-257]	Q9DC51 1xCarbamidomethyl [C254]; P08752 1xCarbamidomethyl [C255]; B2RSH2 1xCarbamidomethyl [C254]	0	1110.52	100	1e-17	2.47358e-17			3.36399e+07		16.72			3.78816e+07	29873190	Shared	Not Found	Not Found	High	High	High	5.382e-05	0.0001336	2.27	33.25
P70310	Neurotensin receptor type 2 OS=Mus musculus OX=10090 GN=Ntsr2 PE=2 SV=2	[K].LFLESLSSLCGEQR.[S]	1xCarbamidomethyl [C10]	3.50893e-05	0.000191017	1	1	5	P70310 [368-381]	P70310 1xCarbamidomethyl [C377]	0	1638.82	100	1e-17	2.47358e-17			1.69069e+07		26.13			2.03809e+07	1.4025e+07		Not Found	Not Found	High	High	High	5.382e-05	5.726e-07	3.28	48.05
P70704	Phospholipid-transporting ATPase IA OS=Mus musculus OX=10090 GN=Atp8a1 PE=1 SV=2	[K].QETAINIGHSCR.[L]	1xCarbamidomethyl [C11]	3.40724e-05	0.000191017	1	1	1	P70704 [689-700]	P70704 1xCarbamidomethyl [C699]	0	1385.66	100	1e-17	2.47358e-17			1.17633e+07		8.98			1.25359e+07	11038281		Not Found	Not Found	Peak Found	High	High	5.382e-05	5.493e-07	3.2	23.64
Q8BX10	Serine/threonine-protein phosphatase PGAM5, mitochondrial OS=Mus musculus OX=10090 GN=Pgam5 PE=1 SV=1	[R].QEEDSYEIFICHANVIR.[Y]	1xCarbamidomethyl [C11]	0.000612636	0.000191017	1	1	2	Q8BX10 [218-234]	Q8BX10 1xCarbamidomethyl [C228]	0	2122.99	100	1e-17	2.47358e-17			3.86306e+06		2.57			3.79339e+06	3.93401e+06		Not Found	Not Found	High	High	High	5.382e-05	2.568e-05	3.08	43.04
Q8R1C0	Potassium voltage-gated channel subfamily C member 4 OS=Mus musculus OX=10090 GN=Kcnc4 PE=2 SV=1	[R].LGPHEGGSGPGAGSGGCR.[G]	1xCarbamidomethyl [C17]	0.000470187	0.000191017	1	1	2	Q8R1C0 [193-210]	Q8R1C0 1xCarbamidomethyl [C209]	0	1609.71	100	1e-17	2.47358e-17			2.98597e+06		51.88			4.38727e+06	2.03225e+06		Not Found	Not Found	High	High	High	5.382e-05	1.806e-05	3	18.99
P58196	Phospholipid scramblase 4 OS=Mus musculus OX=10090 GN=Plscr4 PE=2 SV=2	[R].QELEVQCPPGVTIGFVAEHWNLCR.[A]	2xCarbamidomethyl [C7; C23]	3.14676e-06	0.000191017	1	1	1	P58196 [203-226]	P58196 2xCarbamidomethyl [C209; C225]	0	2839.37	100	1e-17	2.47358e-17			1.9871e+06		70.2			1.15274e+06	3.42538e+06		Not Found	Not Found	Peak Found	High	High	5.382e-05	2.319e-08	4.01	50.88
Q8CIP5	Protein dispatched homolog 2 OS=Mus musculus OX=10090 GN=Disp2 PE=1 SV=1	[R].LGPDLCCGQSEFPWAPQLYLHCLK.[M]	3xCarbamidomethyl [C6; C7; C22]	8.21687e-09	0.000191017	1	1	1	Q8CIP5 [808-831]	Q8CIP5 3xCarbamidomethyl [C813; C814; C829]	0	2889.35	100	1e-17	2.47358e-17			1.15113e+07		12.75			1.05163e+07	12600403		Not Found	Not Found	High	Peak Found	High	5.382e-05	8.452e-12	6.36	52.08
P56213	FAD-linked sulfhydryl oxidase ALR OS=Mus musculus OX=10090 GN=Gfer PE=1 SV=2	[K].LGKPDFDCSR.[V]	1xCarbamidomethyl [C8]	0.00142656	0.000191017	1	1	3	P56213 [174-183]	P56213 1xCarbamidomethyl [C181]	0	1194.56	100	1e-17	2.47358e-17			4.40386e+06		10.06			4.72917e+06	4.10092e+06		Not Found	High	High	High	High	5.382e-05	7.872e-05	2.45	24.26
O35136	Neural cell adhesion molecule 2 OS=Mus musculus OX=10090 GN=Ncam2 PE=1 SV=1	[K].QGEDAEVVCR.[V]	1xCarbamidomethyl [C9]	0.00286682	0.000191017	1	1	2	O35136 [128-137]	O35136 1xCarbamidomethyl [C136]	0	1162.52	100	1e-17	2.47358e-17			1.09303e+06		39.02			823386	1450967		Not Found	Not Found	High	High	High	5.382e-05	0.0001998	2.16	22.54
P80315	T-complex protein 1 subunit delta OS=Mus musculus OX=10090 GN=Cct4 PE=1 SV=3	[K].LGGTIDDCELVEGLVLTQK.[V]	1xCarbamidomethyl [C8]	0.000239076	0.000191017	1	1	3	P80315 [214-232]	P80315 1xCarbamidomethyl [C221]	0	2060.06	100	1e-17	2.47358e-17			2.90532e+06		26.18			2.40914e+06	3503688		High	High	High	Peak Found	High	5.382e-05	7.352e-06	3.37	52.03
Q6PEB6	MOB-like protein phocein OS=Mus musculus OX=10090 GN=Mob4 PE=1 SV=1	[R].QFCLELNGLAVK.[L]	1xCarbamidomethyl [C3]	0.00198561	0.000191017	1	1	1	Q6PEB6 [76-87]	Q6PEB6 1xCarbamidomethyl [C78]	0	1391.74	100	1e-17	2.47358e-17			1.48018e+06		20.56			1.71361e+06	1278548		Not Found	Not Found	Peak Found	High	High	5.382e-05	0.0001227	2.36	46.84
Q80SZ7	Guanine nucleotide-binding protein G(I)/G(S)/G(O) subunit gamma-5 OS=Mus musculus OX=10090 GN=Gng5 PE=1 SV=2	[K].QFCLQNAQHDPLLTGVSSSTNPFRPQK.[V]	1xCarbamidomethyl [C3]	1.29273e-06	0.000191017	1	1	3	Q80SZ7 [37-63]	Q80SZ7 1xCarbamidomethyl [C39]	0	3070.52	100	1e-17	2.47358e-17			8.0294e+06		13.23			8.8195e+06	7.31008e+06		Not Found	High	High	High	High	5.382e-05	7.089e-09	5.15	40.89
P56818	Beta-secretase 1 OS=Mus musculus OX=10090 GN=Bace1 PE=1 SV=2	[R].IGFAVSACHVHDEFR.[T]	1xCarbamidomethyl [C8]	1.1257e-07	0.000191017	1	1	4	P56818 [413-427]	P56818 1xCarbamidomethyl [C420]	0	1744.82	100	1e-17	2.47358e-17			7.35676e+06		34.1			5.75254e+06	9408354		Not Found	High	High	High	High	5.382e-05	2.752e-10	3.99	35.28
E9Q1P8	Interferon regulatory factor 2-binding protein 2 OS=Mus musculus OX=10090 GN=Irf2bp2 PE=1 SV=1	[R].LEDTHFVQCPSVPSHK.[F]	1xCarbamidomethyl [C9]	0.00191399	0.000191017	1	2	1	E9Q1P8 [496-511]	E9Q1P8 1xCarbamidomethyl [C504]	0	1880.9	100	1e-17	2.47358e-17			2.09141e+06		5.36			2.17223e+06	2.0136e+06		Not Found	Not Found	High	Peak Found	High	5.382e-05	0.0001167	2.8	28.1
Q68FD5	Clathrin heavy chain 1 OS=Mus musculus OX=10090 GN=Cltc PE=1 SV=3	[K].LECSEELGDLVK.[S]	1xCarbamidomethyl [C3]	0.000249858	0.000191017	1	1	2	Q68FD5 [457-468]	Q68FD5 1xCarbamidomethyl [C459]	0	1391.67	100	1e-17	2.47358e-17			1.32742e+06		20.81			1.53955e+06	1.14452e+06		Not Found	Not Found	High	High	High	5.382e-05	7.808e-06	2.01	37.25
P62880	Guanine nucleotide-binding protein G(I)/G(S)/G(T) subunit beta-2 OS=Mus musculus OX=10090 GN=Gnb2 PE=1 SV=3	[R].QTFIGHESDINAVAFFPNGYAFTTGSDDATCR.[L]	1xCarbamidomethyl [C31]	6.98034e-08	0.000191017	1	1	4	P62880 [220-251]	P62880 1xCarbamidomethyl [C250]	0	3509.57	100	1e-17	2.47358e-17			4.26317e+06		31.42			5.34405e+06	3400912		Not Found	Not Found	High	High	High	5.382e-05	1.453e-10	5.81	51.18
P61963	DDB1- and CUL4-associated factor 7 OS=Mus musculus OX=10090 GN=Dcaf7 PE=1 SV=1	[R].LECLLNNNK.[N]	1xCarbamidomethyl [C3]	0.00800706	0.000191017	1	1	1	P61963 [107-115]	P61963 1xCarbamidomethyl [C109]	0	1117.57	100	1e-17	2.47358e-17			1.88656e+06		15.04			1.69548e+06	2.09916e+06		Not Found	Not Found	High	Peak Found	High	5.382e-05	0.0007847	1.89	29.03
O35927	Catenin delta-2 OS=Mus musculus OX=10090 GN=Ctnnd2 PE=1 SV=1	[R].IDNDRVVCAVATALR.[N]	1xCarbamidomethyl [C8]	0.00290924	0.000191017	1	1	4	O35927 [925-939]	O35927 1xCarbamidomethyl [C932]	1	1672.88	100	1e-17	2.47358e-17			2.06383e+06		26.55			1.70673e+06	2495639		High	High	High	High	High	5.382e-05	0.0002039	2.5	39.14
Q9D0M3	Cytochrome c1, heme protein, mitochondrial OS=Mus musculus OX=10090 GN=Cyc1 PE=1 SV=1	[K].QVCSSCHSMDYVAYR.[H]	2xCarbamidomethyl [C3; C6]; 1xOxidation [M9]	0.000366201	0.000191017	1	1	3	Q9D0M3 [119-133]	Q9D0M3 2xCarbamidomethyl [C121; C124]	0	1878.76	100	1e-17	2.47358e-17			4.9381e+06		28.44			6.05481e+06	4027354		Not Found	Not Found	High	High	High	5.382e-05	1.295e-05	2.99	24.26
Q61553	Fascin OS=Mus musculus OX=10090 GN=Fscn1 PE=1 SV=4	[K].QIWTLEQPPDEAGSAAVCLR.[S]	1xCarbamidomethyl [C18]	1.26453e-06	0.000191017	1	1	3	Q61553 [44-63]	Q61553 1xCarbamidomethyl [C61]	0	2241.1	100	1e-17	2.47358e-17			2.68177e+06		14.03			2.42769e+06	2.96243e+06		Not Found	Not Found	High	High	High	5.382e-05	6.84e-09	4.15	46.82
Q9CS84	Neurexin-1 OS=Mus musculus OX=10090 GN=Nrxn1 PE=1 SV=3	[R].QMAEIQSTAGVKPSCSK.[E]	1xCarbamidomethyl [C15]; 1xOxidation [M2]	0.00519551	0.000191017	1	1	2	Q9CS84 [665-681]	Q9CS84 1xCarbamidomethyl [C679]	0	1837.88	100	1e-17	2.47358e-17			1.01697e+06		56.45			666452	1.55183e+06		Not Found	High	High	Peak Found	High	5.382e-05	0.0004411	2.8	22.34
P63330	Serine/threonine-protein phosphatase 2A catalytic subunit alpha isoform OS=Mus musculus OX=10090 GN=Ppp2ca PE=1 SV=1	[R].QITQVYGFYDECLR.[K]	1xCarbamidomethyl [C12]	0.000167988	0.000191017	1	3	2	P63330 [122-135]	P63330 1xCarbamidomethyl [C133]	0	1791.84	100	1e-17	2.47358e-17			8.61084e+06		9.3			9.19685e+06	8062169		Not Found	Not Found	High	Peak Found	High	5.382e-05	4.594e-06	1.55	43.66
O55143	Sarcoplasmic/endoplasmic reticulum calcium ATPase 2 OS=Mus musculus OX=10090 GN=Atp2a2 PE=1 SV=2	[R].IEVASSVKLCR.[Q]	1xCarbamidomethyl [C10]	0.0011443	0.000191017	1	1	3	O55143 [604-614]	O55143 1xCarbamidomethyl [C613]	1	1261.69	100	1e-17	2.47358e-17			6.24e+06		31.84			7.84644e+06	4.96245e+06		Not Found	High	High	High	High	5.382e-05	5.887e-05	1.95	29.06
P98195	Probable phospholipid-transporting ATPase IIB OS=Mus musculus OX=10090 GN=Atp9b PE=1 SV=4	[K].LETATCIAK.[S]	1xCarbamidomethyl [C6]	0.00696648	0.000191017	1	1	3	P98195 [769-777]	P98195 1xCarbamidomethyl [C774]	0	1006.52	100	1e-17	2.47358e-17			4.23043e+06		9.39			4.52146e+06	3.95814e+06		Not Found	Not Found	High	High	High	5.382e-05	0.0006507	1.6	24.77
Q8VCY8	Phospholipid phosphatase-related protein type 2 OS=Mus musculus OX=10090 GN=Plppr2 PE=1 SV=1	[R].LEFTDTFPVHTQGFFCYDSAYAKPYPGPEAASR.[A]	1xCarbamidomethyl [C16]	3.54207e-12	0.000191017	1	1	5	Q8VCY8 [36-68]	Q8VCY8 1xCarbamidomethyl [C51]	0	3769.73	100	1e-17	2.47358e-17			5.79939e+07		22.81			4.92846e+07	68242360		Not Found	Not Found	High	High	High	5.382e-05	2.827e-16	7.37	48.37
Q8VE98	CD276 antigen OS=Mus musculus OX=10090 GN=Cd276 PE=1 SV=1	[K].QSCEEENAGAEDQDGDGEGSK.[T]	1xCarbamidomethyl [C3]	0.000443333	0.000191017	1	1	2	Q8VE98 [276-296]	Q8VE98 1xCarbamidomethyl [C278]	0	2211.82	100	1e-17	2.47358e-17			454187		39.18			341744	603627		Not Found	Not Found	High	Peak Found	High	5.382e-05	1.671e-05	2.22	18.32
Q6GQT5	Transmembrane protein 151A OS=Mus musculus OX=10090 GN=Tmem151a PE=1 SV=1	[K].QSLGGSLCR.[E]	1xCarbamidomethyl [C8]	0.00760681	0.000191017	1	1	3	Q6GQT5 [31-39]	Q6GQT5 1xCarbamidomethyl [C38]	0	977.483	100	1e-17	2.47358e-17			1.54692e+07		20.71			1.79284e+07	13347335		Not Found	High	High	Peak Found	High	5.382e-05	0.0007336	2.04	24.77
Q8CI59	Metalloreductase STEAP3 OS=Mus musculus OX=10090 GN=Steap3 PE=1 SV=1	[R].QSNAEYLASLFPACTVVK.[A]	1xCarbamidomethyl [C14]	7.06475e-06	0.000191017	1	1	6	Q8CI59 [127-144]	Q8CI59 1xCarbamidomethyl [C140]	0	1998	100	1e-17	2.47358e-17			1.0674e+07		6.43			1.11709e+07	1.01992e+07		High	High	High	High	High	5.382e-05	6.773e-08	3.38	50.76
Q8C129	Leucyl-cystinyl aminopeptidase OS=Mus musculus OX=10090 GN=Lnpep PE=1 SV=1	[R].QSPDGTCSLPSAR.[T]	1xCarbamidomethyl [C7]	0.000644984	0.000191017	1	1	4	Q8C129 [97-109]	Q8C129 1xCarbamidomethyl [C103]	0	1375.63	100	1e-17	2.47358e-17			6.16845e+06		23.41			7.29024e+06	5.21928e+06		High	High	High	High	High	5.382e-05	2.735e-05	2.52	24.82
Q3TC33	Coiled-coil domain-containing protein 127 OS=Mus musculus OX=10090 GN=Ccdc127 PE=1 SV=2	[R].QNIYCSLIIPR.[S]	1xCarbamidomethyl [C5]	0.000218888	0.000191017	1	1	1	Q3TC33 [170-180]	Q3TC33 1xCarbamidomethyl [C174]	0	1376.74	100	1e-17	2.47358e-17			2.34958e+06		7.21			2.23275e+06	2.47253e+06		Not Found	Not Found	Peak Found	High	High	5.382e-05	6.555e-06	2.38	43.46
P63318	Protein kinase C gamma type OS=Mus musculus OX=10090 GN=Prkcg PE=1 SV=1	[K].QPTFCSHCTDFIWGIGK.[Q]	2xCarbamidomethyl [C5; C8]	2.11563e-06	0.000191017	1	1	7	P63318 [45-61]	P63318 2xCarbamidomethyl [C49; C52]	0	2053.93	100	1e-17	2.47358e-17			7.44951e+06		26.32			8.99329e+06	6170729		Not Found	High	High	High	High	5.382e-05	1.362e-08	4.22	43.26
O70443	Guanine nucleotide-binding protein G(z) subunit alpha OS=Mus musculus OX=10090 GN=Gnaz PE=1 SV=4	[K].IIHSGGFNLDACK.[E]	1xCarbamidomethyl [C12]	0.00295228	0.000191017	1	1	6	O70443 [55-67]	O70443 1xCarbamidomethyl [C66]	0	1431.7	100	1e-17	2.47358e-17			8.63071e+06		1.96			8.75115e+06	8511923		Not Found	Not Found	High	High	High	5.382e-05	0.0002088	2.6	31.55
Q3UHK1	Proton myo-inositol cotransporter OS=Mus musculus OX=10090 GN=Slc2a13 PE=1 SV=2	[R].NSIEEEEKEATAAGPIICR.[M]	1xCarbamidomethyl [C18]	1.96303e-05	0.000191017	1	1	2	Q3UHK1 [286-304]	Q3UHK1 1xCarbamidomethyl [C303]	1	2117.02	100	1e-17	2.47358e-17			4.99107e+06		23.87			5.91824e+06	4.20915e+06		Not Found	Not Found	High	High	High	5.382e-05	2.64e-07	2.53	35.49
Q9DCS1	Transmembrane protein 176A OS=Mus musculus OX=10090 GN=Tmem176a PE=1 SV=2	[K].LLLAGCSLLR.[I]	1xCarbamidomethyl [C6]	0.00119589	0.000191017	1	1	3	Q9DCS1 [36-45]	Q9DCS1 1xCarbamidomethyl [C41]	0	1115.66	100	1e-17	2.47358e-17			3.22759e+07		46.58			4.54411e+07	22924978		Not Found	Not Found	High	High	High	5.382e-05	6.275e-05	2.2	43.97
O35598	Disintegrin and metalloproteinase domain-containing protein 10 OS=Mus musculus OX=10090 GN=Adam10 PE=1 SV=2	[R].NTCQLYIQTDHLFFK.[Y]	1xCarbamidomethyl [C3]	4.58449e-07	0.000191017	1	1	6	O35598 [221-235]	O35598 1xCarbamidomethyl [C223]	0	1927.94	100	1e-17	2.47358e-17			2.12925e+07		6.88			2.23542e+07	20281253		Not Found	Not Found	High	High	High	5.382e-05	1.785e-09	4.37	43.97
P35762	CD81 antigen OS=Mus musculus OX=10090 GN=Cd81 PE=1 SV=2	[R].NSLCPSGGNILTPLLQQDCHQKIDELFSGK.[L]	2xCarbamidomethyl [C4; C19]	0.000612636	0.000191017	1	1	1	P35762 [172-201]	P35762 2xCarbamidomethyl [C175; C190]	1	3369.66	100	1e-17	2.47358e-17			3.83258e+06		50.33			5.56063e+06	2.64155e+06		Not Found	Not Found	High	Peak Found	High	5.382e-05	2.577e-05	3.69	48.87
Q99MX7	Transmembrane protein 121B OS=Mus musculus OX=10090 GN=Tmem121b PE=1 SV=1	[R].LLGGCLVDVPLLALR.[S]	1xCarbamidomethyl [C5]	5.77352e-09	0.000191017	1	1	4	Q99MX7 [466-480]	Q99MX7 1xCarbamidomethyl [C470]	0	1608.95	100	1e-17	2.47358e-17			3.23719e+07		0.49			3.24837e+07	32260468		Not Found	Not Found	High	High	High	5.382e-05	5.278e-12	3.8	53.33
Q80TL1	Adenylate cyclase type 2 OS=Mus musculus OX=10090 GN=Adcy2 PE=1 SV=2	[K].ILGDCYYCVSGLPISLPNHAK.[N]	1xCarbamidomethyl [C8]; 1xNethylmaleimide [C5]	0.0054293	0.000191017	1	1	1	Q80TL1 [335-355]	Q80TL1 1xCarbamidomethyl [C342]	0	2445.19	100	1e-17	2.47358e-17			4.35507e+06		32.46			3.44759e+06	5501430		Not Found	Not Found	High	Peak Found	High	5.382e-05	0.0004674	2.46	49.58
P51830	Adenylate cyclase type 9 OS=Mus musculus OX=10090 GN=Adcy9 PE=1 SV=1	[R].NPCNSSVLQDGR.[R]	1xCarbamidomethyl [C3]	0.000156081	0.000191017	1	1	2	P51830 [961-972]	P51830 1xCarbamidomethyl [C963]	0	1346.61	100	1e-17	2.47358e-17			1.74929e+06		0.76			1.7399e+06	1.75873e+06		Not Found	Not Found	High	High	High	5.382e-05	4.158e-06	2.13	24.17
A0A1B0GRG8	Carbonyl reductase (NADPH) OS=Mus musculus OX=10090 GN=Gm5678 PE=3 SV=1	[K].ILLNACCPGWVR.[T]	2xCarbamidomethyl [C6; C7]	0.000115462	0.000191017	1	2	1	A0A1B0GRG8 [221-232]	A0A1B0GRG8 2xCarbamidomethyl [C226; C227]	0	1458.73	100	1e-17	2.47358e-17			3.16906e+06		38.96			2.38849e+06	4204717		Not Found	Not Found	Peak Found	High	High	5.382e-05	2.788e-06	2.72	41.45
Q9ESG8	Palmitoyltransferase ZDHHC16 OS=Mus musculus OX=10090 GN=Zdhhc16 PE=1 SV=2	[R].NPYNYGCLDNWK.[V]	1xCarbamidomethyl [C7]	0.000182138	0.000191017	1	1	2	Q9ESG8 [304-315]	Q9ESG8 1xCarbamidomethyl [C310]	0	1543.66	100	1e-17	2.47358e-17			5.2595e+06		24.64			6.2716e+06	4410725		Not Found	Not Found	High	High	High	5.382e-05	5.129e-06	2.17	37.01
A2AFS3	Endosome/lysosome-associated apoptosis and autophagy regulator 1 OS=Mus musculus OX=10090 GN=Elapor1 PE=1 SV=1	[K].IHSLCYNDCTFSR.[N]	2xCarbamidomethyl [C5; C9]	0.000164323	0.000191017	1	1	7	A2AFS3 [646-658]	A2AFS3 2xCarbamidomethyl [C650; C654]	0	1672.72	100	1e-17	2.47358e-17			1.23249e+07		15.2			1.37291e+07	1.10644e+07		Not Found	High	High	High	High	5.382e-05	4.468e-06	2.91	30.46
P50446	Keratin, type II cytoskeletal 6A OS=Mus musculus OX=10090 GN=Krt6a PE=1 SV=3	[K].QCANLQAAIADAEQR.[G]	1xCarbamidomethyl [C2]	1.0678e-06	0.000191017	1	3	4	P50446 [390-404]	P50446 1xCarbamidomethyl [C391]	0	1658.79	100	1e-17	2.47358e-17			5.19412e+06		115			1.66736e+06	16180568		Not Found	Not Found	Peak Found	High	High	5.382e-05	5.495e-09	4.3	36.26
Q9Z2A9	Glutathione hydrolase 5 proenzyme OS=Mus musculus OX=10090 GN=Ggt5 PE=1 SV=2	[R].QASCGPGAFTR.[A]	1xCarbamidomethyl [C4]	0.00701772	0.000191017	1	1	1	Q9Z2A9 [33-43]	Q9Z2A9 1xCarbamidomethyl [C36]	0	1151.53	100	1e-17	2.47358e-17			2.56026e+06		70.43			1.48202e+06	4.42297e+06		Not Found	Not Found	High	Peak Found	High	5.382e-05	0.0006583	1.43	24.57
Q8R366	Immunoglobulin superfamily member 8 OS=Mus musculus OX=10090 GN=Igsf8 PE=1 SV=2	[R].LHGLGPEDEGIYHCAPSAWVQHADYSWYQAGSAR.[S]	1xCarbamidomethyl [C14]	6.65221e-05	0.000191017	1	1	3	Q8R366 [529-562]	Q8R366 1xCarbamidomethyl [C542]	0	3828.72	100	1e-17	2.47358e-17			8.27179e+06		70.75			4.77386e+06	14332720		Not Found	Not Found	High	High	High	5.382e-05	1.338e-06	5.03	42.59
P49282	Natural resistance-associated macrophage protein 2 OS=Mus musculus OX=10090 GN=Slc11a2 PE=1 SV=2	[R].LGVVTGLHLAEVCHR.[Q]	1xCarbamidomethyl [C13]	4.56314e-09	0.000191017	1	1	3	P49282 [125-139]	P49282 1xCarbamidomethyl [C137]	0	1660.9	100	1e-17	2.47358e-17			2.63982e+06		35.27			2.04608e+06	3.40587e+06		Not Found	Not Found	High	High	High	5.382e-05	3.856e-12	3.52	35.94
Q61207	Prosaposin OS=Mus musculus OX=10090 GN=Psap PE=1 SV=2	[K].IGVCPSAYK.[L]	1xCarbamidomethyl [C4]	0.00749615	0.000191017	1	1	2	Q61207 [512-520]	Q61207 1xCarbamidomethyl [C515]	0	994.503	100	1e-17	2.47358e-17			5.93196e+06		7.63			6.2613e+06	5.61995e+06		Not Found	Not Found	High	Peak Found	High	5.382e-05	0.0007218	2.15	27.32
Q99JY9	Actin-related protein 3 OS=Mus musculus OX=10090 GN=Actr3 PE=1 SV=3	[K].LGYAGNTEPQFIIPSCIAIK.[E]	1xCarbamidomethyl [C16]	3.66719e-05	0.000191017	1	1	4	Q99JY9 [19-38]	Q99JY9 1xCarbamidomethyl [C34]	0	2192.14	100	1e-17	2.47358e-17			7.06771e+06		5			7.32226e+06	6.822e+06		High	Not Found	High	High	High	5.382e-05	6.065e-07	2.92	51.62
Q6PIC6	Sodium/potassium-transporting ATPase subunit alpha-3 OS=Mus musculus OX=10090 GN=Atp1a3 PE=1 SV=1	[R].ILDRCATILLQGK.[E]	1xCarbamidomethyl [C5]	0.000201883	0.000191017	1	1	3	Q6PIC6 [504-516]	Q6PIC6 1xCarbamidomethyl [C508]	1	1500.86	100	1e-17	2.47358e-17			3.70794e+06		30.03			4.60018e+06	2988757		Not Found	High	High	High	High	5.382e-05	5.854e-06	2.77	36.31
Q7TSH8	Transmembrane protein 94 OS=Mus musculus OX=10090 GN=Tmem94 PE=1 SV=1	[R].LIDGLVNACIR.[F]	1xCarbamidomethyl [C9]	0.00118713	0.000191017	1	1	2	Q7TSH8 [844-854]	Q7TSH8 1xCarbamidomethyl [C852]	0	1243.68	100	1e-17	2.47358e-17			4.39688e+06		29.91			5.45027e+06	3.54708e+06		Not Found	High	High	Peak Found	High	5.382e-05	6.214e-05	2.46	40.71
Q3TWN3	Metal transporter CNNM2 OS=Mus musculus OX=10090 GN=Cnnm2 PE=1 SV=3	[K].LLDCVLGQEIGTVYNR.[E]	1xCarbamidomethyl [C4]	0.000139783	0.000191017	1	1	5	Q3TWN3 [396-411]	Q3TWN3 1xCarbamidomethyl [C399]	0	1849.95	100	1e-17	2.47358e-17			1.00066e+07		3.91			9.73352e+06	1.02872e+07		Not Found	High	High	High	High	5.382e-05	3.594e-06	3.33	48.56
Q56A07	Sodium channel subunit beta-2 OS=Mus musculus OX=10090 GN=Scn2b PE=1 SV=1	[K].NVQLEDEGIYNCYITNPPDR.[H]	1xCarbamidomethyl [C12]	2.78825e-09	0.000191017	1	1	8	Q56A07 [116-135]	Q56A07 1xCarbamidomethyl [C127]	0	2410.1	100	1e-17	2.47358e-17			1.62226e+07		30.1			2.01364e+07	1.30695e+07		Not Found	Not Found	High	High	High	5.382e-05	2.005e-12	4.71	44
Q91YT0	NADH dehydrogenase [ubiquinone] flavoprotein 1, mitochondrial OS=Mus musculus OX=10090 GN=Ndufv1 PE=1 SV=1	[R].LIEFYKHESCGQCTPCR.[E]	3xCarbamidomethyl [C10; C13; C16]	2.66077e-07	0.000191017	1	1	6	Q91YT0 [370-386]	Q91YT0 3xCarbamidomethyl [C379; C382; C385]	1	2184.96	100	1e-17	2.47358e-17			1.26439e+07		11.08			1.16888e+07	1.3677e+07		Not Found	High	High	High	High	5.382e-05	8.648e-10	4.17	28.61
Q921I1	Serotransferrin OS=Mus musculus OX=10090 GN=Tf PE=1 SV=1	[R].LLEACTFHK.[H]	1xCarbamidomethyl [C5]	0.000264994	0.000191017	1	1	3	Q921I1 [688-696]	Q921I1 1xCarbamidomethyl [C692]	0	1118.57	100	1e-17	2.47358e-17			3.88013e+06		22.29			4.54851e+06	3.30997e+06		Not Found	High	High	Peak Found	High	5.382e-05	8.402e-06	2.67	27.48
E9Q7P2	Voltage-dependent T-type calcium channel subunit alpha OS=Mus musculus OX=10090 GN=Cacna1i PE=1 SV=1	[R].ILCQTIIAHK.[L]	1xCarbamidomethyl [C3]	0.00181804	0.000191017	1	1	3	E9Q7P2 [1120-1129]	E9Q7P2 1xCarbamidomethyl [C1122]	0	1196.68	100	1e-17	2.47358e-17			4.09972e+06		38.06			5.40218e+06	3.11128e+06		Not Found	High	High	High	High	5.382e-05	0.0001086	2.3	29
P56481	Gastrin/cholecystokinin type B receptor OS=Mus musculus OX=10090 GN=Cckbr PE=2 SV=1	[R].QACLDTCAR.[C]	2xCarbamidomethyl [C3; C7]	0.0067652	0.000191017	1	1	1	P56481 [405-413]	P56481 2xCarbamidomethyl [C407; C411]	0	1094.47	100	1e-17	2.47358e-17			1.51659e+06		23.79			1.79737e+06	1.27968e+06		Not Found	Not Found	High	Peak Found	High	5.382e-05	0.0006275	1.44	21.41
P50396	Rab GDP dissociation inhibitor alpha OS=Mus musculus OX=10090 GN=Gdi1 PE=1 SV=3	[R].IICILSHPIK.[N]	1xCarbamidomethyl [C3]	0.000152676	0.000191017	1	1	5	P50396 [300-309]	P50396 1xCarbamidomethyl [C302]	0	1193.71	100	1e-17	2.47358e-17			3.85304e+06		2.89			3.7751e+06	3.93259e+06		High	High	High	High	High	5.382e-05	4.045e-06	2.28	35.82
Q8BW41	Protein O-linked-mannose beta-1,4-N-acetylglucosaminyltransferase 2 OS=Mus musculus OX=10090 GN=Pomgnt2 PE=1 SV=2	[R].LLCFSHAFVGLSK.[V]	1xCarbamidomethyl [C3]	0.000233861	0.000191017	1	1	4	Q8BW41 [226-238]	Q8BW41 1xCarbamidomethyl [C228]	0	1478.78	100	1e-17	2.47358e-17			3.04238e+06		17.01			3.43329e+06	2.69598e+06		Not Found	High	High	High	High	5.382e-05	7.128e-06	2.8	41.22
O54990	Prominin-1 OS=Mus musculus OX=10090 GN=Prom1 PE=1 SV=1	[K].LLCEPYENK.[K]	1xCarbamidomethyl [C3]	0.00559095	0.000191017	1	1	1	O54990 [515-523]	O54990 1xCarbamidomethyl [C517]	0	1165.56	100	1e-17	2.47358e-17			7.60237e+06		30.11			9.43733e+06	6.1242e+06		Not Found	Not Found	Peak Found	High	High	5.382e-05	0.0004855	2.14	27.9
Q3URQ4	Family with sequence similarity 8, member A1 OS=Mus musculus OX=10090 GN=Fam8a1 PE=1 SV=1	[R].VVTCDTSVLIAPSR.[V]	1xCarbamidomethyl [C4]	2.29076e-05	0.000191017	1	1	4	Q3URQ4 [326-339]	Q3URQ4 1xCarbamidomethyl [C329]	0	1517.8	100	1e-17	2.47358e-17			2.48892e+06		16.71			2.80266e+06	2.2103e+06		High	High	High	High	High	5.382e-05	3.228e-07	2.87	36.31
Q9QYM9	Tomoregulin-2 OS=Mus musculus OX=10090 GN=Tmeff2 PE=2 SV=1	[R].CDAGYTGQHCEK.[K]	1xCarbamidomethyl [C]; 1xNethylmaleimide [C]	0.000470187	0.000191017	1	1	3	Q9QYM9 [291-302]	Q9QYM9 1xCarbamidomethyl [C]	0	1493.58	100	1e-17	2.47358e-17			3.05904e+06		32.82			3.87472e+06	2.41508e+06		Not Found	High	High	High	High	5.382e-05	1.802e-05	2.53	24.12
P16054	Protein kinase C epsilon type OS=Mus musculus OX=10090 GN=Prkce PE=1 SV=1	[R].CETNVAPNCGVDAR.[G]	2xCarbamidomethyl [C1; C9]	1.56294e-05	0.000191017	1	1	2	P16054 [284-297]	P16054 2xCarbamidomethyl [C284; C292]	0	1562.67	100	1e-17	2.47358e-17			3.45035e+06		8.08			3.65348e+06	3.25851e+06		Not Found	High	High	Peak Found	High	5.382e-05	1.949e-07	3.09	24.3
P26443	Glutamate dehydrogenase 1, mitochondrial OS=Mus musculus OX=10090 GN=Glud1 PE=1 SV=1	[K].CAVVDVPFGGAK.[A]	1xCarbamidomethyl [C1]	0.00106321	0.000191017	1	1	3	P26443 [172-183]	P26443 1xCarbamidomethyl [C172]	0	1219.61	100	1e-17	2.47358e-17			2.84036e+06		12.35			3.10033e+06	2.60218e+06		High	High	High	Peak Found	High	5.382e-05	5.366e-05	2.25	36.99
P54071	Isocitrate dehydrogenase [NADP], mitochondrial OS=Mus musculus OX=10090 GN=Idh2 PE=1 SV=3	[K].CATITPDEAR.[V]	1xCarbamidomethyl [C1]	0.00812522	0.000191017	1	1	1	P54071 [113-122]	P54071 1xCarbamidomethyl [C113]	0	1133.53	100	1e-17	2.47358e-17			5.35981e+06		16.73			6.03605e+06	4759334		Not Found	High	Peak Found	Peak Found	High	5.382e-05	0.0007998	2.63	24.12
O08599	Syntaxin-binding protein 1 OS=Mus musculus OX=10090 GN=Stxbp1 PE=1 SV=2	[R].CAYEVTQANGK.[W]	1xCarbamidomethyl [C1]	0.00016312	0.000191017	1	1	6	O08599 [552-562]	O08599 1xCarbamidomethyl [C552]	0	1240.56	100	1e-17	2.47358e-17			1.99746e+07		6.02			2.08439e+07	1.91416e+07		Not Found	High	High	High	High	5.382e-05	4.42e-06	3.03	22.82
Q9WVC3	Caveolin-2 OS=Mus musculus OX=10090 GN=Cav2 PE=1 SV=1	[K].VWICSHALFEISK.[Y]	1xCarbamidomethyl [C4]	3.74897e-05	0.000191017	1	1	8	Q9WVC3 [69-81]	Q9WVC3 1xCarbamidomethyl [C72]	0	1589.81	100	1e-17	2.47358e-17			7.83532e+06		49.69			5.42822e+06	11309828		Not Found	Not Found	High	High	High	5.382e-05	6.225e-07	2.32	42.13
Q6PB93	Polypeptide N-acetylgalactosaminyltransferase 2 OS=Mus musculus OX=10090 GN=Galnt2 PE=1 SV=1	[R].VWQCGGSLEIIPCSR.[V]	2xCarbamidomethyl [C4; C13]	0.000257315	0.000191017	1	1	4	Q6PB93 [341-355]	Q6PB93 2xCarbamidomethyl [C344; C353]	0	1761.84	100	1e-17	2.47358e-17			6.06087e+06		14.17			6.70168e+06	5481334		High	Not Found	High	High	High	5.382e-05	8.097e-06	3.2	43.34
Q8R3G9	Tetraspanin-8 OS=Mus musculus OX=10090 GN=Tspan8 PE=1 SV=1	[K].CCGLENGAADWGNNFVEAK.[E]	2xCarbamidomethyl [C1; C2]	6.83724e-09	0.000191017	1	1	11	Q8R3G9 [151-169]	Q8R3G9 2xCarbamidomethyl [C151; C152]	0	2111.89	100	1e-17	2.47358e-17			9.508e+06		9.95			1.02024e+07	8.86087e+06		High	High	High	High	High	5.382e-05	6.658e-12	5.14	41.64
Q8BHJ6	Serine incorporator 5 OS=Mus musculus OX=10090 GN=Serinc5 PE=2 SV=1	[R].CCFCFGPDGEDTEEQQNVK.[K]	3xCarbamidomethyl [C1; C2; C4]	2.82576e-08	0.000191017	1	1	2	Q8BHJ6 [356-374]	Q8BHJ6 3xCarbamidomethyl [C356; C357; C359]	0	2319.9	100	1e-17	2.47358e-17			3.33533e+06		54.84			5.02174e+06	2.21526e+06		Not Found	Not Found	High	High	High	5.382e-05	4.392e-11	4.14	36.15
Q9Z1M0	P2X purinoceptor 7 OS=Mus musculus OX=10090 GN=P2rx7 PE=1 SV=2	[K].CCEPCTVNEYYYR.[K]	3xCarbamidomethyl [C1; C2; C5]	0.000966325	0.000191017	1	1	1	Q9Z1M0 [373-385]	Q9Z1M0 3xCarbamidomethyl [C373; C374; C377]	0	1813.7	100	1e-17	2.47358e-17			2.40804e+06		1.5			2.43376e+06	2.38259e+06		Not Found	Not Found	High	Peak Found	High	5.382e-05	4.71e-05	2.13	32.03
Q8CBR1	Immunoglobulin-like domain-containing receptor 1 OS=Mus musculus OX=10090 GN=Ildr1 PE=1 SV=2	[R].CCCPEEALAR.[H]	3xCarbamidomethyl [C1; C2; C3]	0.00231683	0.000191017	1	1	1	Q8CBR1 [209-218]	Q8CBR1 3xCarbamidomethyl [C209; C210; C211]	0	1265.51	100	1e-17	2.47358e-17			4.67808e+06		4.72			4.83703e+06	4524348		Not Found	Not Found	Peak Found	High	High	5.382e-05	0.0001504	1.95	26.01
Q99KG5	Lipolysis-stimulated lipoprotein receptor OS=Mus musculus OX=10090 GN=Lsr PE=1 SV=1	[K].CCCPEALYAAGK.[A]	3xCarbamidomethyl [C1; C2; C3]	0.000102648	0.000191017	1	1	3	Q99KG5 [249-260]	Q99KG5 3xCarbamidomethyl [C249; C250; C251]	0	1399.58	100	1e-17	2.47358e-17			2.02048e+07		23.75			2.3938e+07	17053784		Not Found	Not Found	High	Peak Found	High	5.382e-05	2.379e-06	2.25	29.55
Q9DBY1	E3 ubiquitin-protein ligase synoviolin OS=Mus musculus OX=10090 GN=Syvn1 PE=1 SV=3	[K].CFHWLAEDR.[V]	1xCarbamidomethyl [C1]	0.000363519	0.000191017	1	1	2	Q9DBY1 [115-123]	Q9DBY1 1xCarbamidomethyl [C115]	0	1233.55	100	1e-17	2.47358e-17			1.40965e+06		4.96			1.36103e+06	1.46e+06		Not Found	Not Found	High	High	High	5.382e-05	1.284e-05	2.32	35.52
Q9EQF6	Dihydropyrimidinase-related protein 5 OS=Mus musculus OX=10090 GN=Dpysl5 PE=1 SV=1	[K].VVNDDCTHEADVYIESGIIQQVGR.[E]	1xCarbamidomethyl [C6]	2.32782e-06	0.000191017	1	1	3	Q9EQF6 [17-40]	Q9EQF6 1xCarbamidomethyl [C22]	0	2717.28	100	1e-17	2.47358e-17			6.69627e+06		57.93			1.03474e+07	4333436		Not Found	Not Found	High	High	High	5.382e-05	1.546e-08	3.41	44.07
B5TVM2	Immunoglobulin-like domain-containing receptor 2 OS=Mus musculus OX=10090 GN=Ildr2 PE=1 SV=2	[R].CHFSTSSHQPAVVQWK.[F]	1xCarbamidomethyl [C1]	7.55818e-07	0.000191017	1	1	3	B5TVM2 [57-72]	B5TVM2 1xCarbamidomethyl [C57]	0	1898.9	100	1e-17	2.47358e-17			1.60217e+07		17.51			1.81449e+07	1.41469e+07		Not Found	Not Found	High	High	High	5.382e-05	3.473e-09	3.62	29.2
Q9CWR7	Metalloreductase STEAP1 OS=Mus musculus OX=10090 GN=Steap1 PE=1 SV=2	[R].CGWEDVSK.[I]	1xCarbamidomethyl [C1]	0.0030627	0.000191017	1	1	2	Q9CWR7 [322-329]	Q9CWR7 1xCarbamidomethyl [C322]	0	980.414	100	1e-17	2.47358e-17			3.0805e+06		2.52			3.02616e+06	3.13582e+06		Not Found	Not Found	High	High	High	5.382e-05	0.0002183	2.07	26.87
P68404	Protein kinase C beta type OS=Mus musculus OX=10090 GN=Prkcb PE=1 SV=4	[R].CHEFVTFSCPGADK.[G]	1xCarbamidomethyl [C9]; 1xNethylmaleimide [C1]	1.93437e-05	0.000191017	1	2	3	P68404 [78-91]	P68404 1xCarbamidomethyl [C86]	0	1722.73	100	1e-17	2.47358e-17			2.37975e+06		0.66			2.39089e+06	2.36867e+06		Not Found	High	Peak Found	High	High	5.382e-05	2.578e-07	3.67	41.42
P60904	DnaJ homolog subfamily C member 5 OS=Mus musculus OX=10090 GN=Dnajc5 PE=1 SV=1	[K].CKPKAPEGEETEFYVSPEDLEAQLQSDER.[E]	1xCarbamidomethyl [C1]	1.26372e-11	0.000191017	1	1	11	P60904 [136-164]	P60904 1xCarbamidomethyl [C136]	1	3381.54	100	1e-17	2.47358e-17			3.64041e+07		12.8			3.98639e+07	33244606		Not Found	Not Found	High	High	High	5.382e-05	1.535e-15	7.3	43.26
Q9CZX7	Type 2 phosphatidylinositol 4,5-bisphosphate 4-phosphatase OS=Mus musculus OX=10090 GN=Pip4p2 PE=1 SV=1	[R].VVCGHCGNTFLWMELR.[F]	2xCarbamidomethyl [C3; C6]	0.000397045	0.000191017	1	1	3	Q9CZX7 [152-167]	Q9CZX7 2xCarbamidomethyl [C154; C157]	0	1978.91	100	1e-17	2.47358e-17			7.90908e+06		6.15			7.57244e+06	8260685		Not Found	Not Found	High	Peak Found	High	5.382e-05	1.447e-05	2.42	43.05
Q8BY89	Choline transporter-like protein 2 OS=Mus musculus OX=10090 GN=Slc44a2 PE=1 SV=2	[K].VVDDTACPLLRK.[T]	1xCarbamidomethyl [C7]	0.000513549	0.000191017	1	1	4	Q8BY89 [395-406]	Q8BY89 1xCarbamidomethyl [C401]	1	1386.74	100	1e-17	2.47358e-17			9.45285e+06		9.62			1.01196e+07	8.83002e+06		Not Found	Not Found	High	High	High	5.382e-05	2.027e-05	2.32	29.32
Q9JIZ9	Phospholipid scramblase 3 OS=Mus musculus OX=10090 GN=Plscr3 PE=1 SV=1	[R].VVGPCWTCGCGTDTNFEVK.[T]	3xCarbamidomethyl [C5; C8; C10]	1.31894e-10	0.000191017	1	1	15	Q9JIZ9 [208-226]	Q9JIZ9 3xCarbamidomethyl [C212; C215; C217]	0	2186.93	100	1e-17	2.47358e-17			2.04171e+08		6.61			2.13941e+08	194847480		Not Found	Not Found	High	High	High	5.382e-05	3.474e-14	5.04	40.79
P13595	Neural cell adhesion molecule 1 OS=Mus musculus OX=10090 GN=Ncam1 PE=1 SV=3	[K].CGLLMCIAVNLCGK.[A]	3xCarbamidomethyl [C1; C6; C12]; 1xOxidation [M5]	9.82186e-05	0.000191017	1	1	5	P13595 [739-752]	P13595 3xCarbamidomethyl [C739; C744; C750]	0	1624.77	100	1e-17	2.47358e-17			7.08737e+06		13.1			7.77753e+06	6458448		Not Found	Not Found	High	High	High	5.382e-05	2.245e-06	3.42	47.72
Q9JJ00	Phospholipid scramblase 1 OS=Mus musculus OX=10090 GN=Plscr1 PE=1 SV=1	[K].VVGPCVVCSCCSDIDFELK.[S]	3xCarbamidomethyl [C5; C8; C10]; 1xNethylmaleimide [C11]	0.00026695	0.000191017	1	1	4	Q9JJ00 [239-257]	Q9JJ00 3xCarbamidomethyl [C243; C246; C248]	0	2312.01	100	1e-17	2.47358e-17			4.38653e+06		22.7			5.15743e+06	3.73086e+06		Not Found	Not Found	High	High	High	5.382e-05	8.457e-06	3.11	50.04
Q8VHK5	Membrane protein MLC1 OS=Mus musculus OX=10090 GN=Mlc1 PE=1 SV=1	[R].CAAGSCIPSAIVSFAVGR.[R]	2xCarbamidomethyl [C1; C6]	1.37289e-07	0.000191017	1	1	1	Q8VHK5 [91-108]	Q8VHK5 2xCarbamidomethyl [C91; C96]	0	1822.89	100	1e-17	2.47358e-17			4.68584e+06		32.09			5.90295e+06	3.71968e+06		Not Found	Not Found	Peak Found	High	High	5.382e-05	3.577e-10	3.04	49.92
Q8BGR6	ADP-ribosylation factor-like protein 15 OS=Mus musculus OX=10090 GN=Arl15 PE=1 SV=1	[R].WILQPCSLDDVDTLK.[D]	1xCarbamidomethyl [C6]	0.00183145	0.000191017	1	1	3	Q8BGR6 [170-184]	Q8BGR6 1xCarbamidomethyl [C175]	0	1802.9	100	1e-17	2.47358e-17			5.40653e+06		8.5			5.74198e+06	5.09069e+06		Not Found	High	High	High	High	5.382e-05	0.0001105	2.7	50.32
Q9QUJ7	Long-chain-fatty-acid--CoA ligase 4 OS=Mus musculus OX=10090 GN=Acsl4 PE=1 SV=2	[K].WINYLEVNCR.[V]	1xCarbamidomethyl [C9]	0.00304029	0.000191017	1	1	2	Q9QUJ7 [125-134]	Q9QUJ7 1xCarbamidomethyl [C133]	0	1366.66	100	1e-17	2.47358e-17			2.73133e+06		39.96			3.65185e+06	2.04284e+06		High	High	Peak Found	Peak Found	High	5.382e-05	0.000217	2.07	41.32
Q99P47	Contactin-associated protein-like 4 OS=Mus musculus OX=10090 GN=Cntnap4 PE=1 SV=2	[R].ATVTPGVQPGCR.[G]	1xCarbamidomethyl [C11]	0.00523377	0.000191017	1	1	4	Q99P47 [950-961]	Q99P47 1xCarbamidomethyl [C960]	0	1242.63	100	1e-17	2.47358e-17			1.96632e+06		15.27			2.19149e+06	1.76428e+06		High	High	High	High	High	5.382e-05	0.0004446	1.99	24.56
Q9WUR2	Enoyl-CoA delta isomerase 2 OS=Mus musculus OX=10090 GN=Eci2 PE=1 SV=2	[R].ATFHTPFSQLGQSPEACSSYTFPK.[M]	1xCarbamidomethyl [C17]	0.00202986	0.000191017	1	1	1	Q9WUR2 [263-286]	Q9WUR2 1xCarbamidomethyl [C279]	0	2688.24	100	1e-17	2.47358e-17			1.63204e+06		81.89			3.16089e+06	842664		Not Found	Not Found	High	Peak Found	High	5.382e-05	0.0001261	2.22	42.83
B1AR13	CDGSH iron-sulfur domain-containing protein 3, mitochondrial OS=Mus musculus OX=10090 GN=Cisd3 PE=1 SV=1	[K].ATQRPPYCDGTHK.[S]	1xCarbamidomethyl [C8]	0.00497177	0.000191017	1	1	4	B1AR13 [112-124]	B1AR13 1xCarbamidomethyl [C119]	0	1530.71	100	1e-17	2.47358e-17			3.44399e+06		67.06			5.7664e+06	2.05693e+06		Not Found	Not Found	High	High	High	5.382e-05	0.0004152	2.24	16.95
Q69ZS6	Synaptic vesicle glycoprotein 2C OS=Mus musculus OX=10090 GN=Sv2c PE=1 SV=2	[R].ATGFGFLNALCK.[A]	1xCarbamidomethyl [C11]	0.000569216	0.000191017	1	1	5	Q69ZS6 [668-679]	Q69ZS6 1xCarbamidomethyl [C678]	0	1298.66	100	1e-17	2.47358e-17			7.35103e+06		2.2			7.23769e+06	7.46615e+06		High	High	High	High	High	5.382e-05	2.326e-05	3.08	47.56
Q07113	Cation-independent mannose-6-phosphate receptor OS=Mus musculus OX=10090 GN=Igf2r PE=1 SV=1	[R].ATLITFLCDR.[D]	1xCarbamidomethyl [C8]	0.00188607	0.000191017	1	1	2	Q07113 [717-726]	Q07113 1xCarbamidomethyl [C724]	0	1209.63	100	1e-17	2.47358e-17			5.80088e+06		19.17			5.06131e+06	6.64853e+06		Not Found	Not Found	High	High	High	5.382e-05	0.0001151	2.34	46.98
Q5Y5T2	Palmitoyltransferase ZDHHC18 OS=Mus musculus OX=10090 GN=Zdhhc18 PE=1 SV=4	[R].ATICEAAALEK.[Q]	1xCarbamidomethyl [C4]	0.004421	0.000191017	1	1	3	Q5Y5T2 [145-155]	Q5Y5T2 1xCarbamidomethyl [C148]	0	1176.59	100	1e-17	2.47358e-17			1.46029e+07		24.78			1.74313e+07	12233438		Not Found	Not Found	High	High	High	5.382e-05	0.0003546	1.76	29.67
P60766	Cell division control protein 42 homolog OS=Mus musculus OX=10090 GN=Cdc42 PE=1 SV=2	[K].AVKYVECSALTQK.[G]	1xCarbamidomethyl [C7]	0.00245706	0.000191017	1	1	2	P60766 [151-163]	P60766 1xCarbamidomethyl [C157]	1	1496.78	100	1e-17	2.47358e-17			2.87798e+06		3.36			2.81044e+06	2.94714e+06		Not Found	Not Found	High	High	High	5.382e-05	0.0001634	3.4	26.09
Q9JJ00	Phospholipid scramblase 1 OS=Mus musculus OX=10090 GN=Plscr1 PE=1 SV=1	[R].VYFAVEDTDCCTR.[N]	1xCarbamidomethyl [C]; 1xNethylmaleimide [C]	0.00029157	0.000191017	1	1	10	Q9JJ00 [148-160]	Q9JJ00 1xCarbamidomethyl [C]	0	1703.7	100	1e-17	2.47358e-17			1.53156e+07		0.1			1.53047e+07	15326391		Not Found	High	High	High	High	5.382e-05	9.512e-06	2.22	40.37
Q69ZP3	Probable hydrolase PNKD OS=Mus musculus OX=10090 GN=Pnkd PE=1 SV=2	[R].VYGSPQDGIPYLTHPLCHQDVVSVGR.[L]	1xCarbamidomethyl [C17]	2.09732e-05	0.000191017	1	1	1	Q69ZP3 [193-218]	Q69ZP3 1xCarbamidomethyl [C209]	0	2894.43	100	1e-17	2.47358e-17			6.55458e+06		6.42			6.26356e+06	6859116		Not Found	Not Found	High	Peak Found	High	5.382e-05	2.872e-07	4.31	40.78
P49817	Caveolin-1 OS=Mus musculus OX=10090 GN=Cav1 PE=1 SV=1	[R].VYSIYVHTFCDPLFEAIGK.[I]	1xCarbamidomethyl [C10]	9.47413e-11	0.000191017	1	1	37	P49817 [147-165]	P49817 1xCarbamidomethyl [C156]	0	2259.12	100	1e-17	2.47358e-17	25.44	2.73007e+06	3.23513e+08	15.89	26.67	3.05611e+06	2.43881e+06	2.6729e+08	3.91563e+08		Peak Found	High	High	High	High	5.382e-05	2.228e-14	6.4	50.98
P28301	Protein-lysine 6-oxidase OS=Mus musculus OX=10090 GN=Lox PE=1 SV=1	[R].CAAEENCLASSAYR.[A]	2xCarbamidomethyl [C1; C7]	5.75032e-06	0.000191017	1	1	3	P28301 [232-245]	P28301 2xCarbamidomethyl [C232; C238]	0	1601.67	100	1e-17	2.47358e-17			2.01382e+06		37.87			2.64989e+06	1.53043e+06		Not Found	High	High	Peak Found	High	5.382e-05	5.159e-08	2.99	26.82
Q9DCN2	NADH-cytochrome b5 reductase 3 OS=Mus musculus OX=10090 GN=Cyb5r3 PE=1 SV=3	[R].AVLKDPNDHTVCYLLFANQSEK.[D]	1xCarbamidomethyl [C12]	2.37974e-06	0.000191017	1	1	4	Q9DCN2 [193-214]	Q9DCN2 1xCarbamidomethyl [C204]	1	2562.27	100	1e-17	2.47358e-17			2.71084e+06		12.03			2.48931e+06	2.95208e+06		Not Found	Not Found	High	High	High	5.382e-05	1.591e-08	4.14	39.11
Q9D7B6	Isobutyryl-CoA dehydrogenase, mitochondrial OS=Mus musculus OX=10090 GN=Acad8 PE=1 SV=2	[R].AVIFEDCAVPVANR.[I]	1xCarbamidomethyl [C7]	3.69425e-05	0.000191017	1	1	2	Q9D7B6 [243-256]	Q9D7B6 1xCarbamidomethyl [C249]	0	1560.78	100	1e-17	2.47358e-17			1.23985e+06		0.36			1.24304e+06	1.23667e+06		Not Found	High	Peak Found	High	High	5.382e-05	6.092e-07	3.1	40.01
Q8BYP3	Rho-related GTP-binding protein RhoF OS=Mus musculus OX=10090 GN=Rhof PE=1 SV=1	[K].WFPEVTHFCR.[G]	1xCarbamidomethyl [C9]	0.00681497	0.000191017	1	1	3	Q8BYP3 [113-122]	Q8BYP3 1xCarbamidomethyl [C121]	0	1378.64	100	1e-17	2.47358e-17			2.94262e+06		5.92			2.82188e+06	3.06853e+06		High	Not Found	High	High	High	5.382e-05	0.0006335	1.65	37.3
Q5GH67	XK-related protein 4 OS=Mus musculus OX=10090 GN=Xkr4 PE=1 SV=1	[R].WFVHDFSTEDSSTTTTSSCQQPGADCK.[T]	1xCarbamidomethyl [C19]; 1xNethylmaleimide [C26]	1.90614e-05	0.000191017	1	1	6	Q5GH67 [164-190]	Q5GH67 1xCarbamidomethyl [C182]	0	3147.29	100	1e-17	2.47358e-17			3.94706e+06		25.13			3.29822e+06	4723539		High	High	High	High	High	5.382e-05	2.548e-07	3.89	39.09
Q91VD9	NADH-ubiquinone oxidoreductase 75 kDa subunit, mitochondrial OS=Mus musculus OX=10090 GN=Ndufs1 PE=1 SV=2	[K].AVTEGAQAVEEPSIC.[-]	1xCarbamidomethyl [C15]	0.000509788	0.000191017	1	1	4	Q91VD9 [713-727]	Q91VD9 1xCarbamidomethyl [C727]	0	1560.72	100	1e-17	2.47358e-17			4.00189e+06		33.17			5.08225e+06	3.15119e+06		Not Found	High	High	High	High	5.382e-05	2.005e-05	2.15	37.12
Q80TN5	Palmitoyltransferase ZDHHC17 OS=Mus musculus OX=10090 GN=Zdhhc17 PE=1 SV=2	[K].VTTTSIESPFNHGCVR.[N]	1xCarbamidomethyl [C14]	1.27215e-05	0.000191017	1	1	2	Q80TN5 [577-592]	Q80TN5 1xCarbamidomethyl [C590]	0	1804.86	100	1e-17	2.47358e-17			3.07409e+06		26.86			2.53641e+06	3.72576e+06		Not Found	Not Found	High	High	High	5.382e-05	1.485e-07	2.96	34.29
O88552	Claudin-2 OS=Mus musculus OX=10090 GN=Cldn2 PE=1 SV=1	[R].CTVFCQDSR.[A]	2xCarbamidomethyl [C1; C5]	0.00224974	0.000191017	1	1	1	O88552 [104-112]	O88552 2xCarbamidomethyl [C104; C108]	0	1172.48	100	1e-17	2.47358e-17			7.26433e+06		20.12			8.38311e+06	6294866		Not Found	Not Found	High	Peak Found	High	5.382e-05	0.0001447	2.4	25.07
Q8K2J7	RELT-like protein 1 OS=Mus musculus OX=10090 GN=Rell1 PE=2 SV=2	[R].CTTEAEQEVEEEKVEK.[I]	1xCarbamidomethyl [C1]	1.95389e-07	0.000191017	1	1	2	Q8K2J7 [89-104]	Q8K2J7 1xCarbamidomethyl [C89]	1	1937.86	100	1e-17	2.47358e-17			2.80134e+06		14.1			3.09605e+06	2.53468e+06		Not Found	Not Found	High	High	High	5.382e-05	5.711e-10	4.59	23.64
Q8K0C4	Lanosterol 14-alpha demethylase OS=Mus musculus OX=10090 GN=Cyp51a1 PE=1 SV=1	[R].CVGENFAYVQIK.[T]	1xCarbamidomethyl [C1]	0.00142656	0.000191017	1	1	2	Q8K0C4 [449-460]	Q8K0C4 1xCarbamidomethyl [C449]	0	1427.7	100	1e-17	2.47358e-17			2.93422e+06		9.31			3.13429e+06	2746921		Not Found	High	High	Peak Found	High	5.382e-05	7.929e-05	1.94	37.91
Q8VCH0	3-ketoacyl-CoA thiolase B, peroxisomal OS=Mus musculus OX=10090 GN=Acaa1b PE=1 SV=1	[K].VNPLGGAIALGHPLGCTGAR.[Q]	1xCarbamidomethyl [C16]	0.0001429	0.000191017	1	2	2	Q8VCH0 [366-385]	Q8VCH0 1xCarbamidomethyl [C381]	0	1931.03	100	1e-17	2.47358e-17			8.8783e+06		17.79			1.00748e+07	7823880		Not Found	High	Peak Found	High	High	5.382e-05	3.687e-06	2.47	39.49
Q9JLM8	Serine/threonine-protein kinase DCLK1 OS=Mus musculus OX=10090 GN=Dclk1 PE=1 SV=1	[R].VNGLPSPTHSAHCSFYR.[T]	1xCarbamidomethyl [C13]	0.00070966	0.000191017	1	1	3	Q9JLM8 [27-43]	Q9JLM8 1xCarbamidomethyl [C39]	0	1929.9	100	1e-17	2.47358e-17			3.11457e+06		0.63			3.12858e+06	3.10063e+06		High	Not Found	High	High	High	5.382e-05	3.134e-05	3.14	28.69
Q8CBF3	Ephrin type-B receptor 1 OS=Mus musculus OX=10090 GN=Ephb1 PE=1 SV=1	[R].CTCKPGYEPENSVACK.[A]	3xCarbamidomethyl [C1; C3; C15]	3.5705e-07	0.000191017	1	1	3	Q8CBF3 [253-268]	Q8CBF3 3xCarbamidomethyl [C253; C255; C267]	0	1899.8	100	1e-17	2.47358e-17			4.56137e+06		26.7			3.76799e+06	5.52179e+06		Not Found	High	High	High	High	5.382e-05	1.28e-09	3.83	22.65
P68404	Protein kinase C beta type OS=Mus musculus OX=10090 GN=Prkcb PE=1 SV=4	[K].CSLNPEWNETFR.[F]	1xCarbamidomethyl [C1]	8.66789e-05	0.000191017	1	1	3	P68404 [217-228]	P68404 1xCarbamidomethyl [C217]	0	1552.68	100	1e-17	2.47358e-17			9.60705e+06		26.4			7.95358e+06	1.16043e+07		High	High	Peak Found	High	High	5.382e-05	1.906e-06	2.75	38
Q9D164	FXYD domain-containing ion transport regulator 6 OS=Mus musculus OX=10090 GN=Fxyd6 PE=1 SV=2	[K].CSFNQKPR.[A]	1xCarbamidomethyl [C1]	0.000617156	0.000191017	1	1	52	Q9D164 [62-69]	Q9D164 1xCarbamidomethyl [C62]	0	1036.5	100	1e-17	2.47358e-17	96.15	1.18085e+06	1.59524e+08	81.88	12.8	609736	2.2869e+06	1.74679e+08	1.45685e+08		Peak Found	High	High	High	High	5.382e-05	2.603e-05	1.91	16.34
Q9CPZ8	COX assembly mitochondrial protein homolog OS=Mus musculus OX=10090 GN=Cmc1 PE=1 SV=1	[R].CSEQVEDFTR.[C]	1xCarbamidomethyl [C1]	0.0010025	0.000191017	1	1	2	Q9CPZ8 [31-40]	Q9CPZ8 1xCarbamidomethyl [C31]	0	1270.54	100	1e-17	2.47358e-17			1.55198e+06		5.44			1.4934e+06	1.61285e+06		Not Found	Not Found	High	High	High	5.382e-05	4.939e-05	2.52	26.97
Q9D6R2	Isocitrate dehydrogenase [NAD] subunit alpha, mitochondrial OS=Mus musculus OX=10090 GN=Idh3a PE=1 SV=1	[K].CSDFTEEICR.[R]	2xCarbamidomethyl [C1; C9]	0.000167988	0.000191017	1	1	2	Q9D6R2 [351-360]	Q9D6R2 2xCarbamidomethyl [C351; C359]	0	1316.52	100	1e-17	2.47358e-17			3.98818e+06		0.24			3.99502e+06	3981358		Not Found	High	Peak Found	High	High	5.382e-05	4.588e-06	2.23	32.11
Q9D8C2	Tetraspanin-13 OS=Mus musculus OX=10090 GN=Tspan13 PE=1 SV=1	[K].CSSCAPIIGEYAGEVLR.[F]	1xCarbamidomethyl [C]; 1xNethylmaleimide [C]	3.46237e-06	0.000191017	1	1	8	Q9D8C2 [151-167]	Q9D8C2 1xCarbamidomethyl [C]	0	1949.91	100	1e-17	2.47358e-17			1.79206e+07		21.44			2.08787e+07	15381621		Not Found	High	High	High	High	5.382e-05	2.627e-08	4.47	53.21
Q61554	Fibrillin-1 OS=Mus musculus OX=10090 GN=Fbn1 PE=1 SV=2	[R].CSNQLPQSITK.[M]	1xCarbamidomethyl [C1]	0.000204874	0.000191017	1	1	3	Q61554 [345-355]	Q61554 1xCarbamidomethyl [C345]	0	1275.64	100	1e-17	2.47358e-17			4.08679e+06		8.97			3.8352e+06	4.35489e+06		Not Found	High	High	High	High	5.382e-05	5.996e-06	2.48	26.49
P08122	Collagen alpha-2(IV) chain OS=Mus musculus OX=10090 GN=Col4a2 PE=1 SV=4	[R].CSVCEAPAVAIAVHSQDTSIPHCPAGWR.[S]	3xCarbamidomethyl [C1; C4; C23]	2.96114e-10	0.000191017	1	1	3	P08122 [1585-1612]	P08122 3xCarbamidomethyl [C1585; C1588; C1607]	0	3076.42	100	1e-17	2.47358e-17			4.69267e+06		10.02			5.03781e+06	4371185		Not Found	Not Found	High	High	High	5.382e-05	1.016e-13	6.83	38.78
Q9WV91	Prostaglandin F2 receptor negative regulator OS=Mus musculus OX=10090 GN=Ptgfrn PE=1 SV=2	[K].CSTPSTDATVQGNYEDTVQVK.[V]	1xCarbamidomethyl [C1]	4.72766e-08	0.000191017	1	1	5	Q9WV91 [119-139]	Q9WV91 1xCarbamidomethyl [C119]	0	2300.03	100	1e-17	2.47358e-17			5.26187e+06		48.69			7.53427e+06	3.67485e+06		Not Found	Not Found	High	High	High	5.382e-05	8.696e-11	3.64	32.29
Q9EPL8	Importin-7 OS=Mus musculus OX=10090 GN=Ipo7 PE=1 SV=2	[K].VLTGVAGEDAECHAAK.[L]	1xCarbamidomethyl [C12]	0.000427333	0.000191017	1	1	2	Q9EPL8 [725-740]	Q9EPL8 1xCarbamidomethyl [C736]	0	1627.77	100	1e-17	2.47358e-17			2.29068e+06		57			3.51187e+06	1.49414e+06		Not Found	High	High	Peak Found	High	5.382e-05	1.585e-05	2.43	24.31
O70401	Tetraspanin-6 OS=Mus musculus OX=10090 GN=Tspan6 PE=1 SV=1	[R].DADKVNEEGCFIK.[V]	1xCarbamidomethyl [C10]	3.66719e-05	0.000191017	1	1	2	O70401 [188-200]	O70401 1xCarbamidomethyl [C197]	1	1524.7	100	1e-17	2.47358e-17			3.68576e+06		42.28			5.01698e+06	2.70777e+06		Not Found	Not Found	High	Peak Found	High	5.382e-05	6.058e-07	3.11	28.62
Q80T79	CUB and sushi domain-containing protein 3 OS=Mus musculus OX=10090 GN=Csmd3 PE=1 SV=3	[R].VLPSCHAPCGSR.[S]	2xCarbamidomethyl [C5; C9]	0.00147996	0.000191017	1	1	3	Q80T79 [1754-1765]	Q80T79 2xCarbamidomethyl [C1758; C1762]	0	1340.62	100	1e-17	2.47358e-17			1.53564e+06		14.42			1.70114e+06	1.38625e+06		Not Found	High	High	High	High	5.382e-05	8.276e-05	1.83	21.26
Q9WV91	Prostaglandin F2 receptor negative regulator OS=Mus musculus OX=10090 GN=Ptgfrn PE=1 SV=2	[R].CVVSEWITEQGSWQEIQEK.[A]	1xCarbamidomethyl [C1]	0.000209443	0.000191017	1	1	3	Q9WV91 [247-265]	Q9WV91 1xCarbamidomethyl [C247]	0	2336.09	100	1e-17	2.47358e-17			4.19106e+06		57.45			2.72334e+06	6449781		Not Found	Not Found	High	High	High	5.382e-05	6.174e-06	3.35	48.01
Q99L04	Dehydrogenase/reductase SDR family member 1 OS=Mus musculus OX=10090 GN=Dhrs1 PE=1 SV=1	[R].CVPVVCDSSQESEVK.[S]	2xCarbamidomethyl [C1; C6]	0.00134511	0.000191017	1	1	1	Q99L04 [58-72]	Q99L04 2xCarbamidomethyl [C58; C63]	0	1722.77	100	1e-17	2.47358e-17			2.11593e+06		13.41			1.92401e+06	2326996		Not Found	Not Found	High	Peak Found	High	5.382e-05	7.331e-05	1.88	28.9
O88319	Neurotensin receptor type 1 OS=Mus musculus OX=10090 GN=Ntsr1 PE=1 SV=1	[R].DACTYATALNVASLSVER.[Y]	1xCarbamidomethyl [C3]	1.15081e-07	0.000191017	1	1	9	O88319 [149-166]	O88319 1xCarbamidomethyl [C151]	0	1940.94	100	1e-17	2.47358e-17			2.51176e+07		19.22			2.87984e+07	21907200		Not Found	Not Found	High	High	High	5.382e-05	2.824e-10	4.11	48.98
Q99KW9	T-cell immunomodulatory protein OS=Mus musculus OX=10090 GN=Itfg1 PE=1 SV=2	[K].VIVLSGLCSNDCPR.[K]	2xCarbamidomethyl [C8; C12]	0.000363519	0.000191017	1	1	3	Q99KW9 [440-453]	Q99KW9 2xCarbamidomethyl [C447; C451]	0	1589.78	100	1e-17	2.47358e-17			3.10854e+06		6.36			3.25153e+06	2.97183e+06		Not Found	High	High	Peak Found	High	5.382e-05	1.276e-05	2.93	38.04
Q66L44	Voltage-dependent calcium channel beta subunit-associated regulatory protein OS=Mus musculus OX=10090 GN=Cbarp PE=1 SV=4	[R].CWEVHQR.[F]	1xCarbamidomethyl [C1]	0.00666674	0.000191017	1	1	9	Q66L44 [69-75]	Q66L44 1xCarbamidomethyl [C69]	0	1014.46	100	1e-17	2.47358e-17			5.35429e+07		16.45			6.01814e+07	47636660		Not Found	Not Found	High	High	High	5.382e-05	0.0006172	2.27	21.66
Q9DAK3	Rho-related BTB domain-containing protein 1 OS=Mus musculus OX=10090 GN=Rhobtb1 PE=1 SV=2	[K].CVVVGDNAVGK.[T]	1xCarbamidomethyl [C1]	0.00118713	0.000191017	1	2	5	Q9DAK3 [17-27]	Q9DAK3 1xCarbamidomethyl [C17]	0	1117.57	100	1e-17	2.47358e-17			1.36759e+07		1.72			1.3511e+07	13842829		Not Found	High	High	High	High	5.382e-05	6.197e-05	2.06	25.93
P43406	Integrin alpha-V OS=Mus musculus OX=10090 GN=Itgav PE=1 SV=2	[K].CLQITCQVGR.[L]	1xCarbamidomethyl [C6]; 1xNethylmaleimide [C1]	0.00153534	0.000191017	1	1	3	P43406 [905-914]	P43406 1xCarbamidomethyl [C910]	0	1302.63	100	1e-17	2.47358e-17			1.72989e+06		16.43			1.94404e+06	1.53932e+06		Not Found	High	High	High	High	5.382e-05	8.687e-05	2.28	47.94
Q9JJK2	LanC-like protein 2 OS=Mus musculus OX=10090 GN=Lancl2 PE=1 SV=1	[R].VTFLCGDAGPLAVGAVIYHK.[L]	1xCarbamidomethyl [C5]	6.22629e-05	0.000191017	1	1	5	Q9JJK2 [145-164]	Q9JJK2 1xCarbamidomethyl [C149]	0	2088.09	100	1e-17	2.47358e-17			3.0994e+06		7.69			3.27274e+06	2.93524e+06		Not Found	High	High	High	High	5.382e-05	1.225e-06	2.58	48.56
Q922Q8	Leucine-rich repeat-containing protein 59 OS=Mus musculus OX=10090 GN=Lrrc59 PE=1 SV=1	[R].VTGLHQQPLCTSVNTIYDNAVQGLR.[H]	1xCarbamidomethyl [C10]	5.9261e-12	0.000191017	1	1	5	Q922Q8 [268-292]	Q922Q8 1xCarbamidomethyl [C277]	0	2784.41	100	1e-17	2.47358e-17			1.44859e+07		123.07			5.49934e+07	3.81576e+06		Not Found	High	High	High	High	5.382e-05	5.592e-16	8.41	44.22
Q4V9Z5	Seizure 6-like protein 2 OS=Mus musculus OX=10090 GN=Sez6l2 PE=1 SV=1	[R].CLPGYSLEGAAVLTCYSR.[D]	2xCarbamidomethyl [C1; C15]	2.7567e-06	0.000191017	1	1	2	Q4V9Z5 [733-750]	Q4V9Z5 2xCarbamidomethyl [C733; C747]	0	2016.95	100	1e-17	2.47358e-17			2.98333e+06		8.96			3.17869e+06	2.79997e+06		Not Found	Not Found	High	High	High	5.382e-05	1.943e-08	3.14	47.85
Q8CJH3	Plexin-B1 OS=Mus musculus OX=10090 GN=Plxnb1 PE=1 SV=2	[R].VSSCPCVETVQGSLLIPVHVER.[E]	1xCarbamidomethyl [C4]; 1xNethylmaleimide [C6]	7.83067e-06	0.000191017	1	1	1	Q8CJH3 [908-929]	Q8CJH3 1xCarbamidomethyl [C911]	0	2534.27	100	1e-17	2.47358e-17			5.73149e+06		3.47			5.87386e+06	5592562		Not Found	Not Found	High	Peak Found	High	5.382e-05	7.776e-08	3.76	47.17
A1L3P4	Sodium/hydrogen exchanger 6 OS=Mus musculus OX=10090 GN=Slc9a6 PE=1 SV=1	[R].CLTSPQAYENQEQLK.[D]	1xCarbamidomethyl [C1]	6.32705e-06	0.000191017	1	1	8	A1L3P4 [604-618]	A1L3P4 1xCarbamidomethyl [C604]	0	1808.85	100	1e-17	2.47358e-17			1.81489e+07		5.97			1.89317e+07	1.73985e+07		Not Found	Not Found	High	High	High	5.382e-05	5.865e-08	3.86	31.39
P70206	Plexin-A1 OS=Mus musculus OX=10090 GN=Plxna1 PE=1 SV=1	[R].CLTPPGHTPGSAPIVININR.[A]	1xCarbamidomethyl [C1]	1.72664e-08	0.000191017	1	1	6	P70206 [1011-1030]	P70206 1xCarbamidomethyl [C1011]	0	2114.12	100	1e-17	2.47358e-17			1.84493e+06		59.03			2.87761e+06	1182851		Not Found	High	High	High	High	5.382e-05	2.277e-11	3.81	37.47
Q9DCD0	6-phosphogluconate dehydrogenase, decarboxylating OS=Mus musculus OX=10090 GN=Pgd PE=1 SV=3	[R].CLSSLKEER.[V]	1xCarbamidomethyl [C1]	0.00628699	0.000191017	1	1	3	Q9DCD0 [289-297]	Q9DCD0 1xCarbamidomethyl [C289]	1	1121.56	100	1e-17	2.47358e-17			2.33647e+06		13.09			2.1293e+06	2.56379e+06		Not Found	High	High	High	High	5.382e-05	0.0005714	1.7	21.36
Q8BRJ3	RELT-like protein 2 OS=Mus musculus OX=10090 GN=Rell2 PE=1 SV=1	[R].CIIQNEANAEALK.[E]	1xCarbamidomethyl [C1]	3.48323e-05	0.000191017	1	1	2	Q8BRJ3 [78-90]	Q8BRJ3 1xCarbamidomethyl [C78]	0	1473.74	100	1e-17	2.47358e-17			2.29808e+06		68.67			3.90517e+06	1352349		Not Found	Not Found	High	High	High	5.382e-05	5.662e-07	2.46	32.2
P11499	Heat shock protein HSP 90-beta OS=Mus musculus OX=10090 GN=Hsp90ab1 PE=1 SV=3	[K].CLELFSELAEDKENYK.[K]	1xCarbamidomethyl [C1]	4.59065e-08	0.000191017	1	1	11	P11499 [412-427]	P11499 1xCarbamidomethyl [C412]	1	1987.93	100	1e-17	2.47358e-17			1.13624e+07		2.77			1.15868e+07	11142334		High	High	High	High	High	5.382e-05	8.31e-11	4.45	43.5
O35544	Excitatory amino acid transporter 4 OS=Mus musculus OX=10090 GN=Slc1a6 PE=1 SV=1	[R].CLEEGLGVDR.[R]	1xCarbamidomethyl [C1]	0.000340245	0.000191017	1	1	5	O35544 [397-406]	O35544 1xCarbamidomethyl [C397]	0	1147.54	100	1e-17	2.47358e-17			6.7801e+06		19.04			7.76355e+06	5921224		Not Found	High	High	High	High	5.382e-05	1.179e-05	2.28	31.25
O88551	Claudin-1 OS=Mus musculus OX=10090 GN=Cldn1 PE=1 SV=1	[R].CLEDDEVQK.[M]	1xCarbamidomethyl [C1]	0.00304029	0.000191017	1	1	4	O88551 [107-115]	O88551 1xCarbamidomethyl [C107]	0	1135.49	100	1e-17	2.47358e-17			1.16622e+07		24.21			1.38638e+07	9.81024e+06		Not Found	Not Found	High	High	High	5.382e-05	0.0002166	2.05	22.72
Q9ESM6	Glycerophosphoinositol inositolphosphodiesterase GDPD2 OS=Mus musculus OX=10090 GN=Gdpd2 PE=1 SV=1	[R].CLHCLYSCHWR.[K]	3xCarbamidomethyl [C1; C4; C8]	1.11596e-06	0.000191017	1	1	4	Q9ESM6 [14-24]	Q9ESM6 3xCarbamidomethyl [C14; C17; C21]	0	1591.67	100	1e-17	2.47358e-17			1.47e+07		9.65			1.57394e+07	13729350		Not Found	Not Found	High	High	High	5.382e-05	5.835e-09	3.88	29.21
Q9JIA1	Leucine-rich glioma-inactivated protein 1 OS=Mus musculus OX=10090 GN=Lgi1 PE=1 SV=1	[K].CIFLEWDHVEK.[T]	1xCarbamidomethyl [C1]	0.000128924	0.000191017	1	1	5	Q9JIA1 [260-270]	Q9JIA1 1xCarbamidomethyl [C260]	0	1475.7	100	1e-17	2.47358e-17			4.02117e+06		35.19			3.11873e+06	5184734		Not Found	High	High	High	High	5.382e-05	3.22e-06	2.79	40.73
Q8BTX9	Inactive hydroxysteroid dehydrogenase-like protein 1 OS=Mus musculus OX=10090 GN=Hsdl1 PE=1 SV=1	[R].CPWLAPSPR.[V]	1xCarbamidomethyl [C1]	0.00376174	0.000191017	1	1	3	Q8BTX9 [265-273]	Q8BTX9 1xCarbamidomethyl [C265]	0	1083.54	100	1e-17	2.47358e-17			1.03162e+07		3.08			1.05432e+07	10094109		Not Found	High	High	High	High	5.382e-05	0.0002862	2.64	35.4
Q61554	Fibrillin-1 OS=Mus musculus OX=10090 GN=Fbn1 PE=1 SV=2	[R].CPTGYYLNEDTR.[V]	1xCarbamidomethyl [C1]	0.000175564	0.000191017	1	1	3	Q61554 [1635-1646]	Q61554 1xCarbamidomethyl [C1635]	0	1488.64	100	1e-17	2.47358e-17			2.94695e+06		27.44			3.58682e+06	2.42124e+06		Not Found	High	High	High	High	5.382e-05	4.885e-06	2.78	30.27
Q8BJ83	TM2 domain-containing protein 3 OS=Mus musculus OX=10090 GN=Tm2d3 PE=2 SV=1	[K].CPSNGLCSR.[L]	2xCarbamidomethyl [C1; C7]	0.0015928	0.000191017	1	1	17	Q8BJ83 [82-90]	Q8BJ83 2xCarbamidomethyl [C82; C88]	0	1050.45	100	1e-17	2.47358e-17			7.11662e+06		11.28			7.70908e+06	6.56969e+06		Not Found	Not Found	High	High	High	5.382e-05	9.135e-05	2.17	19.05
Q922V4	Pleiotropic regulator 1 OS=Mus musculus OX=10090 GN=Plrg1 PE=1 SV=1	[R].CQAAEPQIITGSHDTTIR.[L]	1xCarbamidomethyl [C1]	1.33131e-06	0.000191017	1	1	3	Q922V4 [337-354]	Q922V4 1xCarbamidomethyl [C337]	0	1997.97	100	1e-17	2.47358e-17			4.58698e+06		27.29			5.57685e+06	3.7728e+06		Not Found	Not Found	High	High	High	5.382e-05	7.331e-09	4.16	31.35
Q8BGA2	LHFPL tetraspan subfamily member 2 protein OS=Mus musculus OX=10090 GN=Lhfpl2 PE=1 SV=1	[K].VQEEIEEGKNLVCLL.[-]	1xCarbamidomethyl [C13]	5.50217e-06	0.000191017	1	1	6	Q8BGA2 [208-222]	Q8BGA2 1xCarbamidomethyl [C220]	1	1772.91	100	1e-17	2.47358e-17			3.35085e+07		15.84			3.74964e+07	29944692		Not Found	Not Found	High	High	High	5.382e-05	4.877e-08	4.17	47.95
Q60612	Adenosine receptor A1 OS=Mus musculus OX=10090 GN=Adora1 PE=2 SV=4	[R].CQPKPPIEEDIPEEKADD.[-]	1xCarbamidomethyl [C1]	1.99211e-05	0.000191017	1	1	6	Q60612 [309-326]	Q60612 1xCarbamidomethyl [C309]	1	2109.96	100	1e-17	2.47358e-17			6.4601e+06		23.4			5.46648e+06	7634315		Not Found	Not Found	High	High	High	5.382e-05	2.682e-07	2.9	32.31
Q9QZC2	Plexin-C1 OS=Mus musculus OX=10090 GN=Plxnc1 PE=1 SV=1	[R].VQDTYLDCGTLQYLEDPR.[F]	1xCarbamidomethyl [C8]	1.35103e-06	0.000191017	1	1	3	Q9QZC2 [834-851]	Q9QZC2 1xCarbamidomethyl [C841]	0	2186.01	100	1e-17	2.47358e-17			2.6233e+06		11.93			2.41067e+06	2.85468e+06		High	Not Found	High	High	High	5.382e-05	7.54e-09	3.91	47.42
Q61543	Golgi apparatus protein 1 OS=Mus musculus OX=10090 GN=Glg1 PE=1 SV=1	[R].CNVENLPR.[S]	1xCarbamidomethyl [C1]	0.00579979	0.000191017	1	1	4	Q61543 [381-388]	Q61543 1xCarbamidomethyl [C381]	0	1001.48	100	1e-17	2.47358e-17			2.87984e+07		19.67			3.31258e+07	25036290		Not Found	High	High	High	High	5.382e-05	0.0005124	2.24	24.73
Q8BG16	Sodium-dependent neutral amino acid transporter B(0)AT2 OS=Mus musculus OX=10090 GN=Slc6a15 PE=1 SV=1	[R].CNLIDDSSGNLASVTYK.[R]	1xCarbamidomethyl [C1]	3.9286e-07	0.000191017	1	1	8	Q8BG16 [642-658]	Q8BG16 1xCarbamidomethyl [C642]	0	1856.87	100	1e-17	2.47358e-17			3.6597e+07		25.43			4.38935e+07	30513385		Not Found	Not Found	High	High	High	5.382e-05	1.446e-09	4.4	39.67
Q8VDD5; Q61879	Myosin-9 OS=Mus musculus OX=10090 GN=Myh9 PE=1 SV=4 Myosin-10 OS=Mus musculus OX=10090 GN=Myh10 PE=1 SV=2	[R].CNGVLEGIR.[IV]	1xCarbamidomethyl [C1]	0.0041996	0.000191017	2	14	3	Q8VDD5 [694-702]; Q61879 [701-709]	Q8VDD5 1xCarbamidomethyl [C694]; Q61879 1xCarbamidomethyl [C701]	0	1017.51	100	1e-17	2.47358e-17			3.76601e+06		12.28			4.10852e+06	3.45206e+06	Shared	Not Found	Not Found	High	High	High	5.382e-05	0.0003321	1.9	32.45
P56213	FAD-linked sulfhydryl oxidase ALR OS=Mus musculus OX=10090 GN=Gfer PE=1 SV=2	[R].VSFSQWLCR.[L]	1xCarbamidomethyl [C8]	0.00167688	0.000191017	1	1	1	P56213 [157-165]	P56213 1xCarbamidomethyl [C164]	0	1182.57	100	1e-17	2.47358e-17			2.24149e+06		10.22			2.40971e+06	2.08502e+06		Not Found	Not Found	High	Peak Found	High	5.382e-05	9.828e-05	2.36	43.15
Q8R1Q8	Cytoplasmic dynein 1 light intermediate chain 1 OS=Mus musculus OX=10090 GN=Dync1li1 PE=1 SV=1	[R].CNVWILDGDLYHK.[G]	1xCarbamidomethyl [C1]	0.0045527	0.000191017	1	2	3	Q8R1Q8 [117-129]	Q8R1Q8 1xCarbamidomethyl [C117]	0	1632.78	100	1e-17	2.47358e-17			1.71058e+06		8.39			1.81532e+06	1.61188e+06		Not Found	Not Found	High	High	High	5.382e-05	0.0003716	2.01	43.4
P48030	Protransforming growth factor alpha OS=Mus musculus OX=10090 GN=Tgfa PE=1 SV=1	[K].CPDSHTQYCFHGTCR.[F]	3xCarbamidomethyl [C1; C9; C14]	0.000798228	0.000191017	1	1	2	P48030 [46-60]	P48030 3xCarbamidomethyl [C46; C54; C59]	0	1925.75	100	1e-17	2.47358e-17			4.1773e+06		8.9			4.44886e+06	3.92231e+06		Not Found	Not Found	High	High	High	5.382e-05	3.647e-05	2.45	22.57
Q640R3	Hepatic and glial cell adhesion molecule OS=Mus musculus OX=10090 GN=Hepacam PE=1 SV=2	[R].VLMEDDDLYSCVVENPISQVR.[S]	1xCarbamidomethyl [C11]	0.000182138	0.000191017	1	1	3	Q640R3 [207-227]	Q640R3 1xCarbamidomethyl [C217]	0	2481.16	100	1e-17	2.47358e-17			7.33011e+06		5.47			7.05208e+06	7.61909e+06		Not Found	Not Found	High	High	High	5.382e-05	5.116e-06	2.58	51.42
Q3UHK1	Proton myo-inositol cotransporter OS=Mus musculus OX=10090 GN=Slc2a13 PE=1 SV=2	[K].ASTTEAAWGRCDNETK.[F]	1xCarbamidomethyl [C11]	1.86456e-05	0.000191017	1	1	3	Q3UHK1 [462-477]	Q3UHK1 1xCarbamidomethyl [C472]	1	1796.79	100	1e-17	2.47358e-17			6.21994e+06		33.92			7.94349e+06	4870359		Not Found	High	High	High	High	5.382e-05	2.466e-07	4	23.05
Q99PD7	Sodium/potassium/calcium exchanger 3 OS=Mus musculus OX=10090 GN=Slc24a3 PE=1 SV=3	[K].YNACIHQCFER.[R]	2xCarbamidomethyl [C4; C8]	9.13803e-06	0.000191017	1	1	6	Q99PD7 [256-266]	Q99PD7 2xCarbamidomethyl [C259; C263]	0	1497.64	100	1e-17	2.47358e-17			3.93693e+07		36.68			5.13389e+07	30190466		Not Found	High	High	High	High	5.382e-05	9.563e-08	3.08	25.53
Q9QX29	Short transient receptor potential channel 5 OS=Mus musculus OX=10090 GN=Trpc5 PE=1 SV=2	[K].AEYEELSQQCK.[L]	1xCarbamidomethyl [C10]	0.000239076	0.000191017	1	1	2	Q9QX29 [239-249]	Q9QX29 1xCarbamidomethyl [C248]	0	1384.6	100	1e-17	2.47358e-17			2.92564e+06		25.09			3.50019e+06	2.4454e+06		Not Found	High	High	Peak Found	High	5.382e-05	7.308e-06	2.5	24.78
Q99PD7	Sodium/potassium/calcium exchanger 3 OS=Mus musculus OX=10090 GN=Slc24a3 PE=1 SV=3	[K].YNACIHQCFER.[R]	1xCarbamidomethyl [C8]; 1xNethylmaleimide [C4]	1.43096e-05	0.000191017	1	1	6	Q99PD7 [256-266]	Q99PD7 1xCarbamidomethyl [C263]	0	1565.66	100	1e-17	2.47358e-17			1.49226e+07		37.09			1.95202e+07	1.14078e+07		Not Found	Not Found	High	High	High	5.382e-05	1.741e-07	3.49	30.58
Q3TB48	Transmembrane protein 104 OS=Mus musculus OX=10090 GN=Tmem104 PE=1 SV=1	[R].YNDTDLCWGPLR.[R]	1xCarbamidomethyl [C7]	0.000911143	0.000191017	1	1	2	Q3TB48 [192-203]	Q3TB48 1xCarbamidomethyl [C198]	0	1509.68	100	1e-17	2.47358e-17			1.44972e+07		57.58			2.23345e+07	9410001		Not Found	Not Found	Peak Found	High	High	5.382e-05	4.346e-05	2.78	43.83
P60487	Chronophin OS=Mus musculus OX=10090 GN=Pdxp PE=1 SV=1	[R].AEQLFSSALCAAR.[L]	1xCarbamidomethyl [C10]	0.000311515	0.000191017	1	1	3	P60487 [82-94]	P60487 1xCarbamidomethyl [C91]	0	1423.7	100	1e-17	2.47358e-17			3.87596e+06		17.39			4.38585e+06	3.42535e+06		Not Found	High	High	High	High	5.382e-05	1.045e-05	2.36	38.5
Q9WVD4	H(+)/Cl(-) exchange transporter 5 OS=Mus musculus OX=10090 GN=Clcn5 PE=1 SV=2	[K].AFAPYACGSGIPEIK.[T]	1xCarbamidomethyl [C7]	0.00332035	0.000191017	1	1	3	Q9WVD4 [230-244]	Q9WVD4 1xCarbamidomethyl [C236]	0	1580.78	100	1e-17	2.47358e-17			2.38141e+06		21.94			2.78459e+06	2.03661e+06		Not Found	Not Found	High	High	High	5.382e-05	0.000243	1.93	41.28
P97288	5-hydroxytryptamine receptor 4 OS=Mus musculus OX=10090 GN=Htr4 PE=1 SV=3	[R].AFLIILCCDDER.[Y]	2xCarbamidomethyl [C7; C8]	0.000484218	0.000191017	1	1	3	P97288 [322-333]	P97288 2xCarbamidomethyl [C328; C329]	0	1524.72	100	1e-17	2.47358e-17			5.12886e+06		12.35			4.69904e+06	5.598e+06		Not Found	Not Found	High	High	High	5.382e-05	1.873e-05	2.52	49.48
P70296	Phosphatidylethanolamine-binding protein 1 OS=Mus musculus OX=10090 GN=Pebp1 PE=1 SV=3	[K].YNLGAPVAGTCYQAEWDDYVPK.[L]	1xCarbamidomethyl [C11]	0.000223769	0.000191017	1	1	3	P70296 [158-179]	P70296 1xCarbamidomethyl [C168]	0	2517.14	100	1e-17	2.47358e-17			1.91159e+06		34.69			2.45559e+06	1.4881e+06		Not Found	High	High	Peak Found	High	5.382e-05	6.702e-06	2.76	49.05
Q8BH59	Electrogenic aspartate/glutamate antiporter SLC25A12, mitochondrial OS=Mus musculus OX=10090 GN=Slc25a12 PE=1 SV=1	[R].AGQTTYSGVVDCFRK.[I]	1xCarbamidomethyl [C12]	5.66638e-06	0.000191017	1	1	4	Q8BH59 [552-566]	Q8BH59 1xCarbamidomethyl [C563]	1	1688.81	100	1e-17	2.47358e-17			5.6646e+06		10.89			5.24407e+06	6.11884e+06		Not Found	Not Found	High	High	High	5.382e-05	5.037e-08	4.33	32.24
Q3USQ7	Synapse differentiation-inducing gene protein 1-like OS=Mus musculus OX=10090 GN=Syndig1l PE=2 SV=1	[K].AGSCETSFTEAR.[E]	1xCarbamidomethyl [C4]	0.000509788	0.000191017	1	1	3	Q3USQ7 [84-95]	Q3USQ7 1xCarbamidomethyl [C87]	0	1315.56	100	1e-17	2.47358e-17			5.02268e+06		17.76			5.69874e+06	4426820		Not Found	Not Found	High	High	High	5.382e-05	2.015e-05	2.94	24.25
Q61542	StAR-related lipid transfer protein 3 OS=Mus musculus OX=10090 GN=Stard3 PE=1 SV=1	[R].YLSSGIATTHCSKPPTHK.[Y]	1xCarbamidomethyl [C11]	0.00597244	0.000191017	1	1	3	Q61542 [361-378]	Q61542 1xCarbamidomethyl [C371]	0	1984.99	100	1e-17	2.47358e-17			1.55309e+06		51.94			2.28305e+06	1.05653e+06		Not Found	High	High	Peak Found	High	5.382e-05	0.0005323	3.31	22.27
Q5Y5T1	Palmitoyltransferase ZDHHC20 OS=Mus musculus OX=10090 GN=Zdhhc20 PE=1 SV=1	[R].AHHCSACDR.[C]	1xCarbamidomethyl [C]; 1xNethylmaleimide [C]	0.000590527	0.000191017	1	1	3	Q5Y5T1 [139-147]	Q5Y5T1 1xCarbamidomethyl [C]	0	1181.46	100	1e-17	2.47358e-17			4.50275e+06		30.4			5.60159e+06	3.61946e+06		Not Found	Not Found	High	High	High	5.382e-05	2.434e-05	2.47	14.61
Q8K4X7	1-acyl-sn-glycerol-3-phosphate acyltransferase delta OS=Mus musculus OX=10090 GN=Agpat4 PE=1 SV=1	[K].YLFLIHCEGTR.[F]	1xCarbamidomethyl [C7]	0.000699303	0.000191017	1	1	1	Q8K4X7 [169-179]	Q8K4X7 1xCarbamidomethyl [C175]	0	1408.7	100	1e-17	2.47358e-17			2.25077e+06		7.65			2.13213e+06	2.37602e+06		Not Found	Not Found	High	Peak Found	High	5.382e-05	3.063e-05	2.67	36.67
Q9R1V6	Disintegrin and metalloproteinase domain-containing protein 22 OS=Mus musculus OX=10090 GN=Adam22 PE=1 SV=2	[K].AGTVCSGNGVCSNELK.[C]	2xCarbamidomethyl [C5; C11]	5.87856e-06	0.000191017	1	1	3	Q9R1V6 [682-697]	Q9R1V6 2xCarbamidomethyl [C686; C692]	0	1652.74	100	1e-17	2.47358e-17			2.86675e+06		7.9			2.71084e+06	3.03162e+06		High	High	Peak Found	High	High	5.382e-05	5.309e-08	2.8	24.68
Q811U4	Mitofusin-1 OS=Mus musculus OX=10090 GN=Mfn1 PE=1 SV=3	[K].AGCLVHVFWPK.[A]	1xCarbamidomethyl [C3]	0.00192811	0.000191017	1	1	1	Q811U4 [154-164]	Q811U4 1xCarbamidomethyl [C156]	0	1313.68	100	1e-17	2.47358e-17			2.31841e+06		19.83			2.01314e+06	2.66996e+06		Not Found	Not Found	Peak Found	High	High	5.382e-05	0.0001179	2.25	38.41
P14869	Large ribosomal subunit protein uL10 OS=Mus musculus OX=10090 GN=Rplp0 PE=1 SV=3	[R].AGAIAPCEVTVPAQNTGLGPEK.[T]	1xCarbamidomethyl [C7]	2.87716e-05	0.000191017	1	1	9	P14869 [113-134]	P14869 1xCarbamidomethyl [C119]	0	2180.1	100	1e-17	2.47358e-17			7.13671e+06		21.97			6.10198e+06	8.3469e+06		High	High	High	High	High	5.382e-05	4.398e-07	3.49	38.05
Q91YT0	NADH dehydrogenase [ubiquinone] flavoprotein 1, mitochondrial OS=Mus musculus OX=10090 GN=Ndufv1 PE=1 SV=1	[K].YLVVNADEGEPGTCK.[D]	1xCarbamidomethyl [C14]	2.42954e-05	0.000191017	1	1	3	Q91YT0 [112-126]	Q91YT0 1xCarbamidomethyl [C125]	0	1651.76	100	1e-17	2.47358e-17			9.73741e+06		30.17			1.20928e+07	7.8408e+06		Not Found	High	High	High	High	5.382e-05	3.49e-07	3.45	33.18
Q61616	D(1A) dopamine receptor OS=Mus musculus OX=10090 GN=Drd1 PE=1 SV=2	[K].AFSTLLGCYR.[L]	1xCarbamidomethyl [C8]	0.00276346	0.000191017	1	1	5	Q61616 [340-349]	Q61616 1xCarbamidomethyl [C347]	0	1187.59	100	1e-17	2.47358e-17			2.33078e+07		34.66			2.99329e+07	18149054		Not Found	Not Found	High	High	High	5.382e-05	0.00019	2.04	39.44
Q8BNU0	Armadillo repeat-containing protein 6 OS=Mus musculus OX=10090 GN=Armc6 PE=1 SV=1	[R].AFSDNPGVLSELCSTLSR.[L]	1xCarbamidomethyl [C13]	0.00143709	0.000191017	1	1	2	Q8BNU0 [260-277]	Q8BNU0 1xCarbamidomethyl [C272]	0	1952.94	100	1e-17	2.47358e-17			1.87319e+06		23.61			2.21698e+06	1.5827e+06		Not Found	Not Found	High	High	High	5.382e-05	8.016e-05	3.06	50.1
Q6A0D4	Raftlin OS=Mus musculus OX=10090 GN=Rftn1 PE=1 SV=4	[K].AGDVGNCVLGAPQWGR.[A]	1xCarbamidomethyl [C7]	0.00160455	0.000191017	1	1	2	Q6A0D4 [490-505]	Q6A0D4 1xCarbamidomethyl [C496]	0	1656.79	100	1e-17	2.47358e-17			1.47166e+06		17.34			1.30102e+06	1.66468e+06		Not Found	Not Found	High	High	High	5.382e-05	9.206e-05	2.27	38.79
Q8K3J1	NADH dehydrogenase [ubiquinone] iron-sulfur protein 8, mitochondrial OS=Mus musculus OX=10090 GN=Ndufs8 PE=1 SV=1	[R].YPSGEERCIACK.[L]	2xCarbamidomethyl [C8; C11]	0.00154667	0.000191017	1	1	2	Q8K3J1 [106-117]	Q8K3J1 2xCarbamidomethyl [C113; C116]	1	1469.65	100	1e-17	2.47358e-17			5.18333e+06		34.81			6.66399e+06	4031653		Not Found	Not Found	High	High	High	5.382e-05	8.832e-05	2.24	22.07
P70202	Latexin OS=Mus musculus OX=10090 GN=Lxn PE=1 SV=2	[R].AASVAENCINYQQGTPHK.[L]	1xCarbamidomethyl [C8]	3.00692e-05	0.000191017	1	1	3	P70202 [13-30]	P70202 1xCarbamidomethyl [C20]	0	1987.93	100	1e-17	2.47358e-17			1.42034e+06		17.82			1.61212e+06	1.25138e+06		Not Found	High	High	High	High	5.382e-05	4.674e-07	3.89	24.81
E9PV59	InaF motif containing 1 OS=Mus musculus OX=10090 GN=Inafm1 PE=1 SV=1	[R].AAPPAPPPAAPASCLLGASGGPRPQPGLPR.[S]	1xCarbamidomethyl [C14]	0.000137743	0.000191017	1	1	4	E9PV59 [79-108]	E9PV59 1xCarbamidomethyl [C92]	0	2828.5	100	1e-17	2.47358e-17			1.31089e+07		8.72			1.39433e+07	1.23244e+07		Not Found	High	Peak Found	High	High	5.382e-05	3.525e-06	3.03	40.47
P62874	Guanine nucleotide-binding protein G(I)/G(S)/G(T) subunit beta-1 OS=Mus musculus OX=10090 GN=Gnb1 PE=1 SV=3	[K].ACADATLSQITNNIDPVGR.[I]	1xCarbamidomethyl [C2]	1.95127e-06	0.000191017	1	1	1	P62874 [24-42]	P62874 1xCarbamidomethyl [C25]	0	2015.98	100	1e-17	2.47358e-17			4.96883e+06		36.73			6.48198e+06	3808909		Not Found	Not Found	Peak Found	High	High	5.382e-05	1.225e-08	4.91	45.39
Q8VC82	Rhomboid-related protein 1 OS=Mus musculus OX=10090 GN=Rhbdl1 PE=2 SV=1	[R].YVAYEILPCEVDR.[R]	1xCarbamidomethyl [C9]	0.000246211	0.000191017	1	1	3	Q8VC82 [107-119]	Q8VC82 1xCarbamidomethyl [C115]	0	1626.78	100	1e-17	2.47358e-17			3.97883e+06		23.29			4.6982e+06	3.3696e+06		Not Found	Not Found	High	High	High	5.382e-05	7.617e-06	3.25	43.6
Q60614	Adenosine receptor A2b OS=Mus musculus OX=10090 GN=Adora2b PE=2 SV=2	[R].YVLCQAETK.[G]	1xCarbamidomethyl [C4]	0.00404827	0.000191017	1	1	2	Q60614 [308-316]	Q60614 1xCarbamidomethyl [C311]	0	1111.55	100	1e-17	2.47358e-17			3.5922e+06		33.03			4.55713e+06	2831591		Not Found	Not Found	High	High	High	5.382e-05	0.000316	1.66	25.71
Q9CPW0	Contactin-associated protein-like 2 OS=Mus musculus OX=10090 GN=Cntnap2 PE=1 SV=2	[K].YYCNCDADYK.[Q]	2xCarbamidomethyl [C3; C5]	0.00122255	0.000191017	1	1	3	Q9CPW0 [741-750]	Q9CPW0 2xCarbamidomethyl [C743; C745]	0	1371.5	100	1e-17	2.47358e-17			3.38907e+06		2.16			3.33777e+06	3.44116e+06		High	High	High	Peak Found	High	5.382e-05	6.458e-05	1.92	23.36
P62889	Large ribosomal subunit protein eL30 OS=Mus musculus OX=10090 GN=Rpl30 PE=1 SV=2	[K].YYRVCTLAIIDPGDSDIIR.[S]	1xCarbamidomethyl [C5]	0.00012156	0.000191017	1	1	1	P62889 [88-106]	P62889 1xCarbamidomethyl [C92]	1	2240.14	100	1e-17	2.47358e-17			5.08178e+06		52.43			7.50017e+06	3443184		Not Found	Not Found	Peak Found	High	High	5.382e-05	2.973e-06	3.07	46.63
Q6P9J9	Anoctamin-6 OS=Mus musculus OX=10090 GN=Ano6 PE=1 SV=1	[K].AAFPLHDCR.[F]	1xCarbamidomethyl [C8]	0.00151294	0.000191017	1	1	2	Q6P9J9 [244-252]	Q6P9J9 1xCarbamidomethyl [C251]	0	1086.51	100	1e-17	2.47358e-17			2.18271e+06		7.71			2.30506e+06	2066856		Not Found	High	Peak Found	High	High	5.382e-05	8.538e-05	1.62	26.3
P35290	Ras-related protein Rab-24 OS=Mus musculus OX=10090 GN=Rab24 PE=1 SV=2	[K].AAIVCYDLTDSSSFER.[A]	1xCarbamidomethyl [C5]	0.00451942	0.000191017	1	1	1	P35290 [83-98]	P35290 1xCarbamidomethyl [C87]	0	1833.83	100	1e-17	2.47358e-17			7.26505e+06		13.31			7.98407e+06	6610780		Not Found	Not Found	Peak Found	High	High	5.382e-05	0.0003671	2.12	42.68
Q9D773	Large ribosomal subunit protein uL2m OS=Mus musculus OX=10090 GN=Mrpl2 PE=1 SV=1	[R].AAGTCGVLLR.[K]	1xCarbamidomethyl [C5]	0.00212134	0.000191017	1	1	3	Q9D773 [210-219]	Q9D773 1xCarbamidomethyl [C214]	0	1017.55	100	1e-17	2.47358e-17			6.61428e+06		24.84			7.89872e+06	5538702		Not Found	High	High	High	High	5.382e-05	0.0001336	1.87	31.1
Q91ZV8	Adhesion G protein-coupled receptor A2 OS=Mus musculus OX=10090 GN=Adgra2 PE=1 SV=2	[R].ACCPPASPSASHVPAR.[A]	2xCarbamidomethyl [C2; C3]	2.15991e-05	0.000191017	1	1	2	Q91ZV8 [1079-1094]	Q91ZV8 2xCarbamidomethyl [C1080; C1081]	0	1664.76	100	1e-17	2.47358e-17			5.70019e+06		0.1			5.69621e+06	5704162		High	Not Found	Peak Found	High	High	5.382e-05	3.011e-07	3.4	22.67
A2A9Q0	Fibronectin type III domain-containing protein 10 OS=Mus musculus OX=10090 GN=Fndc10 PE=2 SV=1	[R].YRLCLQQLPLR.[A]	1xCarbamidomethyl [C4]	0.0017017	0.000191017	1	1	2	A2A9Q0 [144-154]	A2A9Q0 1xCarbamidomethyl [C147]	1	1459.82	100	1e-17	2.47358e-17			4.05377e+06		33.35			3.18766e+06	5.1552e+06		Not Found	Not Found	Peak Found	High	High	5.382e-05	9.985e-05	2.3	37.98
Q8BNW9	Kelch repeat and BTB domain-containing protein 11 OS=Mus musculus OX=10090 GN=Kbtbd11 PE=1 SV=3	[R].ACLLAAALGTTGER.[S]	1xCarbamidomethyl [C2]	0.000741659	0.000191017	1	1	2	Q8BNW9 [300-313]	Q8BNW9 1xCarbamidomethyl [C301]	0	1403.73	100	1e-17	2.47358e-17			1.72247e+06		27.61			2.09912e+06	1.4134e+06		Not Found	High	High	Peak Found	High	5.382e-05	3.304e-05	2.78	41.59
Q6P6N5	Sprouty-related, EVH1 domain-containing protein 3 OS=Mus musculus OX=10090 GN=Spred3 PE=1 SV=1	[R].ACHWVAAR.[C]	1xCarbamidomethyl [C2]	0.00188607	0.000191017	1	1	5	Q6P6N5 [386-393]	Q6P6N5 1xCarbamidomethyl [C387]	0	970.468	100	1e-17	2.47358e-17			2.76056e+07		5.8			2.6495e+07	28762752		Not Found	Not Found	High	High	High	5.382e-05	0.0001141	2.55	22.52
Q8K0T0	Reticulon-1 OS=Mus musculus OX=10090 GN=Rtn1 PE=1 SV=1	[K].YTDCLQLYVNSTLK.[E]	1xCarbamidomethyl [C4]	1.20271e-07	0.000191017	1	1	7	Q8K0T0 [679-692]	Q8K0T0 1xCarbamidomethyl [C682]	0	1717.85	100	1e-17	2.47358e-17			9.3152e+06		74.43			1.67206e+07	5.18959e+06		Not Found	Not Found	High	High	High	5.382e-05	3.02e-10	3.17	44.75
Q80T79	CUB and sushi domain-containing protein 3 OS=Mus musculus OX=10090 GN=Csmd3 PE=1 SV=3	[K].YTFGSTVHYSCTGK.[R]	1xCarbamidomethyl [C11]	0.000289435	0.000191017	1	1	1	Q80T79 [3011-3024]	Q80T79 1xCarbamidomethyl [C3021]	0	1607.72	100	1e-17	2.47358e-17			2.04712e+06		3.3			1.99994e+06	2.09542e+06		Not Found	High	Peak Found	Peak Found	High	5.382e-05	9.417e-06	2.74	28.53
Q61595	Kinectin OS=Mus musculus OX=10090 GN=Ktn1 PE=1 SV=1	[K].ACVAGTSDAEAVK.[V]	1xCarbamidomethyl [C2]	0.00280435	0.000191017	1	1	3	Q61595 [1080-1092]	Q61595 1xCarbamidomethyl [C1081]	0	1278.6	100	1e-17	2.47358e-17			2.60373e+06		27.44			3.16912e+06	2.1392e+06		High	High	Peak Found	High	High	5.382e-05	0.0001937	1.99	23.39
Q91WC9	Diacylglycerol lipase-beta OS=Mus musculus OX=10090 GN=Daglb PE=1 SV=2	[R].YSPGYCSSDSPLDSPTK.[Y]	1xCarbamidomethyl [C6]	0.000573416	0.000191017	1	1	1	Q91WC9 [569-585]	Q91WC9 1xCarbamidomethyl [C574]	0	1860.8	100	1e-17	2.47358e-17			2.00978e+06		44.66			2.78713e+06	1.44924e+06		Not Found	Not Found	Peak Found	High	High	5.382e-05	2.358e-05	2.36	31.78
Q8R143	Pituitary tumor-transforming gene 1 protein-interacting protein OS=Mus musculus OX=10090 GN=Pttg1ip PE=1 SV=1	[K].ACMDYPVRK.[I]	1xCarbamidomethyl [C2]	0.000612636	0.000191017	1	1	3	Q8R143 [62-70]	Q8R143 1xCarbamidomethyl [C63]	1	1139.53	100	1e-17	2.47358e-17			7.60391e+06		32.26			9.59111e+06	6.02844e+06		Not Found	Not Found	High	High	High	5.382e-05	2.555e-05	2.49	23.1
Q6ZQ18	Protein EFR3 homolog B OS=Mus musculus OX=10090 GN=Efr3b PE=1 SV=2	[K].APFEEIAAHCGAR.[A]	1xCarbamidomethyl [C10]	0.000118037	0.000191017	1	1	3	Q6ZQ18 [754-766]	Q6ZQ18 1xCarbamidomethyl [C763]	0	1428.67	100	1e-17	2.47358e-17			4.30875e+06		2.09			4.24546e+06	4.37298e+06		Not Found	Not Found	High	High	High	5.382e-05	2.869e-06	1.26	29.8
Q8BIV7	Proton-associated sugar transporter A OS=Mus musculus OX=10090 GN=Slc45a1 PE=1 SV=3	[R].APDGFYCQER.[G]	1xCarbamidomethyl [C7]	0.000249858	0.000191017	1	1	3	Q8BIV7 [411-420]	Q8BIV7 1xCarbamidomethyl [C417]	0	1242.52	100	1e-17	2.47358e-17			1.31617e+07		1.31			1.32841e+07	13040436		Not Found	High	Peak Found	High	High	5.382e-05	7.775e-06	2.16	26.88
Q8BLE7	Vesicular glutamate transporter 2 OS=Mus musculus OX=10090 GN=Slc17a6 PE=1 SV=1	[K].APLCDCTCFGLPR.[R]	3xCarbamidomethyl [C4; C6; C8]	1.43481e-07	0.000191017	1	1	24	Q8BLE7 [57-69]	Q8BLE7 3xCarbamidomethyl [C60; C62; C64]	0	1566.69	100	1e-17	2.47358e-17			6.71585e+08		17.88			7.62595e+08	5.91437e+08		High	Not Found	High	High	High	5.382e-05	3.815e-10	4	39.32
P24638	Lysosomal acid phosphatase OS=Mus musculus OX=10090 GN=Acp2 PE=1 SV=2	[K].APWPLILPGCPHR.[C]	1xCarbamidomethyl [C10]	0.000408894	0.000191017	1	1	2	P24638 [336-348]	P24638 1xCarbamidomethyl [C345]	0	1513.81	100	1e-17	2.47358e-17			7.27798e+06		47.35			1.03094e+07	5.13794e+06		Not Found	Not Found	High	High	High	5.382e-05	1.501e-05	2.3	43.9
Q91V76	Ester hydrolase C11orf54 homolog OS=Mus musculus OX=10090 PE=1 SV=1	[K].APLVCLPVFVSK.[D]	1xCarbamidomethyl [C5]	0.000159561	0.000191017	1	1	1	Q91V76 [245-256]	Q91V76 1xCarbamidomethyl [C249]	0	1329.76	100	1e-17	2.47358e-17			4.85079e+06		13.15			5.32498e+06	4418838		Not Found	High	Peak Found	Peak Found	High	5.382e-05	4.292e-06	2.69	49.96
O88693	Ceramide glucosyltransferase OS=Mus musculus OX=10090 GN=Ugcg PE=1 SV=1	[K].YDLIWICDSGIR.[V]	1xCarbamidomethyl [C7]	0.000509788	0.000191017	1	1	2	O88693 [137-148]	O88693 1xCarbamidomethyl [C143]	0	1510.74	100	1e-17	2.47358e-17			5.26054e+06		23.67			4.44272e+06	6.22891e+06		Not Found	Not Found	High	High	High	5.382e-05	2.005e-05	3.23	51.07
O55143	Sarcoplasmic/endoplasmic reticulum calcium ATPase 2 OS=Mus musculus OX=10090 GN=Atp2a2 PE=1 SV=2	[K].YETNLTFVGCVGMLDPPR.[I]	1xCarbamidomethyl [C10]	0.00220071	0.000191017	1	1	1	O55143 [586-603]	O55143 1xCarbamidomethyl [C595]	0	2068.98	100	1e-17	2.47358e-17			1.41841e+06		7.77			1.34253e+06	1.49859e+06		Not Found	Not Found	High	Peak Found	High	5.382e-05	0.0001404	1.98	51
P48030	Protransforming growth factor alpha OS=Mus musculus OX=10090 GN=Tgfa PE=1 SV=1	[R].ALVCRHEKPSALLK.[G]	1xCarbamidomethyl [C4]	0.00106321	0.000191017	1	1	2	P48030 [134-147]	P48030 1xCarbamidomethyl [C137]	1	1621.92	100	1e-17	2.47358e-17			1.11972e+07		21.28			9.62155e+06	13030790		Not Found	Not Found	High	High	High	5.382e-05	5.326e-05	2.65	25.41
Q8BMS1	Trifunctional enzyme subunit alpha, mitochondrial OS=Mus musculus OX=10090 GN=Hadha PE=1 SV=1	[K].YESAYGTQFTPCQLLLDHANNSSK.[K]	1xCarbamidomethyl [C12]	2.38293e-07	0.000191017	1	1	4	Q8BMS1 [736-759]	Q8BMS1 1xCarbamidomethyl [C747]	0	2744.26	100	1e-17	2.47358e-17			5.75081e+06		33.04			7.29653e+06	4.53253e+06		High	Not Found	High	High	High	5.382e-05	7.489e-10	4.55	43.37
P03921	NADH-ubiquinone oxidoreductase chain 5 OS=Mus musculus OX=10090 GN=Mtnd5 PE=1 SV=3	[K].AMLFMCSGSIIHSLADEQDIR.[K]	1xCarbamidomethyl [C6]	0.000725483	0.000191017	1	1	2	P03921 [337-357]	P03921 1xCarbamidomethyl [C342]	0	2394.13	100	1e-17	2.47358e-17			3.43226e+06		3.05			3.3591e+06	3.50701e+06		High	Not Found	High	Peak Found	High	5.382e-05	3.208e-05	2.79	49.44
P23819	Glutamate receptor 2 OS=Mus musculus OX=10090 GN=Gria2 PE=1 SV=3	[R].YEGYCVDLAAEIAK.[H]	1xCarbamidomethyl [C5]	2.03653e-05	0.000191017	1	1	2	P23819 [442-455]	P23819 1xCarbamidomethyl [C446]	0	1601.75	100	1e-17	2.47358e-17			5.69867e+06		68.87			9.70226e+06	3347146		Not Found	Not Found	High	Peak Found	High	5.382e-05	2.771e-07	2.96	44.07
P26516	26S proteasome non-ATPase regulatory subunit 7 OS=Mus musculus OX=10090 GN=Psmd7 PE=1 SV=2	[R].YCPNSVLVIIDVKPK.[D]	1xCarbamidomethyl [C2]	0.000532776	0.000191017	1	1	1	P26516 [115-129]	P26516 1xCarbamidomethyl [C116]	0	1744.97	100	1e-17	2.47358e-17			1.86633e+06		21.01			2.16768e+06	1.60687e+06		Not Found	Not Found	Peak Found	High	High	5.382e-05	2.141e-05	2.53	43.52
P14873	Microtubule-associated protein 1B OS=Mus musculus OX=10090 GN=Map1b PE=1 SV=2	[K].ASLTLFCPEEGDWK.[N]	1xCarbamidomethyl [C7]	1.99211e-05	0.000191017	1	1	2	P14873 [184-197]	P14873 1xCarbamidomethyl [C190]	0	1652.76	100	1e-17	2.47358e-17			9.67276e+06		29.96			1.19941e+07	7.80067e+06		Not Found	High	High	Peak Found	High	5.382e-05	2.68e-07	3.36	46.85
Q60629	Ephrin type-A receptor 5 OS=Mus musculus OX=10090 GN=Epha5 PE=1 SV=2	[R].ASSLCAVAHPSLIWR.[C]	1xCarbamidomethyl [C5]	5.68162e-08	0.000191017	1	1	9	Q60629 [445-459]	Q60629 1xCarbamidomethyl [C449]	0	1667.87	100	1e-17	2.47358e-17			1.47622e+07		12.28			1.35316e+07	16104811		Not Found	Not Found	High	High	High	5.382e-05	1.107e-10	4.15	38.24
Q8VEH8	Endoplasmic reticulum lectin 1 OS=Mus musculus OX=10090 GN=Erlec1 PE=1 SV=1	[R].ASPVNDIFCQSLPGSPFKPLTLR.[Q]	1xCarbamidomethyl [C9]	0.000108069	0.000191017	1	1	2	Q8VEH8 [253-275]	Q8VEH8 1xCarbamidomethyl [C261]	0	2544.33	100	1e-17	2.47358e-17			3.68801e+06		27.3			3.03308e+06	4.48436e+06		Not Found	Not Found	High	High	High	5.382e-05	2.562e-06	3.6	50.85
Q8BLQ7	Cationic amino acid transporter 4 OS=Mus musculus OX=10090 GN=Slc7a4 PE=1 SV=1	[K].ASPPSSPCLASPGPTAK.[K]	1xCarbamidomethyl [C8]	6.27223e-05	0.000191017	1	1	1	Q8BLQ7 [417-433]	Q8BLQ7 1xCarbamidomethyl [C424]	0	1624.8	100	1e-17	2.47358e-17			4.73804e+06		30.95			5.91847e+06	3793041		Not Found	Not Found	Peak Found	High	High	5.382e-05	1.234e-06	2.58	28.65
Q60934	Glutamate receptor ionotropic, kainate 1 OS=Mus musculus OX=10090 GN=Grik1 PE=2 SV=2	[R].ASQLTVSSLQCHR.[H]	1xCarbamidomethyl [C11]	0.000704462	0.000191017	1	1	4	Q60934 [338-350]	Q60934 1xCarbamidomethyl [C348]	0	1486.74	100	1e-17	2.47358e-17			3.07755e+06		11.17			2.8434e+06	3.33099e+06		Not Found	High	High	Peak Found	High	5.382e-05	3.079e-05	2.34	27.01
O54774	AP-3 complex subunit delta-1 OS=Mus musculus OX=10090 GN=Ap3d1 PE=1 SV=1	[R].ASCILQLVK.[H]	1xCarbamidomethyl [C3]	0.00229987	0.000191017	1	1	2	O54774 [572-580]	O54774 1xCarbamidomethyl [C574]	0	1031.59	100	1e-17	2.47358e-17			2.71634e+06		24.02			2.2882e+06	3224577		Not Found	High	Peak Found	High	High	5.382e-05	0.0001497	1.78	37.78
P98197	Phospholipid-transporting ATPase IH OS=Mus musculus OX=10090 GN=Atp11a PE=1 SV=1	[R].YCAGEENWVDSR.[T]	1xCarbamidomethyl [C2]	7.64949e-05	0.000191017	1	1	4	P98197 [13-24]	P98197 1xCarbamidomethyl [C14]	0	1485.61	100	1e-17	2.47358e-17			1.06729e+07		4.56			1.0334e+07	11022940		Not Found	Not Found	High	High	High	5.382e-05	1.616e-06	2.33	30.95
Q8CA71	Protein shisa-4 OS=Mus musculus OX=10090 GN=Shisa4 PE=1 SV=1	[R].YCCRDLTLLITER.[Q]	2xCarbamidomethyl [C2; C3]	1.17332e-05	0.000191017	1	1	5	Q8CA71 [61-73]	Q8CA71 2xCarbamidomethyl [C62; C63]	1	1712.85	100	1e-17	2.47358e-17			1.61722e+07		19.38			1.85632e+07	14089199		Not Found	High	High	High	High	5.382e-05	1.334e-07	4.5	39.97
Q9CRY7	Lysophospholipase D GDPD1 OS=Mus musculus OX=10090 GN=Gdpd1 PE=1 SV=1	[K].YCELPPYLCK.[L]	1xCarbamidomethyl [C2]; 1xNethylmaleimide [C9]	0.00584248	0.000191017	1	1	2	Q9CRY7 [106-115]	Q9CRY7 1xCarbamidomethyl [C107]	0	1410.64	100	1e-17	2.47358e-17			7.05599e+06		10.64			7.60834e+06	6.54373e+06		Not Found	Not Found	High	Peak Found	High	5.382e-05	0.0005153	2.13	43.43
Q9WTS2	Alpha-(1,6)-fucosyltransferase OS=Mus musculus OX=10090 GN=Fut8 PE=1 SV=2	[R].YATGGWETVFRPVSETCTDR.[S]	1xCarbamidomethyl [C17]	0.00597244	0.000191017	1	1	1	Q9WTS2 [250-269]	Q9WTS2 1xCarbamidomethyl [C266]	0	2332.07	100	1e-17	2.47358e-17			1.6536e+06		43.92			2.27982e+06	1.19939e+06		Not Found	Not Found	High	Peak Found	High	5.382e-05	0.0005345	1.17	41.37
Q5RKR3	Immunoglobulin superfamily containing leucine-rich repeat protein 2 OS=Mus musculus OX=10090 GN=Islr2 PE=1 SV=1	[K].YAHQFADCAYK.[E]	1xCarbamidomethyl [C8]	0.00341931	0.000191017	1	1	1	Q5RKR3 [30-40]	Q5RKR3 1xCarbamidomethyl [C37]	0	1373.59	100	1e-17	2.47358e-17			2.80267e+06		42.03			3.80769e+06	2.06291e+06		Not Found	Not Found	High	Peak Found	High	5.382e-05	0.0002536	2.38	24.3
O88543	COP9 signalosome complex subunit 3 OS=Mus musculus OX=10090 GN=Cops3 PE=1 SV=3	[R].YATDTFAGLCHQLTNALVER.[K]	1xCarbamidomethyl [C10]	1.16942e-08	0.000191017	1	1	4	O88543 [95-114]	O88543 1xCarbamidomethyl [C104]	0	2280.11	100	1e-17	2.47358e-17			7.47315e+06		9.74			6.97508e+06	8006798		High	High	Peak Found	High	High	5.382e-05	1.348e-11	4.73	48.11
O88319	Neurotensin receptor type 1 OS=Mus musculus OX=10090 GN=Ntsr1 PE=1 SV=1	[R].YIAICHPFK.[YA]	1xCarbamidomethyl [C5]	0.00286682	0.000191017	1	2	4	O88319 [167-175]	O88319 1xCarbamidomethyl [C171]	0	1148.59	100	1e-17	2.47358e-17			2.36829e+06		22.18			2.77399e+06	2.02192e+06		Not Found	Not Found	High	High	High	5.382e-05	0.0002001	2.13	34.93
P23506	Protein-L-isoaspartate(D-aspartate) O-methyltransferase OS=Mus musculus OX=10090 GN=Pcmt1 PE=1 SV=3	[K].ALDVGSGSGILTACFAR.[M]	1xCarbamidomethyl [C14]	1.27557e-07	0.000191017	1	1	5	P23506 [82-98]	P23506 1xCarbamidomethyl [C95]	0	1694.85	100	1e-17	2.47358e-17			3.48598e+07		60.79			5.52059e+07	22012288		Not Found	Not Found	High	High	High	5.382e-05	3.253e-10	4.23	46.49
O35488	Long-chain fatty acid transport protein 2 OS=Mus musculus OX=10090 GN=Slc27a2 PE=1 SV=2	[R].YLCNTPQKPNDR.[D]	1xCarbamidomethyl [C3]	0.00760681	0.000191017	1	1	2	O35488 [318-329]	O35488 1xCarbamidomethyl [C320]	0	1505.72	100	1e-17	2.47358e-17			2.64004e+06		4.4			2.72351e+06	2559127		Not Found	Not Found	High	High	High	5.382e-05	0.0007319	1.63	20.85
Q99246	Voltage-dependent L-type calcium channel subunit alpha-1D OS=Mus musculus OX=10090 GN=Cacna1d PE=1 SV=3	[R].ALFCLSLNNPIR.[R]	1xCarbamidomethyl [C4]	0.000608149	0.000191017	1	1	2	Q99246 [105-116]	Q99246 1xCarbamidomethyl [C108]	0	1417.76	100	1e-17	2.47358e-17			1.95939e+06		1.83			1.98487e+06	1.93424e+06		Not Found	Not Found	High	High	High	5.382e-05	2.531e-05	2.41	48.65
Q9QYI3	DnaJ homolog subfamily C member 7 OS=Mus musculus OX=10090 GN=Dnajc7 PE=1 SV=2	[R].ALEFAPACHR.[F]	1xCarbamidomethyl [C8]	0.00806593	0.000191017	1	1	2	Q9QYI3 [168-177]	Q9QYI3 1xCarbamidomethyl [C175]	0	1171.57	100	1e-17	2.47358e-17			1.36443e+06		36.65			1.77881e+06	1.04658e+06		Not Found	High	High	Peak Found	High	5.382e-05	0.0007966	1.21	28.67
P51830	Adenylate cyclase type 9 OS=Mus musculus OX=10090 GN=Adcy9 PE=1 SV=1	[K].AIEQFCQEK.[K]	1xCarbamidomethyl [C6]	0.00597244	0.000191017	1	1	3	P51830 [472-480]	P51830 1xCarbamidomethyl [C477]	0	1152.54	100	1e-17	2.47358e-17			5.95148e+06		24.15			7.07176e+06	5008667		Not Found	High	High	High	High	5.382e-05	0.0005299	1.58	25.36
Q9EPN1	Neurobeachin OS=Mus musculus OX=10090 GN=Nbea PE=1 SV=1	[R].ALEGPENCLFPR.[L]	1xCarbamidomethyl [C8]	0.000736227	0.000191017	1	1	1	Q9EPN1 [2806-2817]	Q9EPN1 1xCarbamidomethyl [C2813]	0	1402.68	100	1e-17	2.47358e-17			3.12888e+06		42.6			4.26962e+06	2292916		Not Found	Not Found	Peak Found	High	High	5.382e-05	3.271e-05	2.02	39.07
E9Q401	Ryanodine receptor 2 OS=Mus musculus OX=10090 GN=Ryr2 PE=1 SV=1	[R].YLCTAVLPLLTR.[C]	1xCarbamidomethyl [C3]	0.00082811	0.000191017	1	1	3	E9Q401 [2518-2529]	E9Q401 1xCarbamidomethyl [C2520]	0	1419.8	100	1e-17	2.47358e-17			2.26482e+06		40.14			3.03237e+06	1.69154e+06		Not Found	High	High	High	High	5.382e-05	3.837e-05	2.75	50.38
O70342	Neuropeptide Y receptor type 5 OS=Mus musculus OX=10090 GN=Npy5r PE=2 SV=2	[K].YLCVESWPSDSYR.[I]	1xCarbamidomethyl [C3]	0.00168924	0.000191017	1	1	1	O70342 [217-229]	O70342 1xCarbamidomethyl [C219]	0	1661.73	100	1e-17	2.47358e-17			3.99546e+06		1.08			3.96498e+06	4.02617e+06		Not Found	Not Found	High	Peak Found	High	5.382e-05	9.902e-05	2.05	40.8
Q8VCF0	Mitochondrial antiviral-signaling protein OS=Mus musculus OX=10090 GN=Mavs PE=1 SV=1	[R].ALQICELPGLADQVTR.[V]	1xCarbamidomethyl [C5]	4.964e-06	0.000191017	1	1	3	Q8VCF0 [75-90]	Q8VCF0 1xCarbamidomethyl [C79]	0	1783.94	100	1e-17	2.47358e-17			4.01269e+06		10.01			4.3075e+06	3.73806e+06		Not Found	High	High	High	High	5.382e-05	4.25e-08	3.71	47.88
Q3UVL4	Vacuolar protein sorting-associated protein 51 homolog OS=Mus musculus OX=10090 GN=Vps51 PE=1 SV=2	[R].AIQDDCQVITAR.[L]	1xCarbamidomethyl [C6]	0.0001862	0.000191017	1	1	3	Q3UVL4 [221-232]	Q3UVL4 1xCarbamidomethyl [C226]	0	1389.68	100	1e-17	2.47358e-17			9.67632e+06		20.68			1.12117e+07	8.35118e+06		Not Found	High	High	High	High	5.382e-05	5.239e-06	2.4	28.94
P17426	AP-2 complex subunit alpha-1 OS=Mus musculus OX=10090 GN=Ap2a1 PE=1 SV=1	[K].ALQVGCLLR.[L]	1xCarbamidomethyl [C6]	0.00310801	0.000191017	1	1	3	P17426 [936-944]	P17426 1xCarbamidomethyl [C941]	0	1029.59	100	1e-17	2.47358e-17			2.56664e+06		6.36			2.45374e+06	2.68474e+06		Not Found	High	High	High	High	5.382e-05	0.0002224	1.97	37.58
Q61543	Golgi apparatus protein 1 OS=Mus musculus OX=10090 GN=Glg1 PE=1 SV=1	[R].ALNEACESVIQTACK.[H]	2xCarbamidomethyl [C6; C14]	9.63356e-07	0.000191017	1	1	4	Q61543 [498-512]	Q61543 2xCarbamidomethyl [C503; C511]	0	1693.79	100	1e-17	2.47358e-17			4.89189e+06		43.17			6.70536e+06	3.56888e+06		Not Found	Not Found	High	High	High	5.382e-05	4.785e-09	3.55	32.82
O89051	Integral membrane protein 2B OS=Mus musculus OX=10090 GN=Itm2b PE=1 SV=1	[K].YFALQPDDVYYCGLK.[Y]	1xCarbamidomethyl [C12]	3.14253e-05	0.000191017	1	1	6	O89051 [78-92]	O89051 1xCarbamidomethyl [C89]	0	1851.86	100	1e-17	2.47358e-17			2.21004e+07		9.66			2.36647e+07	20639562		Not Found	Not Found	High	High	High	5.382e-05	4.958e-07	2.86	47.74
P60335	Poly(rC)-binding protein 1 OS=Mus musculus OX=10090 GN=Pcbp1 PE=1 SV=1	[R].AITIAGVPQSVTECVK.[Q]	1xCarbamidomethyl [C14]	0.000911143	0.000191017	1	1	1	P60335 [145-160]	P60335 1xCarbamidomethyl [C158]	0	1672.89	100	1e-17	2.47358e-17			4.70015e+06		19.28			5.39138e+06	4097546		Not Found	Not Found	Peak Found	High	High	5.382e-05	4.35e-05	2.57	40.83
Q61990	Poly(rC)-binding protein 2 OS=Mus musculus OX=10090 GN=Pcbp2 PE=1 SV=1	[R].AITIAGIPQSIIECVK.[Q]	1xCarbamidomethyl [C14]	1.41007e-05	0.000191017	1	1	6	Q61990 [145-160]	Q61990 1xCarbamidomethyl [C158]	0	1712.96	100	1e-17	2.47358e-17			7.4763e+06		0.47			7.45156e+06	7.50112e+06		High	High	High	High	High	5.382e-05	1.692e-07	3.5	51.46
Q62165	Dystroglycan 1 OS=Mus musculus OX=10090 GN=Dag1 PE=1 SV=4	[K].ALSIAVTGSGSCR.[H]	1xCarbamidomethyl [C12]	0.00135503	0.000191017	1	1	1	Q62165 [700-712]	Q62165 1xCarbamidomethyl [C711]	0	1278.65	100	1e-17	2.47358e-17			4.59036e+06		61.05			7.28559e+06	2.8922e+06		High	Not Found	Peak Found	Peak Found	High	5.382e-05	7.365e-05	2.67	32.89
Q6NS60	F-box only protein 41 OS=Mus musculus OX=10090 GN=Fbxo41 PE=1 SV=3	[R].ALGVGGAGCGVQGLASLAR.[N]	1xCarbamidomethyl [C9]	1.08362e-06	0.000191017	1	1	1	Q6NS60 [745-763]	Q6NS60 1xCarbamidomethyl [C753]	0	1713.91	100	1e-17	2.47358e-17			3.81777e+06		26.16			4.60345e+06	3.16619e+06		Not Found	Not Found	High	Peak Found	High	5.382e-05	5.59e-09	3.69	43.21
Q8BGD6	Neutral amino acid transporter 9 OS=Mus musculus OX=10090 GN=Slc38a9 PE=1 SV=1	[K].ALIAPDHVVPAPEECYVYSPLGSAYK.[L]	1xCarbamidomethyl [C15]	1.70144e-08	0.000191017	1	1	3	Q8BGD6 [80-105]	Q8BGD6 1xCarbamidomethyl [C94]	0	2846.41	100	1e-17	2.47358e-17			3.72044e+06		1.48			3.68169e+06	3.75961e+06		Not Found	High	High	High	High	5.382e-05	2.228e-11	4.99	47.24
Q8CBG9	E3 ubiquitin-protein ligase RNF170 OS=Mus musculus OX=10090 GN=Rnf170 PE=1 SV=1	[R].YGSWLGAISCPICR.[Q]	2xCarbamidomethyl [C10; C13]	5.49476e-05	0.000191017	1	1	2	Q8CBG9 [145-158]	Q8CBG9 2xCarbamidomethyl [C154; C157]	0	1639.77	100	1e-17	2.47358e-17			5.35396e+06		39.4			7.12795e+06	4.02148e+06		Not Found	Not Found	Peak Found	High	High	5.382e-05	1.04e-06	3.19	46.67
Q2TBE6	Phosphatidylinositol 4-kinase type 2-alpha OS=Mus musculus OX=10090 GN=Pi4k2a PE=1 SV=1	[R].DCLVLNQGYLSEAGASLVDQK.[L]	1xCarbamidomethyl [C2]	5.75805e-07	0.000191017	1	1	5	Q2TBE6 [182-202]	Q2TBE6 1xCarbamidomethyl [C183]	0	2280.12	100	1e-17	2.47358e-17			4.82588e+06		34.2			6.17628e+06	3770739		Not Found	Not Found	High	High	High	5.382e-05	2.42e-09	3.92	50.9
P41731	CD63 antigen OS=Mus musculus OX=10090 GN=Cd63 PE=1 SV=2	[K].ESTIHTQGCVETIAIWLRK.[N]	1xCarbamidomethyl [C9]	5.2543e-10	0.000191017	1	1	7	P41731 [183-201]	P41731 1xCarbamidomethyl [C191]	1	2242.16	100	1e-17	2.47358e-17			1.81251e+07		13.01			1.65272e+07	19877412		Not Found	Not Found	High	High	High	5.382e-05	2.186e-13	5.03	40.08
Q9D1P4	Cysteine and histidine-rich domain-containing protein 1 OS=Mus musculus OX=10090 GN=Chordc1 PE=1 SV=1	[K].TSDFNTFLAQEGCTR.[G]	1xCarbamidomethyl [C13]	5.22616e-06	0.000191017	1	1	4	Q9D1P4 [199-213]	Q9D1P4 1xCarbamidomethyl [C211]	0	1746.78	100	1e-17	2.47358e-17			6.93975e+06		5.03			7.19108e+06	6.69721e+06		Not Found	Not Found	High	Peak Found	High	5.382e-05	4.545e-08	3.51	39.76
Q99L45	Eukaryotic translation initiation factor 2 subunit 2 OS=Mus musculus OX=10090 GN=Eif2s2 PE=1 SV=1	[K].TSFVNFTDICK.[L]	1xCarbamidomethyl [C10]	0.00571533	0.000191017	1	1	2	Q99L45 [215-225]	Q99L45 1xCarbamidomethyl [C224]	0	1331.63	100	1e-17	2.47358e-17			2.33562e+06		45.14			3.2513e+06	1.67782e+06		Not Found	Not Found	High	High	High	5.382e-05	0.0005031	1.55	42.08
Q68FD5	Clathrin heavy chain 1 OS=Mus musculus OX=10090 GN=Cltc PE=1 SV=3	[R].ESNCYDPER.[V]	1xCarbamidomethyl [C4]	0.00162831	0.000191017	1	1	3	Q68FD5 [750-758]	Q68FD5 1xCarbamidomethyl [C753]	0	1169.45	100	1e-17	2.47358e-17			3.13032e+06		33.22			3.97686e+06	2.46397e+06		Not Found	Not Found	High	High	High	5.382e-05	9.462e-05	2.26	21.16
P18581	Cationic amino acid transporter 2 OS=Mus musculus OX=10090 GN=Slc7a2 PE=1 SV=3	[K].ETLESCTNATLK.[S]	1xCarbamidomethyl [C6]	0.000111295	0.000191017	1	1	2	P18581 [449-460]	P18581 1xCarbamidomethyl [C454]	0	1366.65	100	1e-17	2.47358e-17			8.20291e+06		14.55			9.09506e+06	7398281		Not Found	High	High	Peak Found	High	5.382e-05	2.659e-06	2.84	26.5
Q5Y5T2	Palmitoyltransferase ZDHHC18 OS=Mus musculus OX=10090 GN=Zdhhc18 PE=1 SV=4	[R].TSHCSVCDNCVER.[F]	2xCarbamidomethyl [C4; C7]; 1xNethylmaleimide [C10]	0.000283121	0.000191017	1	1	8	Q5Y5T2 [197-209]	Q5Y5T2 2xCarbamidomethyl [C200; C203]	0	1691.66	100	1e-17	2.47358e-17			9.78011e+06		17.7			1.10911e+07	8.62406e+06		Not Found	High	High	High	High	5.382e-05	9.182e-06	1.6	23.8
Q5Y5T2	Palmitoyltransferase ZDHHC18 OS=Mus musculus OX=10090 GN=Zdhhc18 PE=1 SV=4	[R].TSHCSVCDNCVER.[F]	1xCarbamidomethyl [C4]; 2xNethylmaleimide [C7; C10]	0.000513549	0.000191017	1	1	3	Q5Y5T2 [197-209]	Q5Y5T2 1xCarbamidomethyl [C200]	0	1759.68	100	1e-17	2.47358e-17			3.25498e+06		37.9			4.28399e+06	2473139		Not Found	Not Found	High	High	High	5.382e-05	2.028e-05	3.06	29.06
P70404	Isocitrate dehydrogenase [NAD] subunit gamma 1, mitochondrial OS=Mus musculus OX=10090 GN=Idh3g PE=1 SV=1	[R].TSLDLYANVIHCK.[S]	1xCarbamidomethyl [C12]	4.25381e-06	0.000191017	1	1	3	P70404 [137-149]	P70404 1xCarbamidomethyl [C148]	0	1533.77	100	1e-17	2.47358e-17			2.23174e+06		76.28			4.07989e+06	1220788		High	High	Peak Found	High	High	5.382e-05	3.436e-08	3.47	36.88
Q8C7X2	ER membrane protein complex subunit 1 OS=Mus musculus OX=10090 GN=Emc1 PE=1 SV=1	[R].TTAHFPHPPQCTLLVK.[D]	1xCarbamidomethyl [C11]	0.000244408	0.000191017	1	1	1	Q8C7X2 [581-596]	Q8C7X2 1xCarbamidomethyl [C591]	0	1846.96	100	1e-17	2.47358e-17			1.27438e+06		22.89			1.50046e+06	1.08236e+06		Not Found	Not Found	Peak Found	High	High	5.382e-05	7.556e-06	2.44	35.32
P62080	Tetraspanin-5 OS=Mus musculus OX=10090 GN=Tspan5 PE=1 SV=1	[R].ERCGVPFSCCTK.[D]	3xCarbamidomethyl [C3; C9; C10]	0.000116314	0.000191017	1	1	2	P62080 [178-189]	P62080 3xCarbamidomethyl [C180; C186; C187]	1	1500.64	100	1e-17	2.47358e-17			3.02255e+06		43.32			2.20261e+06	4.14773e+06		Not Found	Not Found	High	High	High	5.382e-05	2.816e-06	2.99	25.53
Q8R3G9	Tetraspanin-8 OS=Mus musculus OX=10090 GN=Tspan8 PE=1 SV=1	[K].ESCQCTGTDCATYQGSSVYPK.[T]	3xCarbamidomethyl [C3; C5; C10]	7.89906e-07	0.000191017	1	1	1	Q8R3G9 [170-190]	Q8R3G9 3xCarbamidomethyl [C172; C174; C179]	0	2398.96	100	1e-17	2.47358e-17			2.47774e+06		11.55			2.28307e+06	2.68901e+06		Not Found	Not Found	Peak Found	High	High	5.382e-05	3.669e-09	3.02	27.91
Q810U3	Neurofascin OS=Mus musculus OX=10090 GN=Nfasc PE=1 SV=1	[R].TRLDCPFFGSPIPTLR.[W]	1xCarbamidomethyl [C5]	1.57659e-06	0.000191017	1	1	2	Q810U3 [448-463]	Q810U3 1xCarbamidomethyl [C452]	1	1876.97	100	1e-17	2.47358e-17			5.13889e+06		16.09			5.76085e+06	4584080		Not Found	Not Found	High	High	High	5.382e-05	9.22e-09	3.63	46.62
Q99JY4	TraB domain-containing protein OS=Mus musculus OX=10090 GN=Trabd PE=1 SV=1	[R].EVQPDVVVVELCQYR.[V]	1xCarbamidomethyl [C12]	0.000112943	0.000191017	1	1	2	Q99JY4 [96-110]	Q99JY4 1xCarbamidomethyl [C107]	0	1832.92	100	1e-17	2.47358e-17			7.50206e+07		66.92			1.25453e+08	44862188		Not Found	Not Found	High	High	High	5.382e-05	2.695e-06	2.84	48.07
Q80TR1	Adhesion G protein-coupled receptor L1 OS=Mus musculus OX=10090 GN=Adgrl1 PE=1 SV=2	[R].TQCVVVAGSDAFPDPCPGTYK.[Y]	2xCarbamidomethyl [C3; C16]	9.35438e-07	0.000191017	1	1	7	Q80TR1 [100-120]	Q80TR1 2xCarbamidomethyl [C102; C115]	0	2269.03	100	1e-17	2.47358e-17			1.05161e+07		30.76			8.43067e+06	1.31173e+07		High	Not Found	High	High	High	5.382e-05	4.613e-09	3.77	41.09
P07724	Albumin OS=Mus musculus OX=10090 GN=Alb PE=1 SV=3	[K].TPVSEHVTKCCSGSLVER.[R]	2xCarbamidomethyl [C10; C11]	0.000119785	0.000191017	1	1	1	P07724 [491-508]	P07724 2xCarbamidomethyl [C500; C501]	1	2045.97	100	1e-17	2.47358e-17			1.96228e+06		60.5			3.09982e+06	1.24218e+06		Not Found	Not Found	High	Peak Found	High	5.382e-05	2.923e-06	3.45	23.91
Q99JH7	Calsyntenin-3 OS=Mus musculus OX=10090 GN=Clstn3 PE=1 SV=1	[R].EVIECLYACR.[E]	1xCarbamidomethyl [C5]; 1xNethylmaleimide [C9]	0.00531112	0.000191017	1	1	1	Q99JH7 [541-550]	Q99JH7 1xCarbamidomethyl [C545]	0	1380.63	100	1e-17	2.47358e-17			1.19286e+06		87.58			578376	2.4602e+06		Not Found	Not Found	High	Peak Found	High	5.382e-05	0.0004537	2.08	42.17
Q5XF89	Polyamine-transporting ATPase 13A3 OS=Mus musculus OX=10090 GN=Atp13a3 PE=1 SV=1	[K].TPSISCVPNLIR.[E]	1xCarbamidomethyl [C6]	0.000473656	0.000191017	1	1	2	Q5XF89 [911-922]	Q5XF89 1xCarbamidomethyl [C916]	0	1356.73	100	1e-17	2.47358e-17			4.70945e+06		20.87			5.46413e+06	4.05901e+06		Not Found	High	Peak Found	High	High	5.382e-05	1.821e-05	2.37	41.07
Q61543	Golgi apparatus protein 1 OS=Mus musculus OX=10090 GN=Glg1 PE=1 SV=1	[R].EVCKSTISEIKECAEEPVGK.[G]	2xCarbamidomethyl [C3; C13]	1.57448e-05	0.000191017	1	1	7	Q61543 [174-193]	Q61543 2xCarbamidomethyl [C176; C186]	2	2293.11	100	1e-17	2.47358e-17			1.85792e+07		34.82			2.38893e+07	14449335		Not Found	Not Found	High	High	High	5.382e-05	1.964e-07	4.52	30.28
Q9Z0E0	Neurochondrin OS=Mus musculus OX=10090 GN=Ncdn PE=1 SV=1	[K].EVCQLLPFLVR.[Y]	1xCarbamidomethyl [C3]	0.000337753	0.000191017	1	1	3	Q9Z0E0 [413-423]	Q9Z0E0 1xCarbamidomethyl [C415]	0	1373.76	100	1e-17	2.47358e-17			1.04332e+07		0.16			1.04214e+07	10444922		High	High	High	Peak Found	High	5.382e-05	1.157e-05	2.64	52.44
P54830	Tyrosine-protein phosphatase non-receptor type 5 OS=Mus musculus OX=10090 GN=Ptpn5 PE=1 SV=2	[R].EVEEAAQQEGPHCSPIIVHCSAGIGR.[T]	2xCarbamidomethyl [C13; C20]	6.25146e-08	0.000191017	1	1	4	P54830 [453-478]	P54830 2xCarbamidomethyl [C465; C472]	0	2831.32	100	1e-17	2.47358e-17			1.6935e+06		55.03			2.5537e+06	1.12305e+06		Not Found	Not Found	High	High	High	5.382e-05	1.255e-10	5.16	32.05
P53798	Squalene synthase OS=Mus musculus OX=10090 GN=Fdft1 PE=1 SV=2	[R].TQNLPNCQLISR.[S]	1xCarbamidomethyl [C7]	0.000240841	0.000191017	1	1	4	P53798 [368-379]	P53798 1xCarbamidomethyl [C374]	0	1443.74	100	1e-17	2.47358e-17			8.4842e+06		57.15			1.30231e+07	5.52721e+06		Not Found	Not Found	High	High	High	5.382e-05	7.444e-06	2.64	33.29
B0V2N1; Q64487	Receptor-type tyrosine-protein phosphatase S OS=Mus musculus OX=10090 GN=Ptprs PE=1 SV=1 Receptor-type tyrosine-protein phosphatase delta OS=Mus musculus OX=10090 GN=Ptprd PE=1 SV=3	[K].EQFGQDGPISVHCSAGVGR.[T]	1xCarbamidomethyl [C13]	2.96701e-06	0.000191017	2	2	7	B0V2N1 [1827-1845]; Q64487 [1832-1850]	B0V2N1 1xCarbamidomethyl [C1839]; Q64487 1xCarbamidomethyl [C1844]	0	2000.92	100	1e-17	2.47358e-17			5.39886e+06		51.89			7.93285e+06	3.6743e+06	Shared	Not Found	Not Found	High	High	High	5.382e-05	2.132e-08	3.28	32.5
Q9CQW1	Synaptobrevin homolog YKT6 OS=Mus musculus OX=10090 GN=Ykt6 PE=1 SV=1	[K].EQEYLCHVYVR.[S]	1xCarbamidomethyl [C6]	7.76281e-05	0.000191017	1	1	11	Q9CQW1 [61-71]	Q9CQW1 1xCarbamidomethyl [C66]	0	1495.7	100	1e-17	2.47358e-17			2.74338e+07		10.26			2.55105e+07	29502030		Not Found	Not Found	High	High	High	5.382e-05	1.649e-06	3.6	32.04
P63001	Ras-related C3 botulinum toxin substrate 1 OS=Mus musculus OX=10090 GN=Rac1 PE=1 SV=1	[K].EIGAVKYLECSALTQR.[G]	1xCarbamidomethyl [C10]	1.78649e-06	0.000191017	1	1	4	P63001 [148-163]	P63001 1xCarbamidomethyl [C157]	1	1837.95	100	1e-17	2.47358e-17			6.12726e+06		33.54			7.80277e+06	4.81154e+06		Not Found	Not Found	High	High	High	5.382e-05	1.083e-08	3.52	39.18
Q60597	2-oxoglutarate dehydrogenase complex component E1 OS=Mus musculus OX=10090 GN=Ogdh PE=1 SV=3	[K].ELEQIFCQFDSK.[L]	1xCarbamidomethyl [C7]	0.000281047	0.000191017	1	1	2	Q60597 [325-336]	Q60597 1xCarbamidomethyl [C331]	0	1543.71	100	1e-17	2.47358e-17			2.82728e+06		15.02			3.14538e+06	2.54135e+06		High	Not Found	High	Peak Found	High	5.382e-05	9.115e-06	2.54	46.92
Q60634	Flotillin-2 OS=Mus musculus OX=10090 GN=Flot2 PE=1 SV=2	[K].ELLAVACEQFLGK.[N]	1xCarbamidomethyl [C7]	2.2438e-06	0.000191017	1	1	6	Q60634 [82-94]	Q60634 1xCarbamidomethyl [C88]	0	1477.77	100	1e-17	2.47358e-17			4.3693e+07		15.43			4.87516e+07	3.91592e+07		Not Found	High	High	High	High	5.382e-05	1.474e-08	3.99	46.92
P35803	Neuronal membrane glycoprotein M6-b OS=Mus musculus OX=10090 GN=Gpm6b PE=1 SV=2	[K].ELHGEFKTTACGR.[C]	1xCarbamidomethyl [C11]	0.000335279	0.000191017	1	1	3	P35803 [158-170]	P35803 1xCarbamidomethyl [C168]	1	1505.72	100	1e-17	2.47358e-17			3.75395e+07		23.22			4.43039e+07	31807933		Not Found	High	Peak Found	High	High	5.382e-05	1.148e-05	2.31	22.25
Q3UUQ7	GPI inositol-deacylase OS=Mus musculus OX=10090 GN=Pgap1 PE=1 SV=3	[K].TWVSTDHLSIVWCK.[Q]	1xCarbamidomethyl [C13]	8.11291e-05	0.000191017	1	1	3	Q3UUQ7 [276-289]	Q3UUQ7 1xCarbamidomethyl [C288]	0	1731.85	100	1e-17	2.47358e-17			1.39785e+06		17.6			1.23345e+06	1.58418e+06		Not Found	Not Found	High	High	High	5.382e-05	1.741e-06	3.26	43.27
O88736	3-keto-steroid reductase/17-beta-hydroxysteroid dehydrogenase 7 OS=Mus musculus OX=10090 GN=Hsd17b7 PE=1 SV=1	[R].ELEPLLCHADNPSQLIWTSSR.[N]	1xCarbamidomethyl [C7]	0.0010477	0.000191017	1	1	2	O88736 [152-172]	O88736 1xCarbamidomethyl [C158]	0	2466.21	100	1e-17	2.47358e-17			2.3405e+06		24.81			2.79437e+06	1.96034e+06		Not Found	High	High	Peak Found	High	5.382e-05	5.261e-05	3	47.58
Q5SS80	Dehydrogenase/reductase SDR family member 13 OS=Mus musculus OX=10090 GN=Dhrs13 PE=1 SV=1	[R].ELATQLEGTGVTCYAAHPGPVNSELFLR.[H]	1xCarbamidomethyl [C13]	2.64128e-07	0.000191017	1	1	3	Q5SS80 [210-237]	Q5SS80 1xCarbamidomethyl [C222]	0	3030.5	100	1e-17	2.47358e-17			4.17324e+06		2.79			4.25651e+06	4.09161e+06		Not Found	Not Found	High	High	High	5.382e-05	8.536e-10	4.64	46.92
Q8BWH0	Sodium-coupled neutral amino acid transporter 7 OS=Mus musculus OX=10090 GN=Slc38a7 PE=1 SV=1	[R].TYQEVVWAVCGK.[L]	1xCarbamidomethyl [C10]	0.000151557	0.000191017	1	1	4	Q8BWH0 [114-125]	Q8BWH0 1xCarbamidomethyl [C123]	0	1439.7	100	1e-17	2.47358e-17			6.53962e+06		23.28			7.72151e+06	5.53864e+06		Not Found	High	High	High	High	5.382e-05	3.994e-06	2.86	39.43
Q02257; Q02248	Junction plakoglobin OS=Mus musculus OX=10090 GN=Jup PE=1 SV=3 Catenin beta-1 OS=Mus musculus OX=10090 GN=Ctnnb1 PE=1 SV=1	[R].VAAGVLCELAQDK.[E]	1xCarbamidomethyl [C7]	1.92021e-05	0.000191017	2	2	4	Q02257 [603-615]; Q02248 [613-625]	Q02257 1xCarbamidomethyl [C609]; Q02248 1xCarbamidomethyl [C619]	0	1373.71	100	1e-17	2.47358e-17			2.43285e+07		35.92			1.87643e+07	31542456	Shared	Not Found	High	Peak Found	High	High	5.382e-05	2.57e-07	3.33	38
P30275	Creatine kinase U-type, mitochondrial OS=Mus musculus OX=10090 GN=Ckmt1 PE=1 SV=1	[K].TTPTGWTLDQCIQTGVDNPGHPFIK.[T]	1xCarbamidomethyl [C11]	8.73808e-11	0.000191017	1	1	6	P30275 [80-104]	P30275 1xCarbamidomethyl [C90]	0	2783.35	100	1e-17	2.47358e-17			6.19537e+06		2.27			6.29557e+06	6096767		High	High	High	High	High	5.382e-05	2.009e-14	4.54	44.76
Q7TMS5	Broad substrate specificity ATP-binding cassette transporter ABCG2 OS=Mus musculus OX=10090 GN=Abcg2 PE=1 SV=1	[K].EPVYVTSFCHQLR.[W]	1xCarbamidomethyl [C9]	3.21262e-05	0.000191017	1	1	2	Q7TMS5 [366-378]	Q7TMS5 1xCarbamidomethyl [C374]	0	1635.79	100	1e-17	2.47358e-17			2.99262e+06		36.95			3.91025e+06	2.29034e+06		Not Found	High	High	Peak Found	High	5.382e-05	5.098e-07	3.51	35.71
P60202	Myelin proteolipid protein OS=Mus musculus OX=10090 GN=Plp1 PE=1 SV=2	[K].TTICGKGLSATVTGGQK.[G]	1xCarbamidomethyl [C4]	5.76578e-08	0.000191017	1	1	4	P60202 [106-122]	P60202 1xCarbamidomethyl [C109]	1	1678.88	100	1e-17	2.47358e-17			7.79914e+06		11.36			8.45311e+06	7.19576e+06		Not Found	Not Found	High	High	High	5.382e-05	1.134e-10	2.9	26.17
P39053	Dynamin-1 OS=Mus musculus OX=10090 GN=Dnm1 PE=1 SV=2	[K].ENCLILAVSPANSDLANSDALK.[I]	1xCarbamidomethyl [C3]	3.12371e-06	0.000191017	1	1	5	P39053 [167-188]	P39053 1xCarbamidomethyl [C169]	0	2315.15	100	1e-17	2.47358e-17			3.46783e+06		58.47			2.23385e+06	5.38345e+06		High	High	High	High	High	5.382e-05	2.289e-08	3.8	48.97
P40237	CD82 antigen OS=Mus musculus OX=10090 GN=Cd82 PE=1 SV=1	[K].TTYPCSCEK.[I]	2xCarbamidomethyl [C5; C7]	0.00760681	0.000191017	1	1	14	P40237 [170-178]	P40237 2xCarbamidomethyl [C174; C176]	0	1145.46	100	1e-17	2.47358e-17			3.1846e+07		15.23			3.54826e+07	2.85821e+07		Not Found	Not Found	High	High	High	5.382e-05	0.0007357	1.21	19.43
Q6ZQ38	Cullin-associated NEDD8-dissociated protein 1 OS=Mus musculus OX=10090 GN=Cand1 PE=1 SV=2	[K].TVIGELPPASSGSALAANVCK.[K]	1xCarbamidomethyl [C20]	0.00130615	0.000191017	1	1	6	Q6ZQ38 [112-132]	Q6ZQ38 1xCarbamidomethyl [C131]	0	2042.06	100	1e-17	2.47358e-17			2.88328e+06		61.21			4.58269e+06	1.81407e+06		High	Not Found	High	High	High	5.382e-05	7.038e-05	2.37	41.82
P60764; P63001	Ras-related C3 botulinum toxin substrate 3 OS=Mus musculus OX=10090 GN=Rac3 PE=1 SV=1 Ras-related C3 botulinum toxin substrate 1 OS=Mus musculus OX=10090 GN=Rac1 PE=1 SV=1	[K].TVFDEAIRAVLCPPPVK.[K]	1xCarbamidomethyl [C12]	0.00666674	0.000191017	2	2	2	P60764 [167-183]; P63001 [167-183]	P60764 1xCarbamidomethyl [C178]; P63001 1xCarbamidomethyl [C178]	1	1912.04	100	1e-17	2.47358e-17			3.59397e+06		35.47			4.64396e+06	2781377	Shared	Not Found	Not Found	High	High	High	5.382e-05	0.0006153	2.55	52.32
P46460	Vesicle-fusing ATPase OS=Mus musculus OX=10090 GN=Nsf PE=1 SV=2	[R].THPSVVPGCIAFSLPQR.[K]	1xCarbamidomethyl [C9]	8.11291e-05	0.000191017	1	1	4	P46460 [51-67]	P46460 1xCarbamidomethyl [C59]	0	1865.97	100	1e-17	2.47358e-17			3.58174e+06		34.84			4.60618e+06	2.78515e+06		Not Found	High	High	High	High	5.382e-05	1.738e-06	3.35	40.9
Q9JLR1	Protein transport protein Sec61 subunit alpha isoform 2 OS=Mus musculus OX=10090 GN=Sec61a2 PE=2 SV=3	[K].FLEVIKPFCAVLPEIQKPER.[K]	1xCarbamidomethyl [C9]	3.51838e-07	0.000191017	1	1	2	Q9JLR1 [5-24]	Q9JLR1 1xCarbamidomethyl [C13]	0	2413.33	100	1e-17	2.47358e-17			7.78734e+06		30.3			6.26435e+06	9680593		Not Found	Not Found	High	High	High	5.382e-05	1.251e-09	3.93	48.11
O08581	Potassium channel subfamily K member 1 OS=Mus musculus OX=10090 GN=Kcnk1 PE=1 SV=2	[R].FLEEHECLSEPQLEQFLGR.[V]	1xCarbamidomethyl [C7]	1.72432e-07	0.000191017	1	1	3	O08581 [63-81]	O08581 1xCarbamidomethyl [C69]	0	2361.12	100	1e-17	2.47358e-17			6.67736e+06		34.93			8.59296e+06	5.1888e+06		Not Found	Not Found	Peak Found	High	High	5.382e-05	4.862e-10	3.38	46.84
B1AWJ5	Transmembrane protein 8B OS=Mus musculus OX=10090 GN=Tmem8b PE=2 SV=1	[R].THNYLYAACECK.[A]	2xCarbamidomethyl [C9; C11]	7.93593e-05	0.000191017	1	1	2	B1AWJ5 [201-212]	B1AWJ5 2xCarbamidomethyl [C209; C211]	0	1529.65	100	1e-17	2.47358e-17			2.71339e+06		70.57			1.56862e+06	4.6936e+06		Not Found	Not Found	High	High	High	5.382e-05	1.696e-06	3.1	25.95
P14231	Sodium/potassium-transporting ATPase subunit beta-2 OS=Mus musculus OX=10090 GN=Atp1b2 PE=1 SV=2	[K].FLNVTPNVEVNVECRINAANIATDDERDK.[F]	1xCarbamidomethyl [C14]	2.8849e-07	0.000191017	1	1	4	P14231 [248-276]	P14231 1xCarbamidomethyl [C261]	2	3316.62	100	1e-17	2.47358e-17			1.67848e+07		7.17			1.76581e+07	1.59547e+07		Not Found	Not Found	High	High	High	5.382e-05	9.655e-10	6.27	43.37
Q99J85	Neuronal pentraxin receptor OS=Mus musculus OX=10090 GN=Nptxr PE=1 SV=1	[R].FLCTPLAAACPSGAEQGDAAGER.[A]	2xCarbamidomethyl [C3; C10]	2.07783e-09	0.000191017	1	1	5	Q99J85 [93-115]	Q99J85 2xCarbamidomethyl [C95; C102]	0	2349.06	100	1e-17	2.47358e-17			2.93017e+06		47.33			4.15003e+06	2.06888e+06		Not Found	High	High	High	High	5.382e-05	1.353e-12	5.64	40.09
O88986	2-amino-3-ketobutyrate coenzyme A ligase, mitochondrial OS=Mus musculus OX=10090 GN=Gcat PE=1 SV=2	[R].FICGTQSIHK.[N]	1xCarbamidomethyl [C3]	0.00438867	0.000191017	1	1	1	O88986 [101-110]	O88986 1xCarbamidomethyl [C103]	0	1190.6	100	1e-17	2.47358e-17			4.21124e+06		15.27			4.69326e+06	3.77871e+06		Not Found	Not Found	High	Peak Found	High	5.382e-05	0.0003519	2.31	24.04
Q8K2C7	Protein OS-9 OS=Mus musculus OX=10090 GN=Os9 PE=1 SV=2	[R].FLCDEGAGISGDYIDR.[V]	1xCarbamidomethyl [C3]	0.000261127	0.000191017	1	1	2	Q8K2C7 [194-209]	Q8K2C7 1xCarbamidomethyl [C196]	0	1787.79	100	1e-17	2.47358e-17			2.34025e+06		38.05			3.08351e+06	1.77615e+06		Not Found	Not Found	High	High	High	5.382e-05	8.258e-06	2.8	41.3
F7BWT7	Tetraspanin-15 OS=Mus musculus OX=10090 GN=Tspan15 PE=1 SV=2	[K].FKCCGGEDYRDWSK.[N]	2xCarbamidomethyl [C3; C4]	0.000122457	0.000191017	1	1	4	F7BWT7 [152-165]	F7BWT7 2xCarbamidomethyl [C154; C155]	2	1807.75	100	1e-17	2.47358e-17			8.46788e+06		17.7			9.60351e+06	7466541		Not Found	High	High	High	High	5.382e-05	3.01e-06	3.13	25.48
Q91XM9; Q62108	Disks large homolog 2 OS=Mus musculus OX=10090 GN=Dlg2 PE=1 SV=2 Disks large homolog 4 OS=Mus musculus OX=10090 GN=Dlg4 PE=1 SV=1	[K].FGSCVPHTTRPK.[R]	1xCarbamidomethyl [C4]	0.000430486	0.000191017	2	3	4	Q91XM9 [687-698]; Q62108 [559-570]	Q91XM9 1xCarbamidomethyl [C690]; Q62108 1xCarbamidomethyl [C562]	0	1386.69	100	1e-17	2.47358e-17			3.19049e+06		11.12			3.45214e+06	2.94867e+06	Shared	Not Found	High	High	High	High	5.382e-05	1.602e-05	2.4	21.2
P62071	Ras-related protein R-Ras2 OS=Mus musculus OX=10090 GN=Rras2 PE=1 SV=1	[K].FQEQECPPSPEPTR.[K]	1xCarbamidomethyl [C6]	0.000891271	0.000191017	1	1	1	P62071 [178-191]	P62071 1xCarbamidomethyl [C183]	0	1701.75	100	1e-17	2.47358e-17			7.90255e+06		12.9			7.21169e+06	8.6596e+06		Not Found	Not Found	High	Peak Found	High	5.382e-05	4.241e-05	1.9	26.08
P54830	Tyrosine-protein phosphatase non-receptor type 5 OS=Mus musculus OX=10090 GN=Ptpn5 PE=1 SV=2	[R].TGCFIATSICCQQLR.[R]	3xCarbamidomethyl [C3; C10; C11]	0.00511984	0.000191017	1	1	4	P54830 [479-493]	P54830 3xCarbamidomethyl [C481; C488; C489]	0	1814.83	100	1e-17	2.47358e-17			2.63681e+06		6.28			2.75669e+06	2.52215e+06		High	High	High	High	High	5.382e-05	0.0004329	2.6	38.57
Q8BH95	Enoyl-CoA hydratase, mitochondrial OS=Mus musculus OX=10090 GN=Echs1 PE=1 SV=1	[R].TFQDCYSSK.[F]	1xCarbamidomethyl [C5]	0.00606067	0.000191017	1	1	2	Q8BH95 [107-115]	Q8BH95 1xCarbamidomethyl [C111]	0	1135.47	100	1e-17	2.47358e-17			2.5587e+06		20.98			2.97122e+06	2203457		Not Found	High	Peak Found	High	High	5.382e-05	0.0005418	1.81	23.61
Q9D6R2	Isocitrate dehydrogenase [NAD] subunit alpha, mitochondrial OS=Mus musculus OX=10090 GN=Idh3a PE=1 SV=1	[K].TFDLYANVRPCVSIEGYK.[T]	1xCarbamidomethyl [C11]	0.000440086	0.000191017	1	1	4	Q9D6R2 [117-134]	Q9D6R2 1xCarbamidomethyl [C127]	0	2132.05	100	1e-17	2.47358e-17			6.69881e+06		1.8			6.78447e+06	6614229		Not Found	Not Found	High	High	High	5.382e-05	1.649e-05	2.88	43.86
Q9D2P8	Myelin-associated oligodendrocyte basic protein OS=Mus musculus OX=10090 GN=Mobp PE=1 SV=1	[K].FSEHFSIHCCPPFTFLNSK.[R]	2xCarbamidomethyl [C9; C10]	3.63567e-15	0.000191017	1	1	15	Q9D2P8 [18-36]	Q9D2P8 2xCarbamidomethyl [C26; C27]	0	2355.07	100	1e-17	2.47358e-17			1.48993e+08		47.22			1.05285e+08	210846280		Not Found	Not Found	High	High	High	5.382e-05	2.98e-20	8.02	42.59
Q9JIP4	Pannexin-1 OS=Mus musculus OX=10090 GN=Panx1 PE=1 SV=3	[R].FSAAPHLCSDLK.[F]	1xCarbamidomethyl [C8]	0.00118713	0.000191017	1	1	4	Q9JIP4 [129-140]	Q9JIP4 1xCarbamidomethyl [C136]	0	1345.66	100	1e-17	2.47358e-17			4.22525e+06		30.77			5.27073e+06	3.38714e+06		Not Found	Not Found	High	High	High	5.382e-05	6.206e-05	2.35	31.84
Q9D6I7	Divergent protein kinase domain 1A OS=Mus musculus OX=10090 GN=Dipk1a PE=2 SV=1	[K].TGVIDGPACNSLCVTETLYFGK.[C]	2xCarbamidomethyl [C9; C13]	1.08362e-06	0.000191017	1	1	4	Q9D6I7 [69-90]	Q9D6I7 2xCarbamidomethyl [C77; C81]	0	2402.14	100	1e-17	2.47358e-17			1.05835e+07		3.46			1.08458e+07	1.03275e+07		Not Found	Not Found	High	High	High	5.382e-05	5.599e-09	5.59	50.29
Q8BMD8	Mitochondrial adenyl nucleotide antiporter SLC25A24 OS=Mus musculus OX=10090 GN=Slc25a24 PE=1 SV=1	[K].TGQYSGIYGCAK.[K]	1xCarbamidomethyl [C10]	0.00132549	0.000191017	1	1	1	Q8BMD8 [319-330]	Q8BMD8 1xCarbamidomethyl [C328]	0	1304.59	100	1e-17	2.47358e-17			2.06136e+06		18.35			1.80914e+06	2.34873e+06		Not Found	Not Found	High	Peak Found	High	5.382e-05	7.193e-05	1.94	26.31
Q8VEC4	Calcium homeostasis modulator protein 2 OS=Mus musculus OX=10090 GN=Calhm2 PE=2 SV=1	[R].FPCGEGPANLSSFR.[E]	1xCarbamidomethyl [C3]	0.00349546	0.000191017	1	1	1	Q8VEC4 [160-173]	Q8VEC4 1xCarbamidomethyl [C162]	0	1538.71	100	1e-17	2.47358e-17			3.79617e+06		12.45			4.14657e+06	3475373		Not Found	Not Found	High	Peak Found	High	5.382e-05	0.0002601	2.7	38.04
Q11136	Xaa-Pro dipeptidase OS=Mus musculus OX=10090 GN=Pepd PE=1 SV=3	[K].FNVNNTILHPEIVECR.[V]	1xCarbamidomethyl [C15]	5.66638e-06	0.000191017	1	1	2	Q11136 [169-184]	Q11136 1xCarbamidomethyl [C183]	0	1954.98	100	1e-17	2.47358e-17			3.37615e+06		25.7			4.05723e+06	2809408		Not Found	Not Found	High	High	High	5.382e-05	5.048e-08	2.79	39.96
P19096	Fatty acid synthase OS=Mus musculus OX=10090 GN=Fasn PE=1 SV=2	[K].TGGTYGEDLGADYNLSQVCDGK.[V]	1xCarbamidomethyl [C19]	0.000132771	0.000191017	1	1	3	P19096 [2443-2464]	P19096 1xCarbamidomethyl [C2461]	0	2320	100	1e-17	2.47358e-17			1.24925e+06		24.96			1.49313e+06	1.0452e+06		Not Found	High	High	Peak Found	High	5.382e-05	3.349e-06	3.29	39.9
Q78IS1	Transmembrane emp24 domain-containing protein 3 OS=Mus musculus OX=10090 GN=Tmed3 PE=1 SV=1	[R].FCFSNEFSTFSHK.[T]	1xCarbamidomethyl [C2]	0.00458624	0.000191017	1	1	2	Q78IS1 [104-116]	Q78IS1 1xCarbamidomethyl [C105]	0	1637.71	100	1e-17	2.47358e-17			1.43905e+06		20.73			1.66797e+06	1.24154e+06		Not Found	High	Peak Found	High	High	5.382e-05	0.0003725	1.85	38.77
Q8BIF0	CD99 antigen-like protein 2 OS=Mus musculus OX=10090 GN=Cd99l2 PE=1 SV=1	[K].FCFSIQQGLNADYVK.[G]	1xCarbamidomethyl [C2]	2.34185e-05	0.000191017	1	1	9	Q8BIF0 [189-203]	Q8BIF0 1xCarbamidomethyl [C190]	0	1789.86	100	1e-17	2.47358e-17			3.77477e+07		4.39			3.8939e+07	3.65929e+07		Not Found	Not Found	High	High	High	5.382e-05	3.347e-07	3.69	46.87
Q61543	Golgi apparatus protein 1 OS=Mus musculus OX=10090 GN=Glg1 PE=1 SV=1	[R].FCENTQAGEGR.[V]	1xCarbamidomethyl [C2]	0.00122255	0.000191017	1	1	4	Q61543 [319-329]	Q61543 1xCarbamidomethyl [C320]	0	1268.53	100	1e-17	2.47358e-17			5.33993e+06		46.82			3.78542e+06	7.53283e+06		Not Found	High	High	High	High	5.382e-05	6.449e-05	2.46	19.99
P60879	Synaptosomal-associated protein 25 OS=Mus musculus OX=10090 GN=Snap25 PE=1 SV=1	[K].FCGLCVCPCNK.[L]	3xCarbamidomethyl [C5; C7; C]; 1xNethylmaleimide [C]	7.82009e-05	0.000191017	1	1	19	P60879 [84-94]	P60879 3xCarbamidomethyl [C88; C90; C]	0	1482.6	100	1e-17	2.47358e-17			1.00152e+08		8.38			1.06276e+08	94381429		Not Found	Not Found	High	High	High	5.382e-05	1.662e-06	2.39	38.97
Q921G7	Electron transfer flavoprotein-ubiquinone oxidoreductase, mitochondrial OS=Mus musculus OX=10090 GN=Etfdh PE=1 SV=1	[R].FCPAGVYEFVPLEQGDGFR.[L]	1xCarbamidomethyl [C2]	3.32632e-09	0.000191017	1	1	8	Q921G7 [559-577]	Q921G7 1xCarbamidomethyl [C560]	0	2188.02	100	1e-17	2.47358e-17			8.8425e+06		15.04			9.83844e+06	7.94737e+06		High	High	High	High	High	5.382e-05	2.548e-12	5.01	52.36
Q9D8E6	Large ribosomal subunit protein uL4 OS=Mus musculus OX=10090 GN=Rpl4 PE=1 SV=3	[R].FCIWTESAFR.[K]	1xCarbamidomethyl [C2]	0.000506054	0.000191017	1	1	2	Q9D8E6 [249-258]	Q9D8E6 1xCarbamidomethyl [C250]	0	1316.61	100	1e-17	2.47358e-17			4.42155e+06		74.03			7.90577e+06	2.47289e+06		Not Found	Not Found	High	High	High	5.382e-05	1.999e-05	2.72	46.13
P21278	Guanine nucleotide-binding protein subunit alpha-11 OS=Mus musculus OX=10090 GN=Gna11 PE=1 SV=1	[K].TLWSDPGVQECYDR.[R]	1xCarbamidomethyl [C11]	0.000242618	0.000191017	1	1	2	P21278 [134-147]	P21278 1xCarbamidomethyl [C144]	0	1725.75	100	1e-17	2.47358e-17			2.22116e+06		24.47			1.8649e+06	2.64549e+06		Not Found	Not Found	High	High	High	5.382e-05	7.476e-06	2.5	37.5
Q3TQR0	Post-GPI attachment to proteins factor 2 OS=Mus musculus OX=10090 GN=Pgap2 PE=1 SV=2	[R].FCIGLHSAPR.[F]	1xCarbamidomethyl [C2]	0.0042617	0.000191017	1	1	1	Q3TQR0 [79-88]	Q3TQR0 1xCarbamidomethyl [C80]	0	1157.59	100	1e-17	2.47358e-17			1.8709e+06		32.63			2.36645e+06	1.47912e+06		Not Found	Not Found	Peak Found	High	High	5.382e-05	0.0003388	2.13	34.22
Q9D3A9	Protein tweety homolog 1 OS=Mus musculus OX=10090 GN=Ttyh1 PE=1 SV=1	[R].FCCCRPPEPHGAK.[S]	2xCarbamidomethyl [C3; C]; 1xNethylmaleimide [C]	0.00189998	0.000191017	1	1	4	Q9D3A9 [69-81]	Q9D3A9 2xCarbamidomethyl [C71; C]	0	1683.72	100	1e-17	2.47358e-17			9.59837e+06		33.74			7.52556e+06	1.22421e+07		Not Found	Not Found	High	High	High	5.382e-05	0.0001158	2.94	25.31
Q9QYA2	Mitochondrial import receptor subunit TOM40 homolog OS=Mus musculus OX=10090 GN=Tomm40 PE=1 SV=3	[R].TPGAAASGAAAASEDGSCGCLPNPGTFEECHR.[K]	2xCarbamidomethyl [C20; C]; 1xNethylmaleimide [C]	3.79189e-08	0.000191017	1	1	4	Q9QYA2 [57-88]	Q9QYA2 2xCarbamidomethyl [C76; C]	0	3273.36	100	1e-17	2.47358e-17			7.54414e+06		12.43			8.23903e+06	6.90785e+06		Not Found	Not Found	High	High	High	5.382e-05	6.498e-11	6.06	39.01
Q9QYA2	Mitochondrial import receptor subunit TOM40 homolog OS=Mus musculus OX=10090 GN=Tomm40 PE=1 SV=3	[R].TPGAAASGAAAASEDGSCGCLPNPGTFEECHR.[K]	1xCarbamidomethyl [C]; 2xNethylmaleimide [C20; C]	3.70182e-12	0.000191017	1	1	5	Q9QYA2 [57-88]	Q9QYA2 1xCarbamidomethyl [C]	0	3341.39	100	1e-17	2.47358e-17			7.0982e+06		41.27			9.5869e+06	5.25555e+06		Not Found	High	High	High	High	5.382e-05	2.979e-16	5.82	42.95
P55288	Cadherin-11 OS=Mus musculus OX=10090 GN=Cdh11 PE=1 SV=1	[K].FAAPYEGFICESDHPK.[A]	1xCarbamidomethyl [C10]	0.00164032	0.000191017	1	1	2	P55288 [488-503]	P55288 1xCarbamidomethyl [C497]	0	1867.83	100	1e-17	2.47358e-17			1.71701e+06		20.56			1.9878e+06	1.4831e+06		Not Found	Not Found	High	High	High	5.382e-05	9.497e-05	2.34	37.57
Q9D3A9	Protein tweety homolog 1 OS=Mus musculus OX=10090 GN=Ttyh1 PE=1 SV=1	[R].FCCCRPPEPHGAK.[S]	3xCarbamidomethyl [C2; C3; C4]	4.09476e-05	0.000191017	1	1	9	Q9D3A9 [69-81]	Q9D3A9 3xCarbamidomethyl [C70; C71; C72]	0	1615.69	100	1e-17	2.47358e-17			1.25919e+08		14.59			1.39657e+08	113532285		Not Found	Not Found	High	High	High	5.382e-05	7.044e-07	3.47	20.96
P30999	Catenin delta-1 OS=Mus musculus OX=10090 GN=Ctnnd1 PE=1 SV=2	[K].TPAILEASAGAIQNLCAGR.[W]	1xCarbamidomethyl [C16]	2.73283e-05	0.000191017	1	1	4	P30999 [677-695]	P30999 1xCarbamidomethyl [C692]	0	1912.99	100	1e-17	2.47358e-17			4.51547e+06		23.03			3.8312e+06	5.32196e+06		Not Found	High	High	High	High	5.382e-05	4.099e-07	4.18	47.47
Q9WVA3	Mitotic checkpoint protein BUB3 OS=Mus musculus OX=10090 GN=Bub3 PE=1 SV=2	[R].TPCNAGTFSQPEK.[V]	1xCarbamidomethyl [C3]	1.52885e-05	0.000191017	1	1	3	Q9WVA3 [127-139]	Q9WVA3 1xCarbamidomethyl [C129]	0	1436.65	100	1e-17	2.47358e-17			2.48824e+06		6.73			2.37257e+06	2.60955e+06		Not Found	High	High	High	High	5.382e-05	1.901e-07	2.75	24.11
Q6WQJ1	Diacylglycerol lipase-alpha OS=Mus musculus OX=10090 GN=Dagla PE=1 SV=2	[R].FAPGVTIEEDNCCGCNAIAIR.[R]	3xCarbamidomethyl [C12; C13; C15]	0.00468832	0.000191017	1	1	4	Q6WQJ1 [335-355]	Q6WQJ1 3xCarbamidomethyl [C346; C347; C349]	0	2367.05	100	1e-17	2.47358e-17			3.49582e+06		27.18			2.87765e+06	4.24679e+06		Not Found	Not Found	High	High	High	5.382e-05	0.0003835	1.8	42.39
Q5GH67	XK-related protein 4 OS=Mus musculus OX=10090 GN=Xkr4 PE=1 SV=1	[R].FGQSPSCACDDPATAFSLPPEVATSTLR.[S]	1xCarbamidomethyl [C]; 1xNethylmaleimide [C]	0.000644984	0.000191017	1	1	4	Q5GH67 [517-544]	Q5GH67 1xCarbamidomethyl [C]	0	3050.39	100	1e-17	2.47358e-17			1.33469e+07		4.87			1.38144e+07	12895298		Not Found	High	High	High	High	5.382e-05	2.752e-05	4.43	52.28
B9EHT4	CAP-Gly domain-containing linker protein 3 OS=Mus musculus OX=10090 GN=Clip3 PE=1 SV=1	[R].TLLEEAVPLSCTLPK.[V]	1xCarbamidomethyl [C11]	0.000366201	0.000191017	1	1	2	B9EHT4 [260-274]	B9EHT4 1xCarbamidomethyl [C270]	0	1670.9	100	1e-17	2.47358e-17			3.98775e+06		36.43			5.19034e+06	3.06379e+06		Not Found	Not Found	High	High	High	5.382e-05	1.29e-05	2.63	47.99
O35295	Transcriptional activator protein Pur-beta OS=Mus musculus OX=10090 GN=Purb PE=1 SV=3	[R].FFFDVGCNK.[Y]	1xCarbamidomethyl [C7]	0.00511984	0.000191017	1	1	2	O35295 [244-252]	O35295 1xCarbamidomethyl [C250]	0	1133.51	100	1e-17	2.47358e-17			1.7494e+06		12.18			1.90718e+06	1.60467e+06		Not Found	Not Found	High	High	High	5.382e-05	0.000432	1.38	43.24
O35136	Neural cell adhesion molecule 2 OS=Mus musculus OX=10090 GN=Ncam2 PE=1 SV=1	[K].FFTCTAIGEPESIDWYNPQGEK.[I]	1xCarbamidomethyl [C4]	0.000924636	0.000191017	1	1	4	O35136 [39-60]	O35136 1xCarbamidomethyl [C42]	0	2589.16	100	1e-17	2.47358e-17			5.22324e+06		11.66			5.67313e+06	4809017		Not Found	Not Found	High	High	High	5.382e-05	4.431e-05	3.19	50.32
Q9JHI9	Solute carrier family 40 member 1 OS=Mus musculus OX=10090 GN=Slc40a1 PE=1 SV=1	[K].TLGNQIFVCGPDEK.[E]	1xCarbamidomethyl [C9]	0.000112116	0.000191017	1	1	2	Q9JHI9 [544-557]	Q9JHI9 1xCarbamidomethyl [C552]	0	1577.76	100	1e-17	2.47358e-17			3.55919e+06		34.33			4.55944e+06	2.77838e+06		Not Found	Not Found	High	High	High	5.382e-05	2.67e-06	2.63	37.02
Q80XN0	D-beta-hydroxybutyrate dehydrogenase, mitochondrial OS=Mus musculus OX=10090 GN=Bdh1 PE=1 SV=2	[K].FGIEAFSDCLR.[Y]	1xCarbamidomethyl [C9]	0.000149345	0.000191017	1	1	2	Q80XN0 [213-223]	Q80XN0 1xCarbamidomethyl [C221]	0	1314.61	100	1e-17	2.47358e-17			4.21089e+06		78.79			7.89604e+06	2.24563e+06		Not Found	Not Found	High	High	High	5.382e-05	3.93e-06	3.25	46.15
P17182; P21550; P17183	Alpha-enolase OS=Mus musculus OX=10090 GN=Eno1 PE=1 SV=3 Beta-enolase OS=Mus musculus OX=10090 GN=Eno3 PE=1 SV=3 Gamma-enolase OS=Mus musculus OX=10090 GN=Eno2 PE=1 SV=2	[K].FGANAILGVSLAVCK.[A]	1xCarbamidomethyl [C14]	0.00276346	0.000191017	3	3	5	P17182 [106-120]; P21550 [106-120]; P17183 [106-120]	P17182 1xCarbamidomethyl [C119]; P21550 1xCarbamidomethyl [C119]; P17183 1xCarbamidomethyl [C119]	0	1519.83	100	1e-17	2.47358e-17			8.88674e+06		67.83			5.26993e+06	14985807	Shared	Not Found	High	High	High	High	5.382e-05	0.0001912	2.6	48.89
P59268	Palmitoyltransferase ZDHHC9 OS=Mus musculus OX=10090 GN=Zdhhc9 PE=2 SV=1	[R].FDHHCPWVGNCVGK.[R]	2xCarbamidomethyl [C5; C11]	2.02705e-07	0.000191017	1	1	4	P59268 [165-178]	P59268 2xCarbamidomethyl [C169; C175]	0	1712.74	100	1e-17	2.47358e-17			7.62644e+06		3.45			7.81495e+06	7.44247e+06		Not Found	Not Found	High	High	High	5.382e-05	6.036e-10	3.98	28.34
Q99JY9	Actin-related protein 3 OS=Mus musculus OX=10090 GN=Actr3 PE=1 SV=3	[R].TLTGTVIDSGDGVTHVIPVAEGYVIGSCIK.[H]	1xCarbamidomethyl [C28]	3.15099e-07	0.000191017	1	1	6	Q99JY9 [162-191]	Q99JY9 1xCarbamidomethyl [C189]	0	3058.58	100	1e-17	2.47358e-17			1.02247e+07		38.99			7.70438e+06	13569549		Not Found	High	High	High	High	5.382e-05	1.082e-09	4.92	51.02
Q5Y5T2	Palmitoyltransferase ZDHHC18 OS=Mus musculus OX=10090 GN=Zdhhc18 PE=1 SV=4	[R].FDHHCPWVGNCVGR.[R]	2xCarbamidomethyl [C5; C11]	0.000129875	0.000191017	1	1	6	Q5Y5T2 [210-223]	Q5Y5T2 2xCarbamidomethyl [C214; C220]	0	1740.75	100	1e-17	2.47358e-17			7.83361e+06		7.96			8.28758e+06	7.40449e+06		Not Found	High	High	High	High	5.382e-05	3.249e-06	3.13	28.84
Q91YV9	Post-GPI attachment to proteins factor 4 OS=Mus musculus OX=10090 GN=Pgap4 PE=2 SV=1	[R].TLTYLSQVYCHK.[G]	1xCarbamidomethyl [C10]	0.000834219	0.000191017	1	1	2	Q91YV9 [347-358]	Q91YV9 1xCarbamidomethyl [C356]	0	1512.75	100	1e-17	2.47358e-17			3.28077e+06		34.84			4.21915e+06	2.5511e+06		Not Found	Not Found	High	Peak Found	High	5.382e-05	3.855e-05	2.49	35.48
O08573	Galectin-9 OS=Mus musculus OX=10090 GN=Lgals9 PE=1 SV=1	[R].FEEGGYVVCNTK.[Q]	1xCarbamidomethyl [C9]	0.00268345	0.000191017	1	1	3	O08573 [65-76]	O08573 1xCarbamidomethyl [C73]	0	1402.63	100	1e-17	2.47358e-17			1.32915e+06		2.33			1.35124e+06	1.30743e+06		High	Not Found	High	High	High	5.382e-05	0.0001832	2.21	29.51
Q3TXX4	Vesicular glutamate transporter 1 OS=Mus musculus OX=10090 GN=Slc17a7 PE=1 SV=2	[R].DPPVVDCTCFGLPR.[R]	1xCarbamidomethyl [C9]; 1xNethylmaleimide [C7]	3.77664e-05	0.000191017	1	1	7	Q3TXX4 [48-61]	Q3TXX4 1xCarbamidomethyl [C56]	0	1700.78	100	1e-17	2.47358e-17			1.76519e+07		14.92			1.96243e+07	1.58778e+07		Not Found	High	High	High	High	5.382e-05	6.278e-07	3.1	51.57
Q3TXX4	Vesicular glutamate transporter 1 OS=Mus musculus OX=10090 GN=Slc17a7 PE=1 SV=2	[R].DPPVVDCTCFGLPR.[R]	2xCarbamidomethyl [C7; C9]	6.58162e-08	0.000191017	1	1	7	Q3TXX4 [48-61]	Q3TXX4 2xCarbamidomethyl [C54; C56]	0	1632.75	100	1e-17	2.47358e-17			1.91389e+07		77.93			3.55726e+07	10297228		Not Found	Not Found	High	High	High	5.382e-05	1.344e-10	3.71	45.91
Q9DCN2	NADH-cytochrome b5 reductase 3 OS=Mus musculus OX=10090 GN=Cyb5r3 PE=1 SV=3	[K].DPNDHTVCYLLFANQSEK.[D]	1xCarbamidomethyl [C8]	2.05984e-08	0.000191017	1	1	6	Q9DCN2 [197-214]	Q9DCN2 1xCarbamidomethyl [C204]	0	2150.98	100	1e-17	2.47358e-17			7.51679e+06		55.79			1.14071e+07	4953238		High	High	High	High	High	5.382e-05	2.882e-11	4.34	43.73
P10605	Cathepsin B OS=Mus musculus OX=10090 GN=Ctsb PE=1 SV=2	[R].DQGSCGSCWAFGAVEAISDR.[T]	2xCarbamidomethyl [C5; C8]	4.34868e-06	0.000191017	1	1	8	P10605 [101-120]	P10605 2xCarbamidomethyl [C105; C108]	0	2172.91	100	1e-17	2.47358e-17			2.48149e+06		44.69			1.78894e+06	3.44215e+06		High	High	High	High	High	5.382e-05	3.56e-08	3.74	51.43
Q9ERN0	Secretory carrier-associated membrane protein 2 OS=Mus musculus OX=10090 GN=Scamp2 PE=1 SV=1	[R].DNNWPPLPSWCPVKPCFYQDFSTEIPADYQR.[I]	2xCarbamidomethyl [C11; C16]	2.90619e-07	0.000191017	1	1	4	Q9ERN0 [117-147]	Q9ERN0 2xCarbamidomethyl [C127; C132]	0	3827.73	100	1e-17	2.47358e-17			3.38619e+07		94.81			7.62364e+07	15040458		Not Found	High	High	High	High	5.382e-05	9.749e-10	5.11	52.81
Q761V0	Sodium- and chloride-dependent glycine transporter 2 OS=Mus musculus OX=10090 GN=Slc6a5 PE=1 SV=1	[R].DLSEGHSAQANPPSGPAGAGNALHCK.[I]	1xCarbamidomethyl [C25]	0.000207908	0.000191017	1	1	2	Q761V0 [98-123]	Q761V0 1xCarbamidomethyl [C122]	0	2543.17	100	1e-17	2.47358e-17			1.47408e+06		26.79			1.78563e+06	1216880		Not Found	High	High	Peak Found	High	5.382e-05	6.105e-06	3.7	25.48
P55772	Ectonucleoside triphosphate diphosphohydrolase 1 OS=Mus musculus OX=10090 GN=Entpd1 PE=1 SV=1	[K].DIQVSSGGVLKDPCFNPGYEK.[V]	1xCarbamidomethyl [C14]	1.37105e-06	0.000191017	1	1	3	P55772 [268-288]	P55772 1xCarbamidomethyl [C281]	1	2310.11	100	1e-17	2.47358e-17			7.83657e+06		36.91			1.02367e+07	5999191		Not Found	Not Found	High	High	High	5.382e-05	7.652e-09	5	39.66
P47962	Large ribosomal subunit protein uL18 OS=Mus musculus OX=10090 GN=Rpl5 PE=1 SV=3	[K].VGLTNYAAAYCTGLLLAR.[R]	1xCarbamidomethyl [C11]	0.000169227	0.000191017	1	1	5	P47962 [90-107]	P47962 1xCarbamidomethyl [C100]	0	1927.01	100	1e-17	2.47358e-17			8.92983e+06		21.15			7.68048e+06	10382405		Not Found	High	High	High	High	5.382e-05	4.613e-06	3.05	50.36
Q8C0M9	Isoaspartyl peptidase/L-asparaginase OS=Mus musculus OX=10090 GN=Asrgl1 PE=1 SV=1	[R].VGDSPCIGAGGYADNNLGAVSTTGHGESILK.[V]	1xCarbamidomethyl [C6]	5.65153e-15	0.000191017	1	1	3	Q8C0M9 [214-244]	Q8C0M9 1xCarbamidomethyl [C219]	0	3017.43	100	1e-17	2.47358e-17			1.00943e+07		34.97			1.29943e+07	7.84145e+06		Not Found	High	High	Peak Found	High	5.382e-05	5.343e-20	7.37	38.94
Q91VK4	Integral membrane protein 2C OS=Mus musculus OX=10090 GN=Itm2c PE=1 SV=2	[R].DNFFHCGVLYEDSLSSQIR.[T]	1xCarbamidomethyl [C6]	1.16629e-06	0.000191017	1	1	3	Q91VK4 [93-111]	Q91VK4 1xCarbamidomethyl [C98]	0	2287.04	100	1e-17	2.47358e-17			5.56663e+06		29.18			6.8629e+06	4515209		Not Found	Not Found	High	High	High	5.382e-05	6.191e-09	4.88	46.75
P47964	Large ribosomal subunit protein eL36 OS=Mus musculus OX=10090 GN=Rpl36 PE=1 SV=3	[R].DMIREVCGFAPYER.[R]	1xCarbamidomethyl [C7]	0.000736227	0.000191017	1	1	1	P47964 [42-55]	P47964 1xCarbamidomethyl [C48]	1	1742.8	100	1e-17	2.47358e-17			1.72491e+06		43.63			2.37289e+06	1.25387e+06		Not Found	Not Found	High	Peak Found	High	5.382e-05	3.288e-05	3.45	39.93
Q9D6I7	Divergent protein kinase domain 1A OS=Mus musculus OX=10090 GN=Dipk1a PE=2 SV=1	[K].DRHCESDLDCVYGTDCR.[T]	3xCarbamidomethyl [C4; C10; C16]	3.4926e-07	0.000191017	1	1	4	Q9D6I7 [328-344]	Q9D6I7 3xCarbamidomethyl [C331; C337; C343]	1	2157.84	100	1e-17	2.47358e-17			5.92406e+06		3.7			6.08128e+06	5.7709e+06		Not Found	Not Found	High	High	High	5.382e-05	1.236e-09	2.68	26.24
Q9CR61	NADH dehydrogenase [ubiquinone] 1 beta subcomplex subunit 7 OS=Mus musculus OX=10090 GN=Ndufb7 PE=1 SV=3	[R].DYCAHYLIR.[L]	1xCarbamidomethyl [C3]	0.000212545	0.000191017	1	1	17	Q9CR61 [57-65]	Q9CR61 1xCarbamidomethyl [C59]	0	1210.57	100	1e-17	2.47358e-17			2.29899e+07		105.23			6.0022e+07	8.8057e+06		High	High	High	High	High	5.382e-05	6.277e-06	2.99	33.04
Q8CI59	Metalloreductase STEAP3 OS=Mus musculus OX=10090 GN=Steap3 PE=1 SV=1	[R].EHYSSLCSLADQLAGK.[I]	1xCarbamidomethyl [C7]	0.000105712	0.000191017	1	1	4	Q8CI59 [94-109]	Q8CI59 1xCarbamidomethyl [C100]	0	1778.84	100	1e-17	2.47358e-17			2.58738e+06		39.44			1.94283e+06	3.44577e+06		Not Found	Not Found	High	High	High	5.382e-05	2.468e-06	3.39	39.54
O88427	Voltage-dependent T-type calcium channel subunit alpha-1H OS=Mus musculus OX=10090 GN=Cacna1h PE=1 SV=3	[K].VLEPYAPQWCSSR.[E]	1xCarbamidomethyl [C10]	0.000323179	0.000191017	1	1	2	O88427 [1268-1280]	O88427 1xCarbamidomethyl [C1277]	0	1592.75	100	1e-17	2.47358e-17			3.59147e+06		36.33			2.76156e+06	4.67078e+06		Not Found	Not Found	High	High	High	5.382e-05	1.093e-05	2.21	38.05
Q6ZPR4; D3Z649	Potassium channel subfamily T member 1 OS=Mus musculus OX=10090 GN=Kcnt1 PE=1 SV=2 Potassium channel, subfamily T, member 2 OS=Mus musculus OX=10090 GN=Kcnt2 PE=1 SV=1	[K].DFAPNCPLYVQILKPENK.[F]	1xCarbamidomethyl [C6]	3.90506e-08	0.000191017	2	2	7	Q6ZPR4 [447-464]; D3Z649 [408-425]	Q6ZPR4 1xCarbamidomethyl [C452]; D3Z649 1xCarbamidomethyl [C413]	0	2146.1	100	1e-17	2.47358e-17			5.73052e+06		26.5			6.92708e+06	4740642	Shared	Not Found	High	High	High	High	5.382e-05	6.719e-11	5.01	46.99
P47757	F-actin-capping protein subunit beta OS=Mus musculus OX=10090 GN=Capzb PE=1 SV=3	[K].DETVSDCSPHIANIGR.[L]	1xCarbamidomethyl [C7]	5.25764e-05	0.000191017	1	1	3	P47757 [200-215]	P47757 1xCarbamidomethyl [C206]	0	1770.81	100	1e-17	2.47358e-17			2.46627e+06		23.01			2.09288e+06	2.90629e+06		Not Found	High	High	High	High	5.382e-05	9.822e-07	2.01	31.23
Q6NZQ8	E3 ubiquitin-protein ligase MARCHF1 OS=Mus musculus OX=10090 GN=Marchf1 PE=1 SV=2	[R].VIFVQNCPDTANK.[L]	1xCarbamidomethyl [C7]	2.85608e-05	0.000191017	1	1	8	Q6NZQ8 [235-247]	Q6NZQ8 1xCarbamidomethyl [C241]	0	1505.74	100	1e-17	2.47358e-17			1.30985e+07		83.82			2.59026e+07	6623730		Not Found	Not Found	High	High	High	5.382e-05	4.325e-07	3.14	32.86
Q80TR1	Adhesion G protein-coupled receptor L1 OS=Mus musculus OX=10090 GN=Adgrl1 PE=1 SV=2	[K].VLEPTSTHESEHQSGAWCKDPLQAGDR.[I]	1xCarbamidomethyl [C18]	7.31939e-05	0.000191017	1	1	3	Q80TR1 [142-168]	Q80TR1 1xCarbamidomethyl [C159]	1	3035.39	100	1e-17	2.47358e-17			1.05469e+07		11.88			1.14733e+07	9.69529e+06		Not Found	Not Found	High	High	High	5.382e-05	1.52e-06	4.42	30.03
Q9DCI3	STARD3 N-terminal-like protein OS=Mus musculus OX=10090 GN=Stard3nl PE=1 SV=2	[K].VLILGYAVCR.[L]	1xCarbamidomethyl [C9]	0.00135503	0.000191017	1	1	10	Q9DCI3 [110-119]	Q9DCI3 1xCarbamidomethyl [C118]	0	1163.66	100	1e-17	2.47358e-17			1.01685e+08		13.41			1.11833e+08	92457880		Not Found	Not Found	High	High	High	5.382e-05	7.365e-05	2.99	43.26
P84075	Neuron-specific calcium-binding protein hippocalcin OS=Mus musculus OX=10090 GN=Hpca PE=1 SV=2	[K].DCPTGILNVDEFKK.[I]	1xCarbamidomethyl [C2]	0.00445357	0.000191017	1	1	4	P84075 [37-50]	P84075 1xCarbamidomethyl [C38]	1	1635.8	100	1e-17	2.47358e-17			3.81334e+06		2.06			3.75813e+06	3869370		Not Found	Not Found	High	High	High	5.382e-05	0.0003585	2.66	38.56
P84075	Neuron-specific calcium-binding protein hippocalcin OS=Mus musculus OX=10090 GN=Hpca PE=1 SV=2	[K].DCPTGILNVDEFK.[K]	1xCarbamidomethyl [C2]	0.000306968	0.000191017	1	1	2	P84075 [37-49]	P84075 1xCarbamidomethyl [C38]	0	1507.71	100	1e-17	2.47358e-17			2.48485e+06		14.57			2.75542e+06	2.24085e+06		Not Found	Not Found	High	High	High	5.382e-05	1.027e-05	2.1	46.87
Q5RJI2	Choline transporter-like protein 5 OS=Mus musculus OX=10090 GN=Slc44a5 PE=2 SV=1	[K].DCPGASCNFAFYGGR.[S]	2xCarbamidomethyl [C2; C7]	5.9576e-05	0.000191017	1	1	3	Q5RJI2 [426-440]	Q5RJI2 2xCarbamidomethyl [C427; C432]	0	1678.67	100	1e-17	2.47358e-17			3.97857e+06		4.62			4.1107e+06	3850689		Not Found	High	High	Peak Found	High	5.382e-05	1.151e-06	2.67	38.68
Q9CRD2	ER membrane protein complex subunit 2 OS=Mus musculus OX=10090 GN=Emc2 PE=1 SV=1	[R].DDLALFCLQELR.[R]	1xCarbamidomethyl [C7]	2.15991e-05	0.000191017	1	1	5	Q9CRD2 [69-80]	Q9CRD2 1xCarbamidomethyl [C75]	0	1492.75	100	1e-17	2.47358e-17			9.80127e+06		79.22			1.84593e+07	5.20415e+06		High	High	High	High	High	5.382e-05	2.992e-07	3.22	52.89
Q8BY89	Choline transporter-like protein 2 OS=Mus musculus OX=10090 GN=Slc44a2 PE=1 SV=2	[R].DGECPAVITPSKPLAQR.[C]	1xCarbamidomethyl [C4]	2.72376e-08	0.000191017	1	1	8	Q8BY89 [155-171]	Q8BY89 1xCarbamidomethyl [C158]	0	1838.94	100	1e-17	2.47358e-17			2.04575e+07		18.22			1.7972e+07	23286675		Not Found	Not Found	High	High	High	5.382e-05	4.17e-11	3.31	33.39
Q3TD49	Signal peptide peptidase-like 2B OS=Mus musculus OX=10090 GN=Sppl2b PE=1 SV=2	[R].DYCILYNPQWAHLPHDLSK.[V]	1xCarbamidomethyl [C3]	3.35537e-10	0.000191017	1	1	5	Q3TD49 [37-55]	Q3TD49 1xCarbamidomethyl [C39]	0	2370.13	100	1e-17	2.47358e-17			7.3988e+06		12.77			6.75849e+06	8099776		Not Found	Not Found	High	High	High	5.382e-05	1.203e-13	4.77	45.45
Q9CZ52	Anthrax toxin receptor 1 OS=Mus musculus OX=10090 GN=Antxr1 PE=1 SV=2	[R].DLGAIVYCVGVK.[D]	1xCarbamidomethyl [C8]	0.000684051	0.000191017	1	1	2	Q9CZ52 [168-179]	Q9CZ52 1xCarbamidomethyl [C175]	0	1293.69	100	1e-17	2.47358e-17			1.51129e+06		26.98			1.83329e+06	1245846		Not Found	Not Found	High	High	High	5.382e-05	2.984e-05	2.52	47.47
B2RPY5	G-protein coupled receptor 161 OS=Mus musculus OX=10090 GN=Gpr161 PE=1 SV=1	[K].VHCGTVVTVEEDSQR.[S]	1xCarbamidomethyl [C3]	3.58719e-05	0.000191017	1	1	2	B2RPY5 [238-252]	B2RPY5 1xCarbamidomethyl [C240]	0	1715.8	100	1e-17	2.47358e-17			2.34865e+06		2.38			2.30949e+06	2.38847e+06		Not Found	Not Found	High	High	High	5.382e-05	5.913e-07	2.85	24.57
Q8BIJ6	Isoleucine--tRNA ligase, mitochondrial OS=Mus musculus OX=10090 GN=Iars2 PE=1 SV=1	[K].VHFVPGWDCHGLPIETK.[V]	1xCarbamidomethyl [C9]	0.00701772	0.000191017	1	1	1	Q8BIJ6 [147-163]	Q8BIJ6 1xCarbamidomethyl [C155]	0	1991.98	100	1e-17	2.47358e-17			961924		45.77			687607	1.34568e+06		Not Found	Not Found	Peak Found	High	High	5.382e-05	0.0006587	2.23	38.59
Q91VK4	Integral membrane protein 2C OS=Mus musculus OX=10090 GN=Itm2c PE=1 SV=2	[R].DKEALGSFIYHLCNGK.[D]	1xCarbamidomethyl [C13]	5.97366e-07	0.000191017	1	1	3	Q91VK4 [212-227]	Q91VK4 1xCarbamidomethyl [C224]	1	1851.91	100	1e-17	2.47358e-17			3.50789e+06		5.98			3.65953e+06	3.36254e+06		High	Not Found	High	High	High	5.382e-05	2.533e-09	4.13	39.14
Q8JZM4	Delta and Notch-like epidermal growth factor-related receptor OS=Mus musculus OX=10090 GN=Dner PE=1 SV=1	[R].DLINGYECVCLAEYK.[G]	2xCarbamidomethyl [C8; C10]	0.00025543	0.000191017	1	1	1	Q8JZM4 [522-536]	Q8JZM4 2xCarbamidomethyl [C529; C531]	0	1846.84	100	1e-17	2.47358e-17			1.97685e+06		40.11			2.64609e+06	1.47687e+06		Not Found	Not Found	High	Peak Found	High	5.382e-05	7.994e-06	2.71	47.62
P62192	26S proteasome regulatory subunit 4 OS=Mus musculus OX=10090 GN=Psmc1 PE=1 SV=1	[K].DLLEPGCSVLLNHK.[V]	1xCarbamidomethyl [C7]	0.000540667	0.000191017	1	1	3	P62192 [142-155]	P62192 1xCarbamidomethyl [C148]	0	1594.83	100	1e-17	2.47358e-17			2.30243e+06		21.52			2.68409e+06	1.97503e+06		Not Found	High	High	High	High	5.382e-05	2.179e-05	2.25	40.04
Q63844	Mitogen-activated protein kinase 3 OS=Mus musculus OX=10090 GN=Mapk3 PE=1 SV=5	[R].DLKPSNLLINTTCDLK.[I]	1xCarbamidomethyl [C13]	5.10527e-05	0.000191017	1	2	18	Q63844 [167-182]	Q63844 1xCarbamidomethyl [C179]	0	1844.98	100	1e-17	2.47358e-17			1.0069e+07		4.84			9.73014e+06	1.04197e+07		High	High	High	High	High	5.382e-05	9.445e-07	2.92	43.39
Q920E5	Farnesyl pyrophosphate synthase OS=Mus musculus OX=10090 GN=Fdps PE=1 SV=1	[K].VGTDIQDNKCSWLVVQCLLR.[A]	2xCarbamidomethyl [C10; C17]	0.000318462	0.000191017	1	1	1	Q920E5 [258-277]	Q920E5 2xCarbamidomethyl [C267; C274]	1	2404.21	100	1e-17	2.47358e-17			6.48764e+06		37.17			8.49139e+06	4956728		Not Found	Not Found	High	Peak Found	High	5.382e-05	1.071e-05	3.36	49.86
P41216	Long-chain-fatty-acid--CoA ligase 1 OS=Mus musculus OX=10090 GN=Acsl1 PE=1 SV=2	[R].VKPKPPEPEDLAIICFTSGTTGNPK.[G]	1xCarbamidomethyl [C15]	1.86456e-05	0.000191017	1	1	2	P41216 [261-285]	P41216 1xCarbamidomethyl [C275]	0	2696.4	100	1e-17	2.47358e-17			8.26882e+06		10.41			7.68114e+06	8901465		Not Found	Not Found	High	High	High	5.382e-05	2.46e-07	4.63	39.76
P35413	G-protein coupled receptor 3 OS=Mus musculus OX=10090 GN=Gpr3 PE=2 SV=1	[R].DGLTTCGVVYPLSK.[N]	1xCarbamidomethyl [C6]	0.000532776	0.000191017	1	1	1	P35413 [179-192]	P35413 1xCarbamidomethyl [C184]	0	1509.76	100	1e-17	2.47358e-17			1.10965e+07		26.09			9.20722e+06	13373566		Not Found	Not Found	Peak Found	High	High	5.382e-05	2.124e-05	3.13	42.95
Q03141	MAP/microtubule affinity-regulating kinase 3 OS=Mus musculus OX=10090 GN=Mark3 PE=1 SV=2	[K].VLDANNCDYEQR.[E]	1xCarbamidomethyl [C7]	2.30767e-05	0.000191017	1	1	4	Q03141 [682-693]	Q03141 1xCarbamidomethyl [C688]	0	1496.64	100	1e-17	2.47358e-17			1.91522e+06		17.97			2.17624e+06	1.68551e+06		Not Found	High	High	High	High	5.382e-05	3.285e-07	3.21	24.82
Q05512	Serine/threonine-protein kinase MARK2 OS=Mus musculus OX=10090 GN=Mark2 PE=1 SV=3	[K].VLDANSCQSELHER.[Y]	1xCarbamidomethyl [C7]	6.56397e-06	0.000191017	1	1	3	Q05512 [705-718]	Q05512 1xCarbamidomethyl [C711]	0	1657.76	100	1e-17	2.47358e-17			2.7994e+06		41.51			3.78804e+06	2.06879e+06		Not Found	High	High	High	High	5.382e-05	6.167e-08	3.54	23.87
Q9DAW9	Calponin-3 OS=Mus musculus OX=10090 GN=Cnn3 PE=1 SV=1	[K].DGIILCELINK.[L]	1xCarbamidomethyl [C6]	0.00270324	0.000191017	1	1	3	Q9DAW9 [54-64]	Q9DAW9 1xCarbamidomethyl [C59]	0	1287.7	100	1e-17	2.47358e-17			2.15939e+06		23.15			2.54717e+06	1.83064e+06		Not Found	High	High	High	High	5.382e-05	0.0001843	1.77	50.49
E9Q7X7	Neurexin-2 OS=Mus musculus OX=10090 GN=Nrxn2 PE=1 SV=1	[R].DGFQGCLASVDLNGR.[L]	1xCarbamidomethyl [C6]	1.05855e-05	0.000191017	1	2	5	E9Q7X7 [1060-1074]	E9Q7X7 1xCarbamidomethyl [C1065]	0	1608.74	100	1e-17	2.47358e-17			4.43884e+06		11.84			4.08143e+06	4827550		High	High	High	High	High	5.382e-05	1.162e-07	3.17	43.42
Q8VDN2; Q6PIC6; Q6PIE5	Sodium/potassium-transporting ATPase subunit alpha-1 OS=Mus musculus OX=10090 GN=Atp1a1 PE=1 SV=1 Sodium/potassium-transporting ATPase subunit alpha-3 OS=Mus musculus OX=10090 GN=Atp1a3 PE=1 SV=1 Sodium/potassium-transporting ATPase subunit alpha-2 OS=Mus musculus OX=10090 GN=Atp1a2 PE=1 SV=1	[R].DGPNALTPPPTTPEWVKFCR.[Q]	1xCarbamidomethyl [C19]	1.56294e-05	0.000191017	3	3	1	Q8VDN2 [75-94]; Q6PIC6 [65-84]; Q6PIE5 [73-92]	Q8VDN2 1xCarbamidomethyl [C93]; Q6PIC6 1xCarbamidomethyl [C83]; Q6PIE5 1xCarbamidomethyl [C91]	1	2283.12	100	1e-17	2.47358e-17			4.17724e+06		47.44			5.92153e+06	2.94676e+06	Shared	Not Found	Not Found	High	Peak Found	High	5.382e-05	1.949e-07	3.5	45.14
Q61598	Rab GDP dissociation inhibitor beta OS=Mus musculus OX=10090 GN=Gdi2 PE=1 SV=1	[R].VICILSHPIK.[N]	1xCarbamidomethyl [C3]	0.00039125	0.000191017	1	1	2	Q61598 [300-309]	Q61598 1xCarbamidomethyl [C302]	0	1179.69	100	1e-17	2.47358e-17			2.65352e+06		18.09			2.33326e+06	3017738		Not Found	Not Found	High	High	High	5.382e-05	1.418e-05	2.42	35.44
Q60930	Voltage-dependent anion-selective channel protein 2 OS=Mus musculus OX=10090 GN=Vdac2 PE=1 SV=2	[K].VCEDFDTSVNLAWTSGTNCTR.[F]	1xCarbamidomethyl [C]; 1xNethylmaleimide [C]	3.48323e-05	0.000191017	1	1	10	Q60930 [210-230]	Q60930 1xCarbamidomethyl [C]	0	2501.07	100	1e-17	2.47358e-17			1.59177e+07		23.42			1.88132e+07	13467916		Not Found	High	High	High	High	5.382e-05	5.641e-07	3.54	49.12
Q9JJV4	Voltage-dependent calcium channel gamma-4 subunit OS=Mus musculus OX=10090 GN=Cacng4 PE=1 SV=1	[R].VCCIEGIYRGHCFR.[I]	3xCarbamidomethyl [C2; C3; C12]	0.00154667	0.000191017	1	1	5	Q9JJV4 [69-82]	Q9JJV4 3xCarbamidomethyl [C70; C71; C80]	1	1826.82	100	1e-17	2.47358e-17			1.50954e+07		2.03			1.48798e+07	15314132		Not Found	Not Found	High	High	High	5.382e-05	8.784e-05	2.05	31.47
Q6PI62	Probable G-protein coupled receptor 173 OS=Mus musculus OX=10090 GN=Gpr173 PE=1 SV=1	[R].EEDQCIFEHR.[Y]	1xCarbamidomethyl [C5]	0.0025118	0.000191017	1	1	2	Q6PI62 [170-179]	Q6PI62 1xCarbamidomethyl [C174]	0	1362.57	100	1e-17	2.47358e-17			1.99056e+06		17.15			1.76211e+06	2.24862e+06		Not Found	Not Found	High	High	High	5.382e-05	0.000167	1.01	26.32
Q8BGA3	Leucine-rich repeat transmembrane neuronal protein 2 OS=Mus musculus OX=10090 GN=Lrrtm2 PE=2 SV=1	[R].VCALASWLGSFQGR.[W]	1xCarbamidomethyl [C2]	0.00256777	0.000191017	1	1	1	Q8BGA3 [319-332]	Q8BGA3 1xCarbamidomethyl [C320]	0	1551.77	100	1e-17	2.47358e-17			1.94325e+06		58.68			1.24953e+06	3.0221e+06		Not Found	Not Found	Peak Found	High	High	5.382e-05	0.0001727	2.66	51.14
Q9Z2I0	Mitochondrial proton/calcium exchanger protein OS=Mus musculus OX=10090 GN=Letm1 PE=1 SV=1	[K].EEIDILSDACSK.[L]	1xCarbamidomethyl [C10]	0.00153534	0.000191017	1	1	2	Q9Z2I0 [542-553]	Q9Z2I0 1xCarbamidomethyl [C551]	0	1379.64	100	1e-17	2.47358e-17			2.42637e+06		48.31			3.46354e+06	1699781		Not Found	Not Found	High	High	High	5.382e-05	8.735e-05	2.09	37.52
P48302	Endothelin receptor type B OS=Mus musculus OX=10090 GN=Ednrb PE=2 SV=1	[R].VCMLNPFQK.[T]	1xCarbamidomethyl [C2]	0.00226633	0.000191017	1	1	2	P48302 [254-262]	P48302 1xCarbamidomethyl [C255]	0	1136.56	100	1e-17	2.47358e-17			1.01904e+07		43.17			1.39682e+07	7434326		Not Found	Not Found	High	High	High	5.382e-05	0.0001467	2.66	39.35
Q9CZX7	Type 2 phosphatidylinositol 4,5-bisphosphate 4-phosphatase OS=Mus musculus OX=10090 GN=Pip4p2 PE=1 SV=1	[R].VCQSLINLDGK.[L]	1xCarbamidomethyl [C2]	0.00012336	0.000191017	1	1	2	Q9CZX7 [60-70]	Q9CZX7 1xCarbamidomethyl [C61]	0	1246.65	100	1e-17	2.47358e-17			4.78317e+06		41.07			6.45012e+06	3.54702e+06		Not Found	Not Found	High	High	High	5.382e-05	3.043e-06	3	35.67
Q9CR89	Endoplasmic reticulum-Golgi intermediate compartment protein 2 OS=Mus musculus OX=10090 GN=Ergic2 PE=1 SV=1	[R].EDDSSLTPDACRIHGHLYVNK.[V]	1xCarbamidomethyl [C11]	4.53869e-05	0.000191017	1	1	6	Q9CR89 [160-180]	Q9CR89 1xCarbamidomethyl [C170]	1	2427.14	100	1e-17	2.47358e-17			2.50413e+07		12.31			2.7325e+07	2.29485e+07		Not Found	Not Found	High	High	High	5.382e-05	8.012e-07	3.67	29.84
Q9WV18	Gamma-aminobutyric acid type B receptor subunit 1 OS=Mus musculus OX=10090 GN=Gabbr1 PE=1 SV=1	[K].EDIDVSILPQLEHCSSK.[K]	1xCarbamidomethyl [C14]	1.03546e-05	0.000191017	1	1	8	Q9WV18 [747-763]	Q9WV18 1xCarbamidomethyl [C760]	0	1969.95	100	1e-17	2.47358e-17			1.40219e+07		38.8			1.85815e+07	10581106		Not Found	High	High	High	High	5.382e-05	1.131e-07	3.39	43.73
Q9Z2H5	Band 4.1-like protein 1 OS=Mus musculus OX=10090 GN=Epb41l1 PE=1 SV=2	[K].VCIEHHTFFR.[L]	1xCarbamidomethyl [C2]	0.000320812	0.000191017	1	1	2	Q9Z2H5 [366-375]	Q9Z2H5 1xCarbamidomethyl [C367]	0	1345.65	100	1e-17	2.47358e-17			7.97132e+06		8.72			7.49412e+06	8478911		Not Found	Not Found	Peak Found	High	High	5.382e-05	1.088e-05	2.44	29.52
P60202	Myelin proteolipid protein OS=Mus musculus OX=10090 GN=Plp1 PE=1 SV=2	[R].VCHCLGKWLGHPDK.[F]	2xCarbamidomethyl [C2; C4]	3.97609e-05	0.000191017	1	1	4	P60202 [138-151]	P60202 2xCarbamidomethyl [C139; C141]	1	1706.83	100	1e-17	2.47358e-17			3.2224e+07		20			2.79471e+07	37155343		Not Found	Not Found	High	High	High	5.382e-05	6.763e-07	3.36	28.04
Q8CH72	E3 ubiquitin-protein ligase TRIM32 OS=Mus musculus OX=10090 GN=Trim32 PE=1 SV=2	[R].EGLTCPVGIALTPK.[G]	1xCarbamidomethyl [C5]	0.000394137	0.000191017	1	1	2	Q8CH72 [616-629]	Q8CH72 1xCarbamidomethyl [C620]	0	1455.79	100	1e-17	2.47358e-17			5.24749e+06		27.56			6.39282e+06	4307360		Not Found	High	High	Peak Found	High	5.382e-05	1.426e-05	2.97	43.05
Q8BZB3	Transmembrane protein 266 OS=Mus musculus OX=10090 GN=Tmem266 PE=1 SV=3	[R].EGSDWLKPCCGK.[R]	2xCarbamidomethyl [C9; C10]	0.00299597	0.000191017	1	1	3	Q8BZB3 [75-86]	Q8BZB3 2xCarbamidomethyl [C83; C84]	0	1436.63	100	1e-17	2.47358e-17			3.57307e+06		25.19			2.9843e+06	4.27799e+06		Not Found	Not Found	High	High	High	5.382e-05	0.0002115	2.31	28.91
Q8R570	Synaptosomal-associated protein 47 OS=Mus musculus OX=10090 GN=Snap47 PE=1 SV=1	[K].EGVSSTCEPFGK.[E]	1xCarbamidomethyl [C7]	0.00134511	0.000191017	1	1	2	Q8R570 [194-205]	Q8R570 1xCarbamidomethyl [C200]	0	1297.57	100	1e-17	2.47358e-17			3.2174e+06		43.43			4.41915e+06	2.34246e+06		Not Found	Not Found	High	High	High	5.382e-05	7.316e-05	2.44	28.01
Q9CZ13	Cytochrome b-c1 complex subunit 1, mitochondrial OS=Mus musculus OX=10090 GN=Uqcrc1 PE=1 SV=2	[R].VASEQSSHATCTVGVWIDAGSR.[Y]	1xCarbamidomethyl [C11]	4.16393e-12	0.000191017	1	1	2	Q9CZ13 [59-80]	Q9CZ13 1xCarbamidomethyl [C69]	0	2318.08	100	1e-17	2.47358e-17			7.83919e+06		24.95			9.36887e+06	6.55926e+06		Not Found	Not Found	High	High	High	5.382e-05	3.509e-16	4.62	35.78
Q9WV08	Apelin receptor OS=Mus musculus OX=10090 GN=Aplnr PE=1 SV=1	[R].EFDWPFGTFSCK.[L]	1xCarbamidomethyl [C11]	0.00310801	0.000191017	1	1	2	Q9WV08 [90-101]	Q9WV08 1xCarbamidomethyl [C100]	0	1520.65	100	1e-17	2.47358e-17			7.56364e+06		51.33			1.10633e+07	5171013		Not Found	High	Peak Found	High	High	5.382e-05	0.0002235	2.55	52.58
Q8BGZ1	Hippocalcin-like protein 4 OS=Mus musculus OX=10090 GN=Hpcal4 PE=1 SV=3	[R].EFICALSVTSR.[G]	1xCarbamidomethyl [C4]	0.000237325	0.000191017	1	1	3	Q8BGZ1 [84-94]	Q8BGZ1 1xCarbamidomethyl [C87]	0	1282.65	100	1e-17	2.47358e-17			6.82604e+06		34.68			8.76795e+06	5314221		Not Found	High	High	High	High	5.382e-05	7.296e-06	2.84	39.88
Q9CPV7	Palmitoyltransferase ZDHHC6 OS=Mus musculus OX=10090 GN=Zdhhc6 PE=1 SV=1	[R].EGCDQYSLTIEQLK.[Q]	1xCarbamidomethyl [C3]	7.82009e-05	0.000191017	1	1	4	Q9CPV7 [293-306]	Q9CPV7 1xCarbamidomethyl [C295]	0	1683.79	100	1e-17	2.47358e-17			4.44774e+06		42.78			6.07792e+06	3.25479e+06		Not Found	High	High	High	High	5.382e-05	1.661e-06	2.44	40.71
Q80X81	Acetyl-Coenzyme A acetyltransferase 3 OS=Mus musculus OX=10090 GN=Acat3 PE=1 SV=1	[K].VAPEEVSEVIFGHVLTAGCGQNPTR.[Q]	1xCarbamidomethyl [C19]	1.0445e-06	0.000191017	1	2	2	Q80X81 [47-71]	Q80X81 1xCarbamidomethyl [C65]	0	2667.32	100	1e-17	2.47358e-17			4.39381e+06		14.9			4.88394e+06	3.95287e+06		Not Found	Not Found	High	High	High	5.382e-05	5.334e-09	4.65	49.59
Q9CQY6	Ubiquinol-cytochrome-c reductase complex assembly factor 2 OS=Mus musculus OX=10090 GN=Uqcc2 PE=1 SV=1	[R].EGENTQIAEPEACDQMYESLAR.[L]	1xCarbamidomethyl [C13]	4.47846e-06	0.000191017	1	1	3	Q9CQY6 [41-62]	Q9CQY6 1xCarbamidomethyl [C53]	0	2541.09	100	1e-17	2.47358e-17			5.09994e+06		29.45			6.30004e+06	4128443		Not Found	Not Found	High	High	High	5.382e-05	3.688e-08	3.77	41.19
Q8BXA0	Leucine-rich repeat and fibronectin type-III domain-containing protein 5 OS=Mus musculus OX=10090 GN=Lrfn5 PE=1 SV=1	[R].EDDLETCASPALLTGR.[Y]	1xCarbamidomethyl [C7]	0.00215274	0.000191017	1	1	2	Q8BXA0 [257-272]	Q8BXA0 1xCarbamidomethyl [C263]	0	1747.82	100	1e-17	2.47358e-17			1.66073e+06		7.47			1.75085e+06	1.57526e+06		Not Found	Not Found	High	High	High	5.382e-05	0.0001367	2.53	41.85
Q9JJY3	Sphingomyelin phosphodiesterase 3 OS=Mus musculus OX=10090 GN=Smpd3 PE=1 SV=1	[R].IVGYIACTHLHAPPEDSAVR.[C]	1xCarbamidomethyl [C7]	6.13152e-10	0.000191017	1	1	6	Q9JJY3 [451-470]	Q9JJY3 1xCarbamidomethyl [C457]	0	2206.11	100	1e-17	2.47358e-17			4.01716e+06		23.63			3.39371e+06	4755143		High	Not Found	High	High	High	5.382e-05	2.676e-13	4.54	35.18
Q9QY81	Nuclear pore membrane glycoprotein 210 OS=Mus musculus OX=10090 GN=Nup210 PE=1 SV=2	[R].EAIEALHPESLISCQLQFK.[Q]	1xCarbamidomethyl [C14]	7.39329e-07	0.000191017	1	1	3	Q9QY81 [1598-1616]	Q9QY81 1xCarbamidomethyl [C1611]	0	2213.13	100	1e-17	2.47358e-17			4.14307e+06		4.83			4.00384e+06	4287145		Not Found	Not Found	High	High	High	5.382e-05	3.359e-09	3.42	47.19
Q6NXK8	Acid-sensing ion channel 1 OS=Mus musculus OX=10090 GN=Asic1 PE=1 SV=1	[K].ECADPALDFLVEK.[D]	1xCarbamidomethyl [C2]	0.00126831	0.000191017	1	1	2	Q6NXK8 [342-354]	Q6NXK8 1xCarbamidomethyl [C343]	0	1506.71	100	1e-17	2.47358e-17			2.50365e+06		27.82			3.05598e+06	2.05115e+06		High	Not Found	Peak Found	High	High	5.382e-05	6.787e-05	2.37	47.88
Q8BLK3	Limbic system-associated membrane protein OS=Mus musculus OX=10090 GN=Lsamp PE=1 SV=1	[K].VDVYDEGSYTCSVQTQHEPK.[T]	1xCarbamidomethyl [C11]	5.20881e-09	0.000191017	1	1	5	Q8BLK3 [101-120]	Q8BLK3 1xCarbamidomethyl [C111]	0	2342.02	100	1e-17	2.47358e-17			2.6643e+06		5.8			2.55712e+06	2775977		High	High	High	High	High	5.382e-05	4.615e-12	4.04	29.3
Q9D113	DNL-type zinc finger protein OS=Mus musculus OX=10090 GN=Dnlz PE=1 SV=1	[R].VEADHYQLVYTCK.[V]	1xCarbamidomethyl [C12]	0.00187226	0.000191017	1	1	2	Q9D113 [68-80]	Q9D113 1xCarbamidomethyl [C79]	0	1625.76	100	1e-17	2.47358e-17			2.42635e+06		34.6			3.11454e+06	1.89022e+06		Not Found	High	High	Peak Found	High	5.382e-05	0.0001134	2.93	31.29
Q9CZC8	Secernin-1 OS=Mus musculus OX=10090 GN=Scrn1 PE=1 SV=1	[K].VECTYISIDQVPR.[T]	1xCarbamidomethyl [C3]	0.00322424	0.000191017	1	1	3	Q9CZC8 [52-64]	Q9CZC8 1xCarbamidomethyl [C54]	0	1579.78	100	1e-17	2.47358e-17			1.6781e+06		9.61			1.79634e+06	1.56765e+06		High	High	Peak Found	High	High	5.382e-05	0.0002331	1.9	38.96
O70318	Band 4.1-like protein 2 OS=Mus musculus OX=10090 GN=Epb41l2 PE=1 SV=2	[K].VCVEHHTFYR.[L]	1xCarbamidomethyl [C2]	0.00126831	0.000191017	1	1	4	O70318 [480-489]	O70318 1xCarbamidomethyl [C481]	0	1347.63	100	1e-17	2.47358e-17			2.68968e+06		51.59			3.94244e+06	1.835e+06		High	High	High	High	High	5.382e-05	6.778e-05	2.78	23.5
P35486	Pyruvate dehydrogenase E1 component subunit alpha, somatic form, mitochondrial OS=Mus musculus OX=10090 GN=Pdha1 PE=1 SV=1	[R].VDGMDILCVR.[E]	1xCarbamidomethyl [C8]	0.00242123	0.000191017	1	1	1	P35486 [254-263]	P35486 1xCarbamidomethyl [C261]	0	1177.57	100	1e-17	2.47358e-17			2.40056e+06		13.66			2.64475e+06	2.17892e+06		Not Found	Not Found	Peak Found	High	High	5.382e-05	0.0001604	2.08	43.56
O08842	GDNF family receptor alpha-2 OS=Mus musculus OX=10090 GN=Gfra2 PE=1 SV=2	[K].ECQAALEVLQESPLYDCR.[C]	2xCarbamidomethyl [C2; C17]	8.54137e-05	0.000191017	1	1	6	O08842 [77-94]	O08842 2xCarbamidomethyl [C78; C93]	0	2181	100	1e-17	2.47358e-17			1.98298e+06		12.14			2.16117e+06	1.81948e+06		High	High	High	High	High	5.382e-05	1.875e-06	3.5	48.62
Q924L1	LETM1 domain-containing protein 1 OS=Mus musculus OX=10090 GN=Letmd1 PE=1 SV=1	[R].QLTDLCTK.[V]	1xCarbamidomethyl [C6]	0.00997376	0.00036242	1	1	2	Q924L1 [213-220]	Q924L1 1xCarbamidomethyl [C218]	0	978.492	100	1e-17	2.47358e-17			4.1931e+06		1.92			4.25035e+06	4.13661e+06		Not Found	High	High	Peak Found	High	9.925e-05	0.001051	1.89	26.28
P16054	Protein kinase C epsilon type OS=Mus musculus OX=10090 GN=Prkce PE=1 SV=1	[R].RCETNVAPNCGVDAR.[G]	2xCarbamidomethyl [C2; C10]	0.0105749	0.00036242	1	1	2	P16054 [283-297]	P16054 2xCarbamidomethyl [C284; C292]	1	1718.77	100	1e-17	2.47358e-17			1.72297e+06		0.39			1.72777e+06	1.71818e+06		Not Found	Not Found	High	High	High	9.925e-05	0.001135	2.85	22.18
P15209	BDNF/NT-3 growth factors receptor OS=Mus musculus OX=10090 GN=Ntrk2 PE=1 SV=1	[R].NCLVGENLLVK.[I]	1xCarbamidomethyl [C2]	0.0090024	0.00036242	1	1	3	P15209 [680-690]	P15209 1xCarbamidomethyl [C681]	0	1258.68	100	1e-17	2.47358e-17			3.5519e+06		4.41			3.66447e+06	3442798		Not Found	High	High	High	High	9.925e-05	0.0009178	1.54	38.3
P16054	Protein kinase C epsilon type OS=Mus musculus OX=10090 GN=Prkce PE=1 SV=1	[K].RCHELIITK.[C]	1xCarbamidomethyl [C2]	0.0110493	0.00036242	1	1	2	P16054 [211-219]	P16054 1xCarbamidomethyl [C212]	1	1169.65	100	1e-17	2.47358e-17			3.06372e+06		49.61			4.41914e+06	2.12402e+06		Not Found	High	High	Peak Found	High	9.925e-05	0.001211	1.82	24.32
Q5Y5T2	Palmitoyltransferase ZDHHC18 OS=Mus musculus OX=10090 GN=Zdhhc18 PE=1 SV=4	[R].TSHCSVCDNCVER.[F]	3xCarbamidomethyl [C4; C7; C10]	0.010047	0.00036242	1	1	5	Q5Y5T2 [197-209]	Q5Y5T2 3xCarbamidomethyl [C200; C203; C206]	0	1623.63	100	1e-17	2.47358e-17			4.68398e+06		26.35			3.87921e+06	5.65571e+06		Not Found	Not Found	High	High	High	9.925e-05	0.001062	2.64	18.87
Q60930	Voltage-dependent anion-selective channel protein 2 OS=Mus musculus OX=10090 GN=Vdac2 PE=1 SV=2	[K].YKWCEYGLTFTEK.[W]	1xCarbamidomethyl [C4]	0.0104213	0.00036242	1	1	2	Q60930 [74-86]	Q60930 1xCarbamidomethyl [C77]	1	1724.8	100	1e-17	2.47358e-17			5.01639e+06		13.72			5.52927e+06	4.55108e+06		Not Found	Not Found	High	Peak Found	High	9.925e-05	0.001123	1.93	38.74
P70310	Neurotensin receptor type 2 OS=Mus musculus OX=10090 GN=Ntsr2 PE=2 SV=2	[R].VCTVLVSR.[A]	1xCarbamidomethyl [C2]	0.0101208	0.00036242	1	1	4	P70310 [193-200]	P70310 1xCarbamidomethyl [C194]	0	933.519	100	1e-17	2.47358e-17			2.73678e+07		13.75			3.01711e+07	24824978		Not Found	High	High	High	High	9.925e-05	0.001076	2.01	28.59
Q80X80	Phospholipid transfer protein C2CD2L OS=Mus musculus OX=10090 GN=C2cd2l PE=1 SV=3	[R].RQVCPLTPGPGK.[S]	1xCarbamidomethyl [C4]	0.0122401	0.00036242	1	1	5	Q80X80 [382-393]	Q80X80 1xCarbamidomethyl [C385]	1	1309.7	100	1e-17	2.47358e-17			3.40132e+06		18.74			3.88629e+06	2.97687e+06		Not Found	High	High	High	High	9.925e-05	0.001391	2.45	23.84
Q8BWY3	Eukaryotic peptide chain release factor subunit 1 OS=Mus musculus OX=10090 GN=Etf1 PE=1 SV=4	[R].YVLHCQGTEEEK.[I]	1xCarbamidomethyl [C5]	0.0108095	0.00036242	1	1	4	Q8BWY3 [331-342]	Q8BWY3 1xCarbamidomethyl [C335]	0	1492.67	100	1e-17	2.47358e-17			1.55486e+06		16.53			1.74856e+06	1.38262e+06		High	High	High	High	High	9.925e-05	0.001169	2.3	21.81
Q9CQE7	Endoplasmic reticulum-Golgi intermediate compartment protein 3 OS=Mus musculus OX=10090 GN=Ergic3 PE=1 SV=1	[K].NPDTIEQCR.[R]	1xCarbamidomethyl [C8]	0.0109688	0.00036242	1	1	3	Q9CQE7 [175-183]	Q9CQE7 1xCarbamidomethyl [C182]	0	1132.51	100	1e-17	2.47358e-17			4.20738e+06		14.36			4.65868e+06	3799797		Not Found	Not Found	High	High	High	9.925e-05	0.001197	1.87	21.16
Q922T2	Microfibril-associated glycoprotein 3 OS=Mus musculus OX=10090 GN=Mfap3 PE=2 SV=1	[R].SVPLPPLILNCR.[A]	1xCarbamidomethyl [C11]	0.00961543	0.00036242	1	1	4	Q922T2 [231-242]	Q922T2 1xCarbamidomethyl [C241]	0	1378.79	100	1e-17	2.47358e-17			1.1996e+07		12.45			1.31029e+07	10982707		Not Found	Not Found	High	High	High	9.925e-05	0.001005	1.73	49
Q6PDI5	Proteasome adapter and scaffold protein ECM29 OS=Mus musculus OX=10090 GN=Ecpas PE=1 SV=3	[K].TSCALTIHAIGR.[Y]	1xCarbamidomethyl [C3]	0.0110493	0.00036242	1	1	2	Q6PDI5 [1452-1463]	Q6PDI5 1xCarbamidomethyl [C1454]	0	1299.68	100	1e-17	2.47358e-17			1.59215e+06		23.6			1.34534e+06	1.88424e+06		Not Found	Not Found	High	High	High	9.925e-05	0.00121	1.71	32.01
Q80UW0	Heparan-sulfate 6-O-sulfotransferase 2 OS=Mus musculus OX=10090 GN=Hs6st2 PE=2 SV=3	[R].WDLGSLCR.[A]	1xCarbamidomethyl [C7]	0.0116296	0.00036242	1	1	2	Q80UW0 [105-112]	Q80UW0 1xCarbamidomethyl [C111]	0	1006.48	100	1e-17	2.47358e-17			4.88726e+06		22.4			5.73381e+06	4.16569e+06		Not Found	Not Found	High	High	High	9.925e-05	0.001301	1.71	40.41
P24270	Catalase OS=Mus musculus OX=10090 GN=Cat PE=1 SV=4	[K].RLCENIAGHLK.[D]	1xCarbamidomethyl [C3]	0.0097572	0.00036242	1	1	1	P24270 [458-468]	P24270 1xCarbamidomethyl [C460]	1	1310.7	100	1e-17	2.47358e-17			2.51223e+06		20.99			2.16335e+06	2917374		Not Found	Not Found	High	Peak Found	High	9.925e-05	0.001027	2.55	25.14
Q5F4S8	Transient receptor potential cation channel, subfamily M, member 3 OS=Mus musculus OX=10090 GN=Trpm3 PE=1 SV=1	[K].RECVHIIPSTK.[D]	1xCarbamidomethyl [C3]	0.00849022	0.00036242	1	1	2	Q5F4S8 [74-84]	Q5F4S8 1xCarbamidomethyl [C76]	1	1339.72	100	1e-17	2.47358e-17			3.85464e+06		19.07			4.41477e+06	3.36557e+06		Not Found	Not Found	High	High	High	9.925e-05	0.0008499	1.87	24.98
Q80T41	Gamma-aminobutyric acid type B receptor subunit 2 OS=Mus musculus OX=10090 GN=Gabbr2 PE=1 SV=2	[R].LYDTECDNAK.[G]	1xCarbamidomethyl [C6]	0.0094066	0.00036242	1	1	3	Q80T41 [102-111]	Q80T41 1xCarbamidomethyl [C107]	0	1228.52	100	1e-17	2.47358e-17			4.29087e+06		29.78			5.31348e+06	3.46507e+06		Not Found	High	High	High	High	9.925e-05	0.0009705	1.56	21.9
P97314	Cysteine and glycine-rich protein 2 OS=Mus musculus OX=10090 GN=Csrp2 PE=1 SV=3	[R].TVYHAEEVQCDGR.[S]	1xCarbamidomethyl [C10]	0.01027	0.00036242	1	1	3	P97314 [16-28]	P97314 1xCarbamidomethyl [C25]	0	1563.69	100	1e-17	2.47358e-17			1.38753e+06		36.96			1.06179e+06	1.81322e+06		High	High	High	Peak Found	High	9.925e-05	0.001093	1.63	22.05
Q9D486	C-Maf-inducing protein OS=Mus musculus OX=10090 GN=Cmip PE=1 SV=3	[R].TLGCHVEILK.[L]	1xCarbamidomethyl [C4]	0.0122401	0.00036242	1	1	2	Q9D486 [452-461]	Q9D486 1xCarbamidomethyl [C455]	0	1169.63	100	1e-17	2.47358e-17			1.93067e+06		10.73			1.7893e+06	2083206		Not Found	Not Found	Peak Found	High	High	9.925e-05	0.001386	2.23	31.45
P62080	Tetraspanin-5 OS=Mus musculus OX=10090 GN=Tspan5 PE=1 SV=1	[K].GPEVSCCIK.[Y]	2xCarbamidomethyl [C6; C7]	0.0090024	0.00036242	1	1	8	P62080 [8-16]	P62080 2xCarbamidomethyl [C13; C14]	0	1049.48	100	1e-17	2.47358e-17			4.86321e+07		20.14			5.6129e+07	42136620		Not Found	Not Found	High	High	High	9.925e-05	0.0009216	2.59	24.12
Q9D6R2	Isocitrate dehydrogenase [NAD] subunit alpha, mitochondrial OS=Mus musculus OX=10090 GN=Idh3a PE=1 SV=1	[K].CSDFTEEICRR.[V]	2xCarbamidomethyl [C1; C9]	0.0118875	0.00036242	1	1	2	Q9D6R2 [351-361]	Q9D6R2 2xCarbamidomethyl [C351; C359]	1	1472.63	100	1e-17	2.47358e-17			5.09284e+06		25.2			6.09782e+06	4.25349e+06		Not Found	High	Peak Found	High	High	9.925e-05	0.001329	2.32	28.03
Q9WTU3; B1AWN6; A2APX8	Sodium channel protein type 8 subunit alpha OS=Mus musculus OX=10090 GN=Scn8a PE=1 SV=1 Sodium channel protein type 2 subunit alpha OS=Mus musculus OX=10090 GN=Scn2a PE=1 SV=1 Sodium channel protein type 1 subunit alpha OS=Mus musculus OX=10090 GN=Scn1a PE=1 SV=1	[K].CPPCWYK.[F]	2xCarbamidomethyl [C1; C4]	0.0112944	0.00036242	3	3	11	Q9WTU3 [717-723]; B1AWN6 [726-732]; A2APX8 [734-740]	Q9WTU3 2xCarbamidomethyl [C717; C720]; B1AWN6 2xCarbamidomethyl [C726; C729]; A2APX8 2xCarbamidomethyl [C734; C737]	0	1010.42	100	1e-17	2.47358e-17			1.05552e+08		17.38			1.19426e+08	93289288	Shared	Not Found	Not Found	High	High	High	9.925e-05	0.001243	1.58	29.17
E9Q557	Desmoplakin OS=Mus musculus OX=10090 GN=Dsp PE=1 SV=1	[K].DFLQGSSCIAGIYNETTKQK.[L]	1xCarbamidomethyl [C8]	0.00880682	0.00036242	1	1	1	E9Q557 [2264-2283]	E9Q557 1xCarbamidomethyl [C2271]	1	2260.09	100	1e-17	2.47358e-17			1.81987e+06		45.01			1.30868e+06	2530737		Not Found	Not Found	Peak Found	High	High	9.925e-05	0.0008969	2.72	42.59
P11881	Inositol 1,4,5-trisphosphate receptor type 1 OS=Mus musculus OX=10090 GN=Itpr1 PE=1 SV=2	[K].LCVQESASVR.[K]	1xCarbamidomethyl [C2]	0.0104213	0.00036242	1	1	2	P11881 [1186-1195]	P11881 1xCarbamidomethyl [C1187]	0	1148.57	100	1e-17	2.47358e-17			2.3089e+06		52.6			3.41237e+06	1.56226e+06		Not Found	High	High	Peak Found	High	9.925e-05	0.001117	1.8	25.34
P47743	Metabotropic glutamate receptor 8 OS=Mus musculus OX=10090 GN=Grm8 PE=1 SV=2	[K].GVPCCWHCER.[C]	3xCarbamidomethyl [C4; C5; C8]	0.0097572	0.00036242	1	1	1	P47743 [531-540]	P47743 3xCarbamidomethyl [C534; C535; C538]	0	1360.53	100	1e-17	2.47358e-17			3.8487e+06		17.23			3.40523e+06	4349934		Not Found	High	Peak Found	Peak Found	High	9.925e-05	0.001029	1.93	24.14
Q8VHW2	Voltage-dependent calcium channel gamma-8 subunit OS=Mus musculus OX=10090 GN=Cacng8 PE=1 SV=1	[R].ICCLEGLK.[R]	2xCarbamidomethyl [C2; C3]	0.00968605	0.00036242	1	1	6	Q8VHW2 [89-96]	Q8VHW2 2xCarbamidomethyl [C90; C91]	0	992.49	100	1e-17	2.47358e-17			4.27689e+07		7.75			4.04873e+07	45179120		Not Found	Not Found	High	High	High	9.925e-05	0.001011	2.12	31.6
Q8BPM0	Disheveled-associated activator of morphogenesis 1 OS=Mus musculus OX=10090 GN=Daam1 PE=1 SV=4	[R].AQNCNILLSR.[L]	1xCarbamidomethyl [C4]	0.0094066	0.00036242	1	1	1	Q8BPM0 [692-701]	Q8BPM0 1xCarbamidomethyl [C695]	0	1188.62	100	1e-17	2.47358e-17			2.33789e+06		3.98			2.40471e+06	2.27293e+06		Not Found	Not Found	High	Peak Found	High	9.925e-05	0.0009709	1.45	32.37
Q9DB75	Cell death-inducing p53-target protein 1 OS=Mus musculus OX=10090 GN=Cdip1 PE=2 SV=1	[K].AYICTYKR.[L]	1xCarbamidomethyl [C4]	0.00818495	0.00036242	1	1	7	Q9DB75 [199-206]	Q9DB75 1xCarbamidomethyl [C202]	1	1074.54	100	1e-17	2.47358e-17			2.57401e+07		8.48			2.73334e+07	2.42396e+07		Not Found	High	High	High	High	9.925e-05	0.0008138	2.36	22.65
Q6PAK3	Protein arginine N-methyltransferase 8 OS=Mus musculus OX=10090 GN=Prmt8 PE=1 SV=2	[K].GQLCETSVSNDYK.[M]	1xCarbamidomethyl [C4]	0.0109688	0.00036242	1	1	1	Q6PAK3 [380-392]	Q6PAK3 1xCarbamidomethyl [C383]	0	1500.66	100	1e-17	2.47358e-17			3.02255e+06		43.32			2.20261e+06	4.14773e+06		Not Found	Not Found	High	Peak Found	High	9.925e-05	0.001196	1.92	25.53
Q8K449	ATP-binding cassette sub-family A member 9 OS=Mus musculus OX=10090 GN=Abca9 PE=1 SV=2	[R].CIGSIQHLK.[SN]	1xCarbamidomethyl [C1]	0.00842828	0.00036242	1	4	6	Q8K449 [1500-1508]	Q8K449 1xCarbamidomethyl [C1500]	0	1055.57	100	1e-17	2.47358e-17			1.27311e+06		5.31			1.22619e+06	1.32183e+06		Not Found	Not Found	High	High	High	9.925e-05	0.0008446	1.92	24.92
Q9QXV8	Protein sprouty homolog 2 OS=Mus musculus OX=10090 GN=Spry2 PE=1 SV=1	[K].LCQGCYDR.[V]	2xCarbamidomethyl [C2; C5]	0.0106526	0.00036242	1	1	5	Q9QXV8 [278-285]	Q9QXV8 2xCarbamidomethyl [C279; C282]	0	1071.43	100	1e-17	2.47358e-17			4.26725e+07		13.99			4.71253e+07	38640504		Not Found	Not Found	High	High	High	9.925e-05	0.001155	1.74	20.34
E9Q4M0	Transmembrane protein 44 OS=Mus musculus OX=10090 GN=Tmem44 PE=1 SV=1	[R].IPPFSNICR.[G]	1xCarbamidomethyl [C8]	0.0105749	0.00036242	1	1	2	E9Q4M0 [197-205]	E9Q4M0 1xCarbamidomethyl [C204]	0	1103.57	100	1e-17	2.47358e-17			5.22485e+06		15.19			4.69087e+06	5.8196e+06		Not Found	Not Found	High	High	High	9.925e-05	0.001141	1.83	36.26
Q3U9G9	Delta(14)-sterol reductase LBR OS=Mus musculus OX=10090 GN=Lbr PE=1 SV=2	[K].LCGYVIFR.[C]	1xCarbamidomethyl [C2]	0.012151	0.00036242	1	1	3	Q3U9G9 [506-513]	Q3U9G9 1xCarbamidomethyl [C507]	0	1027.54	100	1e-17	2.47358e-17			4.00422e+06		5.57			4.1651e+06	3849557		High	High	Peak Found	High	High	9.925e-05	0.001377	1.83	39.14
Q8K1L5	E3 ubiquitin-protein ligase PPP1R11 OS=Mus musculus OX=10090 GN=Ppp1r11 PE=1 SV=1	[K].CCCIYEKPR.[A]	3xCarbamidomethyl [C1; C2; C3]	0.00961543	0.00036242	1	1	2	Q8K1L5 [65-73]	Q8K1L5 3xCarbamidomethyl [C65; C66; C67]	0	1285.55	100	1e-17	2.47358e-17			1.85608e+06		13.32			2.04003e+06	1.68871e+06		Not Found	Not Found	High	High	High	9.925e-05	0.001003	1.7	21.68
Q9WTR1	Transient receptor potential cation channel subfamily V member 2 OS=Mus musculus OX=10090 GN=Trpv2 PE=1 SV=2	[K].FTEWCYGPVR.[V]	1xCarbamidomethyl [C5]	0.00887154	0.00036242	1	1	2	Q9WTR1 [325-334]	Q9WTR1 1xCarbamidomethyl [C329]	0	1314.59	100	1e-17	2.47358e-17			1.25344e+06		30.08			1.00993e+06	1.55565e+06		Not Found	Not Found	High	High	High	9.925e-05	0.0009018	1.96	37.37
B1AWN6	Sodium channel protein type 2 subunit alpha OS=Mus musculus OX=10090 GN=Scn2a PE=1 SV=1	[K].FKCCQISIEEGK.[G]	2xCarbamidomethyl [C3; C4]	0.00855262	0.00036242	1	1	1	B1AWN6 [1180-1191]	B1AWN6 2xCarbamidomethyl [C1182; C1183]	1	1498.7	100	1e-17	2.47358e-17			3.59535e+06		27.24			4.36961e+06	2.95827e+06		Not Found	Not Found	Peak Found	High	High	9.925e-05	0.0008624	2.16	27.4
Q9D1G2	Phosphomevalonate kinase OS=Mus musculus OX=10090 GN=Pmvk PE=1 SV=3	[R].LGGNICALLR.[L]	1xCarbamidomethyl [C6]	0.00920229	0.00036242	1	1	1	Q9D1G2 [33-42]	Q9D1G2 1xCarbamidomethyl [C38]	0	1086.61	100	1e-17	2.47358e-17			1.67033e+06		58.02			2.58306e+06	1.08012e+06		Not Found	Not Found	High	Peak Found	High	9.925e-05	0.0009491	2.21	39.96
Q9CR89	Endoplasmic reticulum-Golgi intermediate compartment protein 2 OS=Mus musculus OX=10090 GN=Ergic2 PE=1 SV=1	[K].FIVEIICCR.[F]	1xCarbamidomethyl [C]; 1xNethylmaleimide [C]	0.010047	0.00036242	1	1	7	Q9CR89 [338-346]	Q9CR89 1xCarbamidomethyl [C]	0	1277.64	100	1e-17	2.47358e-17			1.20274e+07		28.48			9.80619e+06	14751737		Not Found	Not Found	High	High	High	9.925e-05	0.001063	1.4	50.39
Q91VK4	Integral membrane protein 2C OS=Mus musculus OX=10090 GN=Itm2c PE=1 SV=2	[K].EALGSFIYHLCNGK.[D]	1xCarbamidomethyl [C11]	0.00961543	0.00036242	1	1	4	Q91VK4 [214-227]	Q91VK4 1xCarbamidomethyl [C224]	0	1608.78	100	1e-17	2.47358e-17			1.38709e+06		32.7			1.75545e+06	1096032		Not Found	Not Found	High	High	High	9.925e-05	0.001007	1.11	41.65
Q8BG50	Transmembrane protein 169 OS=Mus musculus OX=10090 GN=Tmem169 PE=2 SV=1	[K].GFCGWLCSK.[L]	1xCarbamidomethyl [C3]; 1xNethylmaleimide [C7]	0.0092699	0.00036242	1	1	3	Q8BG50 [251-259]	Q8BG50 1xCarbamidomethyl [C253]	0	1182.51	100	1e-17	2.47358e-17			7.84269e+06		34.02			1.00238e+07	6.13616e+06		Not Found	Not Found	High	High	High	9.925e-05	0.0009594	2.07	43.86
Q8BHD4	FERM domain-containing protein 3 OS=Mus musculus OX=10090 GN=Frmd3 PE=2 SV=1	[R].LLDDSEVSCHIQR.[E]	1xCarbamidomethyl [C9]	0.0105749	0.00036242	1	1	3	Q8BHD4 [38-50]	Q8BHD4 1xCarbamidomethyl [C46]	0	1571.75	100	1e-17	2.47358e-17			1.21131e+06		58.43			780592	1879700		Not Found	High	High	Peak Found	High	9.925e-05	0.001144	2.42	29.19
Q9DCS9	NADH dehydrogenase [ubiquinone] 1 beta subcomplex subunit 10 OS=Mus musculus OX=10090 GN=Ndufb10 PE=1 SV=3	[R].EGENYQQNCAK.[E]	1xCarbamidomethyl [C9]	0.0101951	0.00036242	1	1	1	Q9DCS9 [117-127]	Q9DCS9 1xCarbamidomethyl [C125]	0	1340.55	100	1e-17	2.47358e-17			639878		49.53			922388	443896		Not Found	Not Found	High	Peak Found	High	9.925e-05	0.001085	1.14	16.02
Q9CPV4	Glyoxalase domain-containing protein 4 OS=Mus musculus OX=10090 GN=Glod4 PE=1 SV=1	[R].ALLGYADNQCK.[L]	1xCarbamidomethyl [C10]	0.00913517	0.00036242	1	1	2	Q9CPV4 [173-183]	Q9CPV4 1xCarbamidomethyl [C182]	0	1252.6	100	1e-17	2.47358e-17			2.9808e+06		4.68			3.08118e+06	2.88369e+06		Not Found	High	Peak Found	High	High	9.925e-05	0.0009371	1.73	31.11
Q91WU6	Palmitoyltransferase ZDHHC7 OS=Mus musculus OX=10090 GN=Zdhhc7 PE=1 SV=1	[R].AHHCSICK.[R]	1xCarbamidomethyl [C]; 1xNethylmaleimide [C]	0.00887154	0.00036242	1	1	5	Q91WU6 [143-150]	Q91WU6 1xCarbamidomethyl [C]	0	1080.47	100	1e-17	2.47358e-17			7.26622e+06		0.5			7.29208e+06	7240447		Not Found	High	High	High	High	9.925e-05	0.0008989	1.61	18.83
Q6PE13	Proline-rich transmembrane protein 3 OS=Mus musculus OX=10090 GN=Prrt3 PE=1 SV=1	[R].LACPAPTGK.[S]	1xCarbamidomethyl [C3]	0.00861548	0.00036242	1	1	10	Q6PE13 [708-716]	Q6PE13 1xCarbamidomethyl [C710]	0	914.476	100	1e-17	2.47358e-17			3.26182e+07		19.75			3.75405e+07	2.83414e+07		Not Found	Not Found	High	High	High	9.925e-05	0.0008707	1.9	21.74
Q9ERB5	Solute carrier organic anion transporter family member 1C1 OS=Mus musculus OX=10090 GN=Slco1c1 PE=1 SV=1	[R].ALFSDCNSR.[C]	1xCarbamidomethyl [C6]	0.0106526	0.00036242	1	1	2	Q9ERB5 [474-482]	Q9ERB5 1xCarbamidomethyl [C479]	0	1069.47	100	1e-17	2.47358e-17			3.46077e+07		16.39			3.88793e+07	30805508		Not Found	Not Found	High	High	High	9.925e-05	0.00115	1.92	27.77
B1AWN6	Sodium channel protein type 2 subunit alpha OS=Mus musculus OX=10090 GN=Scn2a PE=1 SV=1	[K].KDSCISNHTTIEIGK.[D]	1xCarbamidomethyl [C4]	0.0092699	0.00036242	1	1	2	B1AWN6 [1050-1064]	B1AWN6 1xCarbamidomethyl [C1053]	1	1702.84	100	1e-17	2.47358e-17			2.78829e+06		0.62			2.80046e+06	2.77618e+06		Not Found	Not Found	High	High	High	9.925e-05	0.0009585	1.32	25.11
Q810L4	Transmembrane protein 39B OS=Mus musculus OX=10090 GN=Tmem39b PE=1 SV=1	[K].AAAHLGCWQK.[V]	1xCarbamidomethyl [C7]	0.00990105	0.00036242	1	1	2	Q810L4 [350-359]	Q810L4 1xCarbamidomethyl [C356]	0	1141.56	100	1e-17	2.47358e-17			3.99776e+06		1.4			3.9583e+06	4037603		Not Found	High	High	Peak Found	High	9.925e-05	0.001041	1.94	24.54
Q6ZQ18	Protein EFR3 homolog B OS=Mus musculus OX=10090 GN=Efr3b PE=1 SV=2	[R].HIYLSCK.[E]	1xCarbamidomethyl [C6]	0.0150174	0.000524473	1	1	2	Q6ZQ18 [528-534]	Q6ZQ18 1xCarbamidomethyl [C533]	0	920.466	100	1e-17	2.47358e-17			4.0554e+06		21.7			4.73372e+06	3.47428e+06		Not Found	High	High	Peak Found	High	0.0001419	0.001819	1.79	23.32
Q9DCS9	NADH dehydrogenase [ubiquinone] 1 beta subcomplex subunit 10 OS=Mus musculus OX=10090 GN=Ndufb10 PE=1 SV=3	[R].VPDITECK.[E]	1xCarbamidomethyl [C7]	0.0147998	0.000524473	1	1	4	Q9DCS9 [71-78]	Q9DCS9 1xCarbamidomethyl [C77]	0	961.466	100	1e-17	2.47358e-17			2.76352e+06		56.33			1.81271e+06	4.21305e+06		High	Not Found	High	High	High	0.0001419	0.001789	1.63	25.4
Q8C9H6	Striatin-interacting proteins 2 OS=Mus musculus OX=10090 GN=Strip2 PE=1 SV=1	[R].NLFSCINLLR.[LI]	1xCarbamidomethyl [C5]	0.0142694	0.000524473	1	2	1	Q8C9H6 [670-679]	Q8C9H6 1xCarbamidomethyl [C674]	0	1249.67	100	1e-17	2.47358e-17			2.7537e+06		27.5			2.26136e+06	3.35323e+06		Not Found	Not Found	Peak Found	High	High	0.0001419	0.001709	1.26	49.48
O89103	Complement component C1q receptor OS=Mus musculus OX=10090 GN=Cd93 PE=1 SV=1	[R].LLDDLVTCASR.[N]	1xCarbamidomethyl [C8]	0.0135584	0.000524473	1	1	2	O89103 [290-300]	O89103 1xCarbamidomethyl [C297]	0	1262.64	100	1e-17	2.47358e-17			2.16987e+06		17.53			2.45773e+06	1.91573e+06		Not Found	High	High	Peak Found	High	0.0001419	0.001582	1.82	39.84
Q8CAA7	Glucose 1,6-bisphosphate synthase OS=Mus musculus OX=10090 GN=Pgm2l1 PE=1 SV=1	[K].KDPLQDICKK.[Y]	1xCarbamidomethyl [C8]	0.0147998	0.000524473	1	1	2	Q8CAA7 [229-238]	Q8CAA7 1xCarbamidomethyl [C236]	2	1244.67	100	1e-17	2.47358e-17			2.52349e+06		6.28			2.63815e+06	2.41381e+06		Not Found	High	High	Peak Found	High	0.0001419	0.001794	2.46	24.01
P62331	ADP-ribosylation factor 6 OS=Mus musculus OX=10090 GN=Arf6 PE=1 SV=2	[R].HYYTGTQGLIFVVDCADRDR.[I]	1xCarbamidomethyl [C15]	0.0147998	0.000524473	1	1	2	P62331 [76-95]	P62331 1xCarbamidomethyl [C90]	1	2386.12	100	1e-17	2.47358e-17			1.71402e+07		91.19			3.68841e+07	7965132		Not Found	Not Found	High	High	High	0.0001419	0.001793	2.12	40.45
Q9QXV9	Protein sprouty homolog 1 OS=Mus musculus OX=10090 GN=Spry1 PE=1 SV=1	[R].GCYDWTHRPGCR.[C]	2xCarbamidomethyl [C2; C11]	0.0153497	0.000524473	1	1	3	Q9QXV9 [279-290]	Q9QXV9 2xCarbamidomethyl [C280; C289]	0	1564.65	100	1e-17	2.47358e-17			1.37007e+07		14.67			1.52039e+07	1.23461e+07		Not Found	Not Found	High	High	High	0.0001419	0.001876	1.87	24.25
Q8BWP8	Beta-1,4-glucuronyltransferase 1 OS=Mus musculus OX=10090 GN=B4gat1 PE=1 SV=1	[R].SCQEVFDK.[L]	1xCarbamidomethyl [C2]	0.012977	0.000524473	1	1	2	Q8BWP8 [181-188]	Q8BWP8 1xCarbamidomethyl [C182]	0	1012.44	100	1e-17	2.47358e-17			3.12306e+06		16.79			3.51881e+06	2.77183e+06		Not Found	High	High	Peak Found	High	0.0001419	0.001498	1.43	23.78
O88878	AN1-type zinc finger protein 5 OS=Mus musculus OX=10090 GN=Zfand5 PE=1 SV=1	[K].HNCPYDYK.[A]	1xCarbamidomethyl [C3]	0.0149082	0.000524473	1	1	2	O88878 [184-191]	O88878 1xCarbamidomethyl [C186]	0	1096.45	100	1e-17	2.47358e-17			1.61849e+06		17.72			1.83575e+06	1.42694e+06		Not Found	Not Found	High	High	High	0.0001419	0.001797	1.76	20.01
P98156	Very low-density lipoprotein receptor OS=Mus musculus OX=10090 GN=Vldlr PE=1 SV=1	[K].NVNQCLGPGK.[F]	1xCarbamidomethyl [C5]	0.0126032	0.000524473	1	1	1	P98156 [314-323]	P98156 1xCarbamidomethyl [C318]	0	1086.54	100	1e-17	2.47358e-17			2.82459e+06		27.96			2.31172e+06	3.45124e+06		Not Found	High	Peak Found	Peak Found	High	0.0001419	0.001441	0.91	22.15
Q920L1	Acyl-CoA (8-3)-desaturase OS=Mus musculus OX=10090 GN=Fads1 PE=1 SV=1	[K].VAPLVQSLCAK.[Y]	1xCarbamidomethyl [C9]	0.0142694	0.000524473	1	1	1	Q920L1 [402-412]	Q920L1 1xCarbamidomethyl [C410]	0	1185.67	100	1e-17	2.47358e-17			3.50508e+06		16.42			3.93875e+06	3.11916e+06		Not Found	Not Found	Peak Found	High	High	0.0001419	0.001695	1.92	35.81
Q9Z140	Copine-6 OS=Mus musculus OX=10090 GN=Cpne6 PE=1 SV=1	[R].SSQSLHCLSPR.[Q]	1xCarbamidomethyl [C7]	0.0125115	0.000524473	1	1	3	Q9Z140 [322-332]	Q9Z140 1xCarbamidomethyl [C328]	0	1271.62	100	1e-17	2.47358e-17			1.92013e+06		19.83			2.21125e+06	1.66733e+06		High	High	High	Peak Found	High	0.0001419	0.001428	2.32	23.18
P41149	Melanocortin receptor 5 OS=Mus musculus OX=10090 GN=Mc5r PE=2 SV=1	[K].EIVCCHGFR.[R]	2xCarbamidomethyl [C4; C5]	0.0145853	0.000524473	1	1	2	P41149 [308-316]	P41149 2xCarbamidomethyl [C311; C312]	0	1177.52	100	1e-17	2.47358e-17			5.76283e+06		26.41			6.96167e+06	4.77043e+06		Not Found	Not Found	High	High	High	0.0001419	0.001748	1.15	25.1
P07724	Albumin OS=Mus musculus OX=10090 GN=Alb PE=1 SV=3	[K].TNCDLYEK.[L]	1xCarbamidomethyl [C3]	0.0155753	0.000524473	1	1	1	P07724 [414-421]	P07724 1xCarbamidomethyl [C416]	0	1042.45	100	1e-17	2.47358e-17			2.65363e+06		105.47			6.95402e+06	1.01261e+06		Not Found	Not Found	High	Peak Found	High	0.0001419	0.001905	1.47	22.49
Q62470	Integrin alpha-3 OS=Mus musculus OX=10090 GN=Itga3 PE=1 SV=1	[K].SETVLTCSNGR.[A]	1xCarbamidomethyl [C7]	0.0123299	0.000524473	1	1	3	Q62470 [900-910]	Q62470 1xCarbamidomethyl [C906]	0	1223.57	100	1e-17	2.47358e-17			3.88828e+06		38.51			2.94065e+06	5141284		Not Found	Not Found	High	High	High	9.925e-05	0.0014	1.96	23.67
Q9R0P3	S-formylglutathione hydrolase OS=Mus musculus OX=10090 GN=Esd PE=1 SV=1	[K].AYDATCLVK.[A]	1xCarbamidomethyl [C6]	0.0153497	0.000524473	1	1	1	Q9R0P3 [201-209]	Q9R0P3 1xCarbamidomethyl [C206]	0	1040.51	100	1e-17	2.47358e-17			5.04361e+06		25.37			6.04663e+06	4.20698e+06		Not Found	Not Found	Peak Found	High	High	0.0001419	0.001884	1.41	30.91
O55017	Voltage-dependent N-type calcium channel subunit alpha-1B OS=Mus musculus OX=10090 GN=Cacna1b PE=1 SV=1	[K].FFYCTDESK.[E]	1xCarbamidomethyl [C4]	0.0126956	0.000524473	1	1	1	O55017 [1301-1309]	O55017 1xCarbamidomethyl [C1304]	0	1196.49	100	1e-17	2.47358e-17			2.56039e+06		39.1			1.92757e+06	3400975		Not Found	Not Found	Peak Found	High	High	0.0001419	0.001455	1.98	32.39
Q9WUH7	Semaphorin-4G OS=Mus musculus OX=10090 GN=Sema4g PE=1 SV=1	[K].TLEASAICR.[Y]	1xCarbamidomethyl [C8]	0.0152382	0.000524473	1	1	1	Q9WUH7 [328-336]	Q9WUH7 1xCarbamidomethyl [C335]	0	1020.51	100	1e-17	2.47358e-17			1.6458e+06		42.29			1.209e+06	2.2404e+06		Not Found	Not Found	Peak Found	High	High	0.0001419	0.001864	1.64	26.66
D3Z649	Potassium channel, subfamily T, member 2 OS=Mus musculus OX=10090 GN=Kcnt2 PE=1 SV=1	[K].FGVCLVGVR.[R]	1xCarbamidomethyl [C4]	0.0150174	0.000524473	1	1	2	D3Z649 [519-527]	D3Z649 1xCarbamidomethyl [C522]	0	1006.55	100	1e-17	2.47358e-17			2.46311e+06		3.6			2.52671e+06	2.40111e+06		Not Found	Not Found	High	High	High	0.0001419	0.001814	1.61	39.31
O70589	Peripheral plasma membrane protein CASK OS=Mus musculus OX=10090 GN=Cask PE=1 SV=2	[R].YCHDNNIIHR.[D]	1xCarbamidomethyl [C2]	0.0128825	0.000524473	1	1	1	O70589 [131-140]	O70589 1xCarbamidomethyl [C132]	0	1341.61	100	1e-17	2.47358e-17			1.63654e+06		2.31			1.61002e+06	1.66351e+06		Not Found	High	Peak Found	Peak Found	High	0.0001419	0.001479	1.84	20.62
Q8BGD5	Carnitine O-palmitoyltransferase 1, brain isoform OS=Mus musculus OX=10090 GN=Cpt1c PE=1 SV=1	[K].TLSGNIDCHVFPFSHFGK.[S]	1xCarbamidomethyl [C8]	0.0144792	0.000524473	1	1	1	Q8BGD5 [535-552]	Q8BGD5 1xCarbamidomethyl [C542]	0	2062.98	100	1e-17	2.47358e-17			1.75949e+06		25.07			2.10476e+06	1.47086e+06		Not Found	Not Found	High	Peak Found	High	0.0001419	0.001735	2.12	39.86
Q3UHK1	Proton myo-inositol cotransporter OS=Mus musculus OX=10090 GN=Slc2a13 PE=1 SV=2	[R].LCSCGAADSDEGR.[Y]	1xCarbamidomethyl [C2]; 1xNethylmaleimide [C4]	0.0155753	0.000524473	1	1	2	Q3UHK1 [602-614]	Q3UHK1 1xCarbamidomethyl [C603]	0	1465.57	100	1e-17	2.47358e-17			1.51157e+06		11.21			1.39619e+06	1.63648e+06		Not Found	Not Found	High	Peak Found	High	0.0001419	0.001909	1.68	25.11
Q7TME0	Phospholipid phosphatase-related protein type 4 OS=Mus musculus OX=10090 GN=Plppr4 PE=1 SV=2	[R].NGAGLEPNINAGGCNFNSFLRR.[A]	1xCarbamidomethyl [C14]	0.0154621	0.000524473	1	1	2	Q7TME0 [154-175]	Q7TME0 1xCarbamidomethyl [C167]	1	2378.14	100	1e-17	2.47358e-17			4.99381e+06		19.38			5.73232e+06	4.35045e+06		Not Found	Not Found	High	High	High	0.0001419	0.001895	3.1	41.23
P0CW02	Lymphocyte antigen 6C1 OS=Mus musculus OX=10090 GN=Ly6c1 PE=2 SV=1	[R].QCLSFCPAGVPIRDPNIR.[E]	2xCarbamidomethyl [C2; C6]	0.0142694	0.000524473	1	1	2	P0CW02 [73-90]	P0CW02 2xCarbamidomethyl [C74; C78]	1	2100.05	100	1e-17	2.47358e-17			7.37079e+06		29.19			9.08754e+06	5978359		Not Found	High	Peak Found	High	High	0.0001419	0.001701	2.15	39.81
P68040	Small ribosomal subunit protein RACK1 OS=Mus musculus OX=10090 GN=Rack1 PE=1 SV=3	[K].VWNLANCK.[L]	1xCarbamidomethyl [C7]	0.0150174	0.000524473	1	1	2	P68040 [176-183]	P68040 1xCarbamidomethyl [C182]	0	1004.5	100	1e-17	2.47358e-17			1.45134e+07		1.08			1.46248e+07	14402927		Not Found	Not Found	High	High	High	0.0001419	0.001816	1.41	32.24
Q76M80	MNTK1 OS=Mus musculus OX=10090 GN=Kcnk12 PE=1 SV=1	[R].CCPAPGAPLAR.[R]	2xCarbamidomethyl [C1; C2]	0.013168	0.000524473	1	1	2	Q76M80 [321-331]	Q76M80 2xCarbamidomethyl [C321; C322]	0	1169.56	100	1e-17	2.47358e-17			1.39761e+07		1.21			1.40957e+07	13857501		Not Found	Not Found	High	High	High	0.0001419	0.001526	1.56	26.7
P09055	Integrin beta-1 OS=Mus musculus OX=10090 GN=Itgb1 PE=1 SV=1	[R].CDDLEALKK.[K]	1xCarbamidomethyl [C1]	0.0124204	0.000524473	1	1	1	P09055 [64-72]	P09055 1xCarbamidomethyl [C64]	1	1091.54	100	1e-17	2.47358e-17			3.03493e+06		7.68			3.20439e+06	2874430		Not Found	Not Found	High	Peak Found	High	0.0001419	0.001414	1.99	24.55
P32304	5-hydroxytryptamine receptor 7 OS=Mus musculus OX=10090 GN=Htr7 PE=2 SV=2	[R].SLLQCQYR.[N]	1xCarbamidomethyl [C5]	0.0150174	0.000524473	1	1	1	P32304 [400-407]	P32304 1xCarbamidomethyl [C404]	0	1067.53	100	1e-17	2.47358e-17			1.25001e+07		23.12			1.47415e+07	10599400		Not Found	Not Found	High	Peak Found	High	0.0001419	0.001823	1.35	29.08
Q9JHI5	Isovaleryl-CoA dehydrogenase, mitochondrial OS=Mus musculus OX=10090 GN=Ivd PE=1 SV=1	[K].ACDEGHIIPK.[D]	1xCarbamidomethyl [C2]	0.0142694	0.000524473	1	1	3	Q9JHI5 [347-356]	Q9JHI5 1xCarbamidomethyl [C348]	0	1139.55	100	1e-17	2.47358e-17			3.3785e+06		26.65			4.08841e+06	2.79186e+06		Not Found	High	High	High	High	0.0001419	0.001707	1.42	23.56
Q9ESG8	Palmitoyltransferase ZDHHC16 OS=Mus musculus OX=10090 GN=Zdhhc16 PE=1 SV=2	[R].RRCPPLLR.[G]	1xCarbamidomethyl [C3]	0.0162721	0.000693658	1	1	1	Q9ESG8 [26-33]	Q9ESG8 1xCarbamidomethyl [C28]	2	1067.63	100	1e-17	2.47358e-17			3.93174e+06		21.59			3.37093e+06	4585850		Not Found	Not Found	High	Peak Found	High	0.0001872	0.002037	2.23	23.44
P63276	Small ribosomal subunit protein eS17 OS=Mus musculus OX=10090 GN=Rps17 PE=1 SV=2	[K].RVCEEIAIIPSKK.[L]	1xCarbamidomethyl [C3]	0.0163912	0.000693658	1	1	4	P63276 [33-45]	P63276 1xCarbamidomethyl [C35]	2	1542.87	100	1e-17	2.47358e-17			6.81311e+06		2.44			6.93178e+06	6696467		Not Found	High	High	High	High	0.0001872	0.002059	3.13	29.98
Q9R216	Frizzled-9 OS=Mus musculus OX=10090 GN=Fzd9 PE=2 SV=1	[K].TFQTWQSLCYR.[K]	1xCarbamidomethyl [C9]	0.0161538	0.000693658	1	1	3	Q9R216 [534-544]	Q9R216 1xCarbamidomethyl [C542]	0	1489.69	100	1e-17	2.47358e-17			4.41969e+06		24.28			5.2564e+06	3.71616e+06		Not Found	Not Found	High	High	High	0.0001872	0.002009	1.62	39.13
Q01853	Transitional endoplasmic reticulum ATPase OS=Mus musculus OX=10090 GN=Vcp PE=1 SV=4	[K].GVLFYGPPGCGK.[T]	1xCarbamidomethyl [C10]	0.0160365	0.000693658	1	1	1	Q01853 [513-524]	Q01853 1xCarbamidomethyl [C522]	0	1251.62	100	1e-17	2.47358e-17			2.95656e+06		42.03			4.01685e+06	2176145		Not Found	Not Found	High	Peak Found	High	0.0001872	0.001989	2.27	36.94
Q60961	Lysosomal-associated transmembrane protein 4A OS=Mus musculus OX=10090 GN=Laptm4a PE=1 SV=1	[K].AYLINCVWNCYK.[Y]	1xCarbamidomethyl [C]; 1xNethylmaleimide [C]	0.0159199	0.000693658	1	1	5	Q60961 [177-188]	Q60961 1xCarbamidomethyl [C]	0	1671.77	100	1e-17	2.47358e-17			1.56823e+07		48.61			2.24394e+07	10959883		Not Found	Not Found	High	High	High	0.0001872	0.001973	2.09	49.59
Q6P5D3	Putative ATP-dependent RNA helicase DHX57 OS=Mus musculus OX=10090 GN=Dhx57 PE=1 SV=2	[R].LLYCTTGVLLR.[RK]	1xCarbamidomethyl [C4]	0.0156894	0.000693658	1	2	1	Q6P5D3 [642-652]	Q6P5D3 1xCarbamidomethyl [C645]	0	1308.73	100	1e-17	2.47358e-17			2.50735e+06		6.34			2.39728e+06	2.62247e+06		Not Found	Not Found	High	Peak Found	High	0.0001419	0.001925	1.35	42.67
A2ASI5	Sodium channel protein type 3 subunit alpha OS=Mus musculus OX=10090 GN=Scn3a PE=1 SV=1	[K].INEDCKLPR.[W]	1xCarbamidomethyl [C5]	0.0159199	0.000693658	1	1	1	A2ASI5 [866-874]	A2ASI5 1xCarbamidomethyl [C870]	1	1144.58	100	1e-17	2.47358e-17			4.50443e+06		21.14			3.87474e+06	5236451		Not Found	High	Peak Found	Peak Found	High	0.0001872	0.001977	1.99	22.42
Q80VL1	Tudor and KH domain-containing protein OS=Mus musculus OX=10090 GN=Tdrkh PE=1 SV=1	[R].LTHCADWKPLVAK.[I]	1xCarbamidomethyl [C4]	0.0158042	0.000693658	1	1	1	Q80VL1 [442-454]	Q80VL1 1xCarbamidomethyl [C445]	0	1538.81	100	1e-17	2.47358e-17			2.30289e+06		44.68			1.66037e+06	3.19405e+06		Not Found	High	Peak Found	Peak Found	High	0.0001872	0.001942	2.02	29.75
O35454	H(+)/Cl(-) exchange transporter 6 OS=Mus musculus OX=10090 GN=Clcn6 PE=1 SV=1	[R].GSVCCCCR.[W]	3xCarbamidomethyl [C5; C6; C]; 1xNethylmaleimide [C]	0.0331538	0.000760363	1	1	10	O35454 [6-13]	O35454 3xCarbamidomethyl [C10; C11; C]	0	1126.39	100	1e-17	2.47358e-17			5.58551e+07		12.41			6.09934e+07	51149744		Not Found	Not Found	High	High	High	0.0002424	0.005267	1.7	22.56
P60202	Myelin proteolipid protein OS=Mus musculus OX=10090 GN=Plp1 PE=1 SV=2	[R].GQHQAHSLERVCHCLGK.[W]	2xCarbamidomethyl [C12; C14]	0.0199539	0.000760363	1	1	2	P60202 [128-144]	P60202 2xCarbamidomethyl [C139; C141]	1	2016.96	100	1e-17	2.47358e-17			9.16268e+06		4.93			9.4881e+06	8.84842e+06		Not Found	Not Found	High	High	High	0.0002229	0.002676	2.16	22.53
Q920P3	BMP/retinoic acid-inducible neural-specific protein 1 OS=Mus musculus OX=10090 GN=Brinp1 PE=1 SV=1	[R].GRCEPQNVDSER.[S]	1xCarbamidomethyl [C3]	0.0193814	0.000760363	1	1	4	Q920P3 [459-470]	Q920P3 1xCarbamidomethyl [C461]	1	1446.64	100	1e-17	2.47358e-17			431357		28.81			530348	350842		Not Found	Not Found	High	Peak Found	High	0.0002229	0.002569	1.77	15.85
A2AN08	E3 ubiquitin-protein ligase UBR4 OS=Mus musculus OX=10090 GN=Ubr4 PE=1 SV=1	[R].FKPYCSFEK.[Y]	1xCarbamidomethyl [C5]	0.0315179	0.000760363	1	1	2	A2AN08 [4635-4643]	A2AN08 1xCarbamidomethyl [C4639]	0	1205.57	100	1e-17	2.47358e-17			1.52535e+06		11.22			1.65159e+06	1.40876e+06		Not Found	High	High	Peak Found	High	0.0002424	0.004913	1.27	27.74
Q6PI62	Probable G-protein coupled receptor 173 OS=Mus musculus OX=10090 GN=Gpr173 PE=1 SV=1	[R].THAPCWGTGGAPAPR.[E]	1xCarbamidomethyl [C5]	0.0230772	0.000760363	1	1	1	Q6PI62 [353-367]	Q6PI62 1xCarbamidomethyl [C357]	0	1535.72	100	1e-17	2.47358e-17			3.44277e+06		2.83			3.51244e+06	3.37448e+06		Not Found	Not Found	High	Peak Found	High	0.0002424	0.003246	2.75	26.17
Q8K0W3	RING finger protein 208 OS=Mus musculus OX=10090 GN=Rnf208 PE=1 SV=2	[K].FISCPTCHR.[E]	2xCarbamidomethyl [C4; C7]	0.0319771	0.000760363	1	1	1	Q8K0W3 [187-195]	Q8K0W3 2xCarbamidomethyl [C190; C193]	0	1177.52	100	1e-17	2.47358e-17			1.82362e+06		3.7			1.77658e+06	1.87191e+06		Not Found	Not Found	High	Peak Found	High	0.0002424	0.005019	1.2	22.62
Q9Z1M0	P2X purinoceptor 7 OS=Mus musculus OX=10090 GN=P2rx7 PE=1 SV=2	[R].SGVYPYCK.[C]	1xCarbamidomethyl [C7]	0.030619	0.000760363	1	1	2	Q9Z1M0 [365-372]	Q9Z1M0 1xCarbamidomethyl [C371]	0	973.445	100	1e-17	2.47358e-17			1.19533e+07		22.61			1.40452e+07	10172929		Not Found	Not Found	High	High	High	0.0002424	0.004762	1.64	25.36
Q9ERZ4	Muscarinic acetylcholine receptor M2 OS=Mus musculus OX=10090 GN=Chrm2 PE=1 SV=2	[K].HLLMCHYK.[N]	1xCarbamidomethyl [C5]	0.0264895	0.000760363	1	1	1	Q9ERZ4 [453-460]	Q9ERZ4 1xCarbamidomethyl [C457]	0	1101.53	100	1e-17	2.47358e-17			2.38525e+06		38.48			3.15327e+06	1.80429e+06		Not Found	Not Found	High	Peak Found	High	0.0002424	0.003888	1.75	24.6
Q99MX7	Transmembrane protein 121B OS=Mus musculus OX=10090 GN=Tmem121b PE=1 SV=1	[R].GCSPSPGCR.[W]	1xCarbamidomethyl [C]; 1xNethylmaleimide [C]	0.0189627	0.000760363	1	1	8	Q99MX7 [185-193]	Q99MX7 1xCarbamidomethyl [C]	0	1045.42	100	1e-17	2.47358e-17			3.64401e+07		15.99			4.08235e+07	3.25274e+07		Not Found	Not Found	High	High	High	0.0002229	0.002492	1.82	22.3
Q9QUI0; Q62159; P62746	Transforming protein RhoA OS=Mus musculus OX=10090 GN=Rhoa PE=1 SV=1 Rho-related GTP-binding protein RhoC OS=Mus musculus OX=10090 GN=Rhoc PE=1 SV=2 Rho-related GTP-binding protein RhoB OS=Mus musculus OX=10090 GN=Rhob PE=1 SV=1	[K].TCLLIVFSK.[D]	1xCarbamidomethyl [C2]	0.0249959	0.000760363	3	4	1	Q9QUI0 [19-27]; Q62159 [19-27]; P62746 [19-27]	Q9QUI0 1xCarbamidomethyl [C20]; Q62159 1xCarbamidomethyl [C20]; P62746 1xCarbamidomethyl [C20]	0	1080.61	100	1e-17	2.47358e-17			2.99848e+06		44.64			4.15747e+06	2162581	Shared	Not Found	Not Found	Peak Found	High	High	0.0002424	0.003609	1.87	46.15
Q8VEC4	Calcium homeostasis modulator protein 2 OS=Mus musculus OX=10090 GN=Calhm2 PE=2 SV=1	[K].HYCSPLSYR.[Q]	1xCarbamidomethyl [C3]	0.021304	0.000760363	1	1	1	Q8VEC4 [207-215]	Q8VEC4 1xCarbamidomethyl [C209]	0	1182.54	100	1e-17	2.47358e-17			1.22485e+07		13.6			1.34889e+07	11122055		Not Found	Not Found	Peak Found	High	High	0.0002424	0.002902	2.21	26.81
Q04447	Creatine kinase B-type OS=Mus musculus OX=10090 GN=Ckb PE=1 SV=1	[R].GFCLPPHCSR.[G]	2xCarbamidomethyl [C3; C8]	0.0272689	0.000760363	1	1	6	Q04447 [139-148]	Q04447 2xCarbamidomethyl [C141; C146]	0	1230.55	100	1e-17	2.47358e-17			4.44475e+06		45.56			3.18239e+06	6.20784e+06		Not Found	High	High	Peak Found	High	0.0002424	0.00407	1.52	28.5
Q8BGD4	Solute carrier organic anion transporter family member 4C1 OS=Mus musculus OX=10090 GN=Slco4c1 PE=1 SV=1	[R].GFHPQCLQR.[C]	1xCarbamidomethyl [C6]	0.0301791	0.000760363	1	1	2	Q8BGD4 [88-96]	Q8BGD4 1xCarbamidomethyl [C93]	0	1142.55	100	1e-17	2.47358e-17			2.68749e+06		63.12			4.34348e+06	1662867		Not Found	High	High	Peak Found	High	0.0002424	0.004668	2.46	23.8
Q9QXV9	Protein sprouty homolog 1 OS=Mus musculus OX=10090 GN=Spry1 PE=1 SV=1	[R].GCYDWTHRPGCR.[C]	1xCarbamidomethyl [C2]; 1xNethylmaleimide [C11]	0.0189627	0.000760363	1	1	5	Q9QXV9 [279-290]	Q9QXV9 1xCarbamidomethyl [C280]	0	1632.68	100	1e-17	2.47358e-17			1.38038e+07		6.03			1.32275e+07	14405184		Not Found	Not Found	High	High	High	0.0002229	0.002495	1.82	28.29
P48030	Protransforming growth factor alpha OS=Mus musculus OX=10090 GN=Tgfa PE=1 SV=1	[R].KHCEWCR.[A]	2xCarbamidomethyl [C3; C6]	0.0293178	0.000760363	1	1	10	P48030 [127-133]	P48030 2xCarbamidomethyl [C129; C132]	1	1075.46	100	1e-17	2.47358e-17			3.08404e+07		11.58			3.34773e+07	2.84111e+07		Not Found	Not Found	High	High	High	0.0002424	0.004486	1.61	17.72
Q01338	Alpha-2A adrenergic receptor OS=Mus musculus OX=10090 GN=Adra2a PE=1 SV=2	[R].GPDACSAPPGGADR.[R]	1xCarbamidomethyl [C5]	0.0193814	0.000760363	1	1	2	Q01338 [250-263]	Q01338 1xCarbamidomethyl [C254]	0	1327.57	100	1e-17	2.47358e-17			3.3117e+06		25.28			3.96748e+06	2.76431e+06		Not Found	Not Found	High	Peak Found	High	0.0002229	0.002556	0.98	20.84
Q8R4Y4	Stabilin-1 OS=Mus musculus OX=10090 GN=Stab1 PE=1 SV=1	[K].FVTHTPCTACAAIR.[R]	2xCarbamidomethyl [C7; C10]	0.0244575	0.000760363	1	1	1	Q8R4Y4 [39-52]	Q8R4Y4 2xCarbamidomethyl [C45; C48]	0	1604.77	100	1e-17	2.47358e-17			1.77853e+06		26.82			1.46786e+06	2.15496e+06		Not Found	Not Found	High	Peak Found	High	0.0002424	0.003509	2.04	28
Q61327	Sodium-dependent dopamine transporter OS=Mus musculus OX=10090 GN=Slc6a3 PE=1 SV=2	[K].FTNNCYR.[D]	1xCarbamidomethyl [C5]	0.0205432	0.000760363	1	1	7	Q61327 [337-343]	Q61327 1xCarbamidomethyl [C341]	0	974.415	100	1e-17	2.47358e-17			8.45688e+06		0.6			8.4927e+06	8.4212e+06		Not Found	High	High	High	High	0.0002229	0.002778	1.18	20.52
Q62132	Receptor-type tyrosine-protein phosphatase R OS=Mus musculus OX=10090 GN=Ptprr PE=1 SV=1	[R].GPVVVHCSAGIGR.[T]	1xCarbamidomethyl [C7]	0.0180202	0.000760363	1	1	2	Q62132 [581-593]	Q62132 1xCarbamidomethyl [C587]	0	1308.68	100	1e-17	2.47358e-17			2.34869e+06		14.74			2.60761e+06	2115471		Not Found	Not Found	High	High	High	0.0002229	0.002327	1.63	25.07
Q8R1A4	Dedicator of cytokinesis protein 7 OS=Mus musculus OX=10090 GN=Dock7 PE=1 SV=3	[K].AVLPVTCHR.[D]	1xCarbamidomethyl [C7]	0.0246357	0.000760363	1	1	1	Q8R1A4 [2109-2117]	Q8R1A4 1xCarbamidomethyl [C2115]	0	1052.57	100	1e-17	2.47358e-17			873893		36.07			1.13429e+06	673272		Not Found	High	Peak Found	Peak Found	High	0.0002424	0.003535	2.02	25.56
Q3U1N2	Sterol regulatory element-binding protein 2 OS=Mus musculus OX=10090 GN=Srebf2 PE=1 SV=2	[R].WLCHPLGQK.[F]	1xCarbamidomethyl [C3]	0.0333942	0.000760363	1	1	1	Q3U1N2 [749-757]	Q3U1N2 1xCarbamidomethyl [C751]	0	1138.58	100	1e-17	2.47358e-17			1.66649e+06		55.92			1.09691e+06	2531823		Not Found	High	Peak Found	Peak Found	High	0.0002424	0.005329	1.63	28.46
Q9JLT4	Thioredoxin reductase 2, mitochondrial OS=Mus musculus OX=10090 GN=Txnrd2 PE=1 SV=4	[KR].WGLGGTCVNVGCIPK.[K]	2xCarbamidomethyl [C7; C12]	0.0200996	0.000760363	1	2	1	Q9JLT4 [80-94]	Q9JLT4 2xCarbamidomethyl [C86; C91]	0	1617.79	100	1e-17	2.47358e-17			3.36139e+06		50.91			2.30591e+06	4.89999e+06		Not Found	Not Found	Peak Found	High	High	0.0002229	0.002699	2.26	43.17
O35454	H(+)/Cl(-) exchange transporter 6 OS=Mus musculus OX=10090 GN=Clcn6 PE=1 SV=1	[R].WCCCCGER.[E]	3xCarbamidomethyl [C3; C4; C]; 1xNethylmaleimide [C]	0.0315179	0.000760363	1	1	7	O35454 [14-21]	O35454 3xCarbamidomethyl [C16; C17; C]	0	1255.41	100	1e-17	2.47358e-17			2.32529e+07		20.44			2.68956e+07	2.01036e+07		Not Found	Not Found	High	High	High	0.0002424	0.00493	1.74	26.94
Q01341	Adenylate cyclase type 6 OS=Mus musculus OX=10090 GN=Adcy6 PE=1 SV=1	[R].ASGFCAPR.[Y]	1xCarbamidomethyl [C5]	0.0166319	0.000760363	1	1	1	Q01341 [34-41]	Q01341 1xCarbamidomethyl [C38]	0	865.399	100	1e-17	2.47358e-17			3.52681e+06		3.28			3.60954e+06	3.44597e+06		Not Found	Not Found	High	Peak Found	High	0.0002229	0.002081	1.47	23.84
Q91ZX7	Prolow-density lipoprotein receptor-related protein 1 OS=Mus musculus OX=10090 GN=Lrp1 PE=1 SV=1	[R].CLPGFLGDR.[C]	1xCarbamidomethyl [C1]	0.0203943	0.000760363	1	1	2	Q91ZX7 [4295-4303]	Q91ZX7 1xCarbamidomethyl [C4295]	0	1034.51	100	1e-17	2.47358e-17			3.83997e+06		4.13			3.72951e+06	3.95369e+06		Not Found	Not Found	High	High	High	0.0002229	0.00275	1.92	37.74
Q91YE6	Importin-9 OS=Mus musculus OX=10090 GN=Ipo9 PE=1 SV=3	[K].VSSVALCK.[L]	1xCarbamidomethyl [C7]	0.0234149	0.000760363	1	1	2	Q91YE6 [858-865]	Q91YE6 1xCarbamidomethyl [C864]	0	863.466	100	1e-17	2.47358e-17			5.98349e+06		25.26			7.16773e+06	4994899		Not Found	Not Found	High	High	High	0.0002424	0.003306	1.83	24.03
Q9Z140	Copine-6 OS=Mus musculus OX=10090 GN=Cpne6 PE=1 SV=1	[R].VSCHGLLDR.[D]	1xCarbamidomethyl [C3]	0.0186885	0.000760363	1	1	2	Q9Z140 [26-34]	Q9Z140 1xCarbamidomethyl [C28]	0	1056.53	100	1e-17	2.47358e-17			2.14195e+06		12.32			2.33737e+06	1962865		Not Found	High	Peak Found	High	High	0.0002229	0.002441	1.65	24.95
A2ASI5	Sodium channel protein type 3 subunit alpha OS=Mus musculus OX=10090 GN=Scn3a PE=1 SV=1	[K].CPPCWYR.[F]	2xCarbamidomethyl [C1; C4]	0.0284806	0.000760363	1	1	5	A2ASI5 [677-683]	A2ASI5 2xCarbamidomethyl [C677; C680]	0	1038.43	100	1e-17	2.47358e-17			2.41287e+07		18.77			2.7575e+07	21113056		Not Found	Not Found	High	High	High	0.0002424	0.004314	1.82	30
Q8BGA3	Leucine-rich repeat transmembrane neuronal protein 2 OS=Mus musculus OX=10090 GN=Lrrtm2 PE=2 SV=1	[K].CQQLPYK.[E]	1xCarbamidomethyl [C1]	0.0288962	0.000760363	1	1	1	Q8BGA3 [505-511]	Q8BGA3 1xCarbamidomethyl [C505]	0	936.461	100	1e-17	2.47358e-17			1.49043e+06		10.66			1.38201e+06	1.60735e+06		Not Found	Not Found	High	Peak Found	High	0.0002424	0.00439	1.57	24.12
Q9JIN6	Calcium-activated potassium channel subunit beta-4 OS=Mus musculus OX=10090 GN=Kcnmb4 PE=1 SV=1	[K].CSYIPPCK.[R]	2xCarbamidomethyl [C1; C7]	0.0200996	0.000760363	1	1	1	Q9JIN6 [113-120]	Q9JIN6 2xCarbamidomethyl [C113; C119]	0	1024.46	100	1e-17	2.47358e-17			3.41412e+06		38.95			2.57336e+06	4529556		Not Found	Not Found	Peak Found	High	High	0.0002229	0.002684	1.72	26.07
Q8CJ61	CKLF-like MARVEL transmembrane domain-containing protein 4 OS=Mus musculus OX=10090 GN=Cmtm4 PE=1 SV=1	[R].CDPDYLR.[G]	1xCarbamidomethyl [C1]	0.0329151	0.000760363	1	1	19	Q8CJ61 [45-51]	Q8CJ61 1xCarbamidomethyl [C45]	0	938.404	100	1e-17	2.47358e-17	70.61	1.30364e+07	1.91293e+09	62.71	5.38	8.09499e+06	2.09942e+07	1.9871e+09	1.84153e+09		High	Peak Found	High	High	High	0.0002424	0.005216	1.42	26.3
E9Q557	Desmoplakin OS=Mus musculus OX=10090 GN=Dsp PE=1 SV=1	[K].CIDVHLK.[E]	1xCarbamidomethyl [C1]	0.0184183	0.000760363	1	1	1	E9Q557 [379-385]	E9Q557 1xCarbamidomethyl [C379]	0	884.466	100	1e-17	2.47358e-17			1.6974e+06		72.89			959860	3.00167e+06		Not Found	Not Found	Peak Found	High	High	0.0002229	0.002402	1.58	26.19
Q9Z0E0	Neurochondrin OS=Mus musculus OX=10090 GN=Ncdn PE=1 SV=1	[R].CEQSLLK.[E]	1xCarbamidomethyl [C1]	0.0208442	0.000760363	1	1	2	Q9Z0E0 [351-357]	Q9Z0E0 1xCarbamidomethyl [C351]	0	877.445	100	1e-17	2.47358e-17			1.91426e+07		5.87			1.99538e+07	18364296		Not Found	Not Found	High	High	High	0.0002229	0.002825	1.52	25.09
Q8C6B0	Methyltransferase like 7A1 OS=Mus musculus OX=10090 GN=Mettl7a1 PE=1 SV=1	[K].CFPYFLK.[R]	1xCarbamidomethyl [C1]	0.0186885	0.000760363	1	3	5	Q8C6B0 [35-41]	Q8C6B0 1xCarbamidomethyl [C35]	0	974.48	100	1e-17	2.47358e-17			2.05773e+07		0.96			2.07181e+07	20437518		Not Found	Not Found	High	High	High	0.0002229	0.002443	1.82	43.11
P37172	Activin receptor type-1 OS=Mus musculus OX=10090 GN=Acvr1 PE=2 SV=2	[K].VVCVDQQRPNIPNR.[W]	1xCarbamidomethyl [C3]	0.0272689	0.000760363	1	1	3	P37172 [447-460]	P37172 1xCarbamidomethyl [C449]	0	1694.88	100	1e-17	2.47358e-17			2.07617e+06		60.64			1.31277e+06	3283511		Not Found	High	High	High	High	0.0002424	0.004065	1.83	25.98
P62080	Tetraspanin-5 OS=Mus musculus OX=10090 GN=Tspan5 PE=1 SV=1	[R].CGVPFSCCTK.[D]	3xCarbamidomethyl [C1; C7; C8]	0.0297454	0.000760363	1	1	2	P62080 [180-189]	P62080 3xCarbamidomethyl [C180; C186; C187]	0	1215.5	100	1e-17	2.47358e-17			7.17806e+06		9.02			7.65167e+06	6.73377e+06		Not Found	Not Found	High	High	High	0.0002424	0.004568	1.53	29.07
Q8BWB6	Metalloreductase STEAP2 OS=Mus musculus OX=10090 GN=Steap2 PE=1 SV=1	[R].CGYHVVIGSR.[N]	1xCarbamidomethyl [C1]	0.0219326	0.000760363	1	1	2	Q8BWB6 [51-60]	Q8BWB6 1xCarbamidomethyl [C51]	0	1147.57	100	1e-17	2.47358e-17			3.46716e+06		37.33			2.64589e+06	4543333		Not Found	Not Found	High	High	High	0.0002424	0.003033	1.33	26.12
P59267	Palmitoyltransferase ZDHHC2 OS=Mus musculus OX=10090 GN=Zdhhc2 PE=1 SV=1	[R].CHHCSVCDKCILK.[M]	3xCarbamidomethyl [C4; C7; C10]; 1xNethylmaleimide [C1]	0.0176306	0.000760363	1	1	2	P59267 [139-151]	P59267 3xCarbamidomethyl [C142; C145; C148]	1	1784.77	100	1e-17	2.47358e-17			5.20138e+06		7.96			5.50282e+06	4916460		Not Found	Not Found	High	High	High	0.0002229	0.002256	1.49	25.14
P10649	Glutathione S-transferase Mu 1 OS=Mus musculus OX=10090 GN=Gstm1 PE=1 SV=2	[K].CLDAFPNLR.[D]	1xCarbamidomethyl [C1]	0.0326781	0.000760363	1	2	3	P10649 [174-182]	P10649 1xCarbamidomethyl [C174]	0	1105.55	100	1e-17	2.47358e-17			2.39439e+06		5.11			2.48247e+06	2309442		Not Found	High	High	High	High	0.0002424	0.005178	1.45	38.51
P11276	Fibronectin OS=Mus musculus OX=10090 GN=Fn1 PE=1 SV=4	[R].YQCYCYGR.[G]	2xCarbamidomethyl [C3; C5]	0.0184183	0.000760363	1	1	3	P11276 [585-592]	P11276 2xCarbamidomethyl [C587; C589]	0	1169.45	100	1e-17	2.47358e-17			4.25189e+06		40.8			5.72175e+06	3.15962e+06		Not Found	High	High	High	High	0.0002229	0.002392	1.86	24.18
O55131	Septin-7 OS=Mus musculus OX=10090 GN=Septin7 PE=1 SV=1	[K].ADTLTPEECQQFK.[K]	1xCarbamidomethyl [C9]	0.0165111	0.000760363	1	1	2	O55131 [195-207]	O55131 1xCarbamidomethyl [C203]	0	1566.71	100	1e-17	2.47358e-17			3.13433e+06		21.87			2.68196e+06	3663008		High	Not Found	High	Peak Found	High	0.0002229	0.002075	1.65	30.57
Q9CZX7	Type 2 phosphatidylinositol 4,5-bisphosphate 4-phosphatase OS=Mus musculus OX=10090 GN=Pip4p2 PE=1 SV=1	[R].ACYWGAIR.[V]	1xCarbamidomethyl [C2]	0.021304	0.000760363	1	1	3	Q9CZX7 [241-248]	Q9CZX7 1xCarbamidomethyl [C242]	0	996.472	100	1e-17	2.47358e-17			6.01753e+06		12.67			5.50062e+06	6.58302e+06		Not Found	Not Found	High	High	High	0.0002424	0.002899	1.98	35.36
E9Q8I7	Nuclear transcription factor, X-box binding-like 1 OS=Mus musculus OX=10090 GN=Nfxl1 PE=1 SV=1	[R].YYCYCGK.[V]	2xCarbamidomethyl [C3; C5]	0.0338801	0.000760363	1	1	3	E9Q8I7 [239-245]	E9Q8I7 2xCarbamidomethyl [C241; C243]	0	1013.39	100	1e-17	2.47358e-17			6.78482e+06		18.69			7.74967e+06	5.9401e+06		Not Found	High	High	High	High	0.0002424	0.00542	1.25	23.32
O08539	Myc box-dependent-interacting protein 1 OS=Mus musculus OX=10090 GN=Bin1 PE=1 SV=1	[K].AAPQWCQGK.[L]	1xCarbamidomethyl [C6]	0.0276671	0.000760363	1	1	2	O08539 [181-189]	O08539 1xCarbamidomethyl [C186]	0	1045.49	100	1e-17	2.47358e-17			9.68758e+06		13.3			1.06458e+07	8815572		Not Found	High	High	Peak Found	High	0.0002424	0.004121	1.35	23.8
Q9DCL9	Bifunctional phosphoribosylaminoimidazole carboxylase/phosphoribosylaminoimidazole succinocarboxamide synthetase OS=Mus musculus OX=10090 GN=Paics PE=1 SV=4	[K].ACGNFGIPCELR.[V]	2xCarbamidomethyl [C2; C9]	0.026108	0.000760363	1	1	1	Q9DCL9 [287-298]	Q9DCL9 2xCarbamidomethyl [C288; C295]	0	1393.64	100	1e-17	2.47358e-17			9.08333e+06		18.26			7.97702e+06	10343083		Not Found	Not Found	High	Peak Found	High	0.0002424	0.003842	1.56	37.4
Q6A051	Attractin-like protein 1 OS=Mus musculus OX=10090 GN=Atrnl1 PE=1 SV=2	[K].AFRDEELCR.[N]	1xCarbamidomethyl [C8]	0.0217738	0.000760363	1	1	1	Q6A051 [616-624]	Q6A051 1xCarbamidomethyl [C623]	1	1195.55	100	1e-17	2.47358e-17			1.75548e+06		34.16			2.24596e+06	1.37211e+06		Not Found	Not Found	High	Peak Found	High	0.0002424	0.002998	1.62	23.91
Q9QXV9	Protein sprouty homolog 1 OS=Mus musculus OX=10090 GN=Spry1 PE=1 SV=1	[R].ALPSCLACDR.[Q]	2xCarbamidomethyl [C5; C8]	0.0333942	0.000760363	1	1	2	Q9QXV9 [191-200]	Q9QXV9 2xCarbamidomethyl [C195; C198]	0	1162.53	100	1e-17	2.47358e-17			1.17118e+07		2.84			1.19498e+07	11478607		Not Found	Not Found	High	High	High	0.0002424	0.005343	1.8	29.89
Q9WTU3	Sodium channel protein type 8 subunit alpha OS=Mus musculus OX=10090 GN=Scn8a PE=1 SV=1	[K].ANCIANHTGVDIHR.[N]	1xCarbamidomethyl [C3]	0.0185529	0.000760363	1	1	3	Q9WTU3 [1040-1053]	Q9WTU3 1xCarbamidomethyl [C1042]	0	1577.76	100	1e-17	2.47358e-17			4.20462e+06		27.56			5.12239e+06	3451281		Not Found	High	High	High	High	0.0002229	0.00243	1.46	23.38
P35363	5-hydroxytryptamine receptor 2A OS=Mus musculus OX=10090 GN=Htr2a PE=1 SV=1	[R].YIQCQYK.[E]	1xCarbamidomethyl [C4]	0.0329151	0.000760363	1	1	5	P35363 [394-400]	P35363 1xCarbamidomethyl [C397]	0	1002.47	100	1e-17	2.47358e-17			2.02765e+07		10.69			2.18722e+07	18797168		Not Found	Not Found	High	High	High	0.0002424	0.00521	1.6	22.15
Q80UX8	Protein ABHD13 OS=Mus musculus OX=10090 GN=Abhd13 PE=2 SV=1	[R].YLPLWCYK.[N]	1xCarbamidomethyl [C6]	0.0274673	0.000760363	1	1	1	Q80UX8 [237-244]	Q80UX8 1xCarbamidomethyl [C242]	0	1142.57	100	1e-17	2.47358e-17			1.16647e+07		50.27			1.69159e+07	8.0436e+06		Not Found	Not Found	High	Peak Found	High	0.0002424	0.004098	1.47	43.88
Q8R173	Palmitoyltransferase ZDHHC3 OS=Mus musculus OX=10090 GN=Zdhhc3 PE=1 SV=1	[R].AHHCSVCKR.[C]	1xCarbamidomethyl [C7]; 1xNethylmaleimide [C4]	0.0188251	0.000760363	1	1	5	Q8R173 [140-148]	Q8R173 1xCarbamidomethyl [C146]	1	1222.56	100	1e-17	2.47358e-17			1.94613e+06		71.17			1.11875e+06	3.38542e+06		Not Found	Not Found	Peak Found	High	High	0.0002229	0.00246	2.15	14.37
Q3UHB1	5'-nucleotidase domain-containing protein 3 OS=Mus musculus OX=10090 GN=Nt5dc3 PE=1 SV=1	[K].YICYADQTR.[A]	1xCarbamidomethyl [C3]	0.0284806	0.000760363	1	1	1	Q3UHB1 [272-280]	Q3UHB1 1xCarbamidomethyl [C274]	0	1189.53	100	1e-17	2.47358e-17			2.06343e+06		103.42			5.23781e+06	812884		Not Found	Not Found	Peak Found	High	High	0.0002424	0.004287	1.5	25.37
Q02111	Protein kinase C theta type OS=Mus musculus OX=10090 GN=Prkcq PE=1 SV=1	[K].VANLCGINQK.[L]	1xCarbamidomethyl [C5]	0.0169997	0.000760363	1	2	2	Q02111 [277-286]	Q02111 1xCarbamidomethyl [C281]	0	1116.58	100	1e-17	2.47358e-17			1.97033e+06		57.97			1.27471e+06	3.04554e+06		Not Found	High	Peak Found	High	High	0.0002229	0.00215	2.23	25.98
P10404	MLV-related proviral Env polyprotein OS=Mus musculus OX=10090 PE=1 SV=3	[K].EGGLCAALK.[E]	1xCarbamidomethyl [C5]	0.0196656	0.000760363	1	2	1	P10404 [522-530]	P10404 1xCarbamidomethyl [C526]	0	918.471	100	1e-17	2.47358e-17			6.22226e+06		54.25			9.32259e+06	4.15298e+06		Not Found	Not Found	Peak Found	High	High	0.0002229	0.002603	1.25	29.56
P09411	Phosphoglycerate kinase 1 OS=Mus musculus OX=10090 GN=Pgk1 PE=1 SV=4	[K].FCLDNGAK.[S]	1xCarbamidomethyl [C2]	0.0329151	0.000760363	1	1	4	P09411 [49-56]	P09411 1xCarbamidomethyl [C50]	0	924.424	100	1e-17	2.47358e-17			1.97357e+07		9.15			2.1056e+07	18498152		Not Found	High	High	High	High	0.0002424	0.005243	1.63	26.71
Q923S9	Ras-related protein Rab-30 OS=Mus musculus OX=10090 GN=Rab30 PE=1 SV=1	[K].ESDNVEKLFLDLACR.[L]	1xCarbamidomethyl [C14]	0.0270719	0.000760363	1	1	2	Q923S9 [155-169]	Q923S9 1xCarbamidomethyl [C168]	1	1808.88	100	1e-17	2.47358e-17			1.46074e+06		31.67			1.16312e+06	1.83452e+06		Not Found	Not Found	High	High	High	0.0002424	0.004019	2.11	50.1
Q6ZPR5	Sphingomyelin phosphodiesterase 4 OS=Mus musculus OX=10090 GN=Smpd4 PE=1 SV=2	[R].TSDCAYFTLVDR.[Y]	1xCarbamidomethyl [C4]	0.0227443	0.000760363	1	1	2	Q6ZPR5 [179-190]	Q6ZPR5 1xCarbamidomethyl [C182]	0	1447.65	100	1e-17	2.47358e-17			1.36031e+06		10.34			1.26426e+06	1.46366e+06		Not Found	High	High	Peak Found	High	0.0002424	0.003185	0.69	40.8
Q9EQ06	Estradiol 17-beta-dehydrogenase 11 OS=Mus musculus OX=10090 GN=Hsd17b11 PE=1 SV=1	[R].TSCLCPNFINTGFIK.[N]	2xCarbamidomethyl [C3; C5]	0.0216161	0.000760363	1	1	2	Q9EQ06 [213-227]	Q9EQ06 2xCarbamidomethyl [C215; C217]	0	1771.85	100	1e-17	2.47358e-17			6.76324e+06		6.49			7.08093e+06	6.45979e+06		Not Found	Not Found	High	High	High	0.0002424	0.002982	2.02	46.88
Q8BHW5	Transmembrane protein 255A OS=Mus musculus OX=10090 GN=Tmem255a PE=1 SV=1	[K].EVNCPQLSR.[G]	1xCarbamidomethyl [C4]	0.024105	0.000760363	1	1	1	Q8BHW5 [165-173]	Q8BHW5 1xCarbamidomethyl [C168]	0	1102.53	100	1e-17	2.47358e-17			2.23044e+06		9.88			2.07974e+06	2.39207e+06		Not Found	Not Found	High	Peak Found	High	0.0002424	0.003451	1.73	24.14
Q80ZW2	Protein THEM6 OS=Mus musculus OX=10090 GN=Them6 PE=1 SV=1	[R].DGFVCALLR.[F]	1xCarbamidomethyl [C5]	0.0191012	0.000760363	1	1	4	Q80ZW2 [142-150]	Q80ZW2 1xCarbamidomethyl [C146]	0	1050.54	100	1e-17	2.47358e-17			3.91782e+06		14.85			4.35326e+06	3.52594e+06		Not Found	High	High	High	High	0.0002229	0.002524	2.12	47.31
Q9R1C6	Diacylglycerol kinase epsilon OS=Mus musculus OX=10090 GN=Dgke PE=1 SV=1	[K].DCLVQECK.[D]	2xCarbamidomethyl [C2; C7]	0.030619	0.000760363	1	1	1	Q9R1C6 [411-418]	Q9R1C6 2xCarbamidomethyl [C412; C417]	0	1051.45	100	1e-17	2.47358e-17			4.91997e+06		12.14			4.51439e+06	5.362e+06		Not Found	Not Found	High	Peak Found	High	0.0002424	0.004727	1.76	24.15
Q5F4S8	Transient receptor potential cation channel, subfamily M, member 3 OS=Mus musculus OX=10090 GN=Trpm3 PE=1 SV=1	[K].VHDFEEQCIEEYFR.[E]	1xCarbamidomethyl [C8]	0.0268764	0.000760363	1	1	2	Q5F4S8 [1195-1208]	Q5F4S8 1xCarbamidomethyl [C1202]	0	1900.82	100	1e-17	2.47358e-17			1.81915e+06		38.17			2.39913e+06	1.37938e+06		Not Found	Not Found	High	High	High	0.0002424	0.00397	1.81	41.92
E9PXF0	Protocadherin 17 OS=Mus musculus OX=10090 GN=Pcdh17 PE=1 SV=1	[R].DLGPNPIPAHCK.[V]	1xCarbamidomethyl [C11]	0.0268764	0.000760363	1	1	1	E9PXF0 [326-337]	E9PXF0 1xCarbamidomethyl [C336]	0	1318.66	100	1e-17	2.47358e-17			2.99149e+06		10.4			3.22011e+06	2779098		Not Found	Not Found	High	Peak Found	High	0.0002424	0.003962	2.01	28.1
Q80TF3	Protocadherin-19 OS=Mus musculus OX=10090 GN=Pcdh19 PE=1 SV=3	[K].DLGPNSIPAHCK.[V]	1xCarbamidomethyl [C11]	0.030619	0.000760363	1	1	2	Q80TF3 [320-331]	Q80TF3 1xCarbamidomethyl [C330]	0	1308.64	100	1e-17	2.47358e-17			2.21811e+06		18.22			2.52486e+06	1.94862e+06		Not Found	Not Found	High	High	High	0.0002424	0.004746	1.97	26.13
Q5XF89	Polyamine-transporting ATPase 13A3 OS=Mus musculus OX=10090 GN=Atp13a3 PE=1 SV=1	[K].VGIFCISPQR.[I]	1xCarbamidomethyl [C5]	0.0308414	0.000760363	1	1	1	Q5XF89 [472-481]	Q5XF89 1xCarbamidomethyl [C476]	0	1176.62	100	1e-17	2.47358e-17			7.67814e+06		15.98			8.60082e+06	6.85444e+06		Not Found	High	Peak Found	Peak Found	High	0.0002424	0.004794	1.31	39.75
P51829	Adenylate cyclase type 7 OS=Mus musculus OX=10090 GN=Adcy7 PE=1 SV=2	[R].VGIHSGNVLCGVIGLR.[K]	1xCarbamidomethyl [C10]	0.0308414	0.000760363	1	1	2	P51829 [375-390]	P51829 1xCarbamidomethyl [C384]	0	1650.91	100	1e-17	2.47358e-17			2.21682e+06		10.04			2.06468e+06	2.38016e+06		Not Found	Not Found	High	High	High	0.0002424	0.00477	1.9	40.44
Q6P9J9	Anoctamin-6 OS=Mus musculus OX=10090 GN=Ano6 PE=1 SV=1	[R].IPFTTCGK.[C]	1xCarbamidomethyl [C6]	0.0185529	0.000760363	1	1	1	Q6P9J9 [442-449]	Q6P9J9 1xCarbamidomethyl [C447]	0	923.466	100	1e-17	2.47358e-17			2.60642e+06		9.22			2.78232e+06	2441644		Not Found	Not Found	High	Peak Found	High	0.0002229	0.00243	1.33	28.89
Q922S4	cGMP-dependent 3',5'-cyclic phosphodiesterase OS=Mus musculus OX=10090 GN=Pde2a PE=1 SV=4	[K].IDCPTLAR.[F]	1xCarbamidomethyl [C3]	0.0211496	0.000760363	1	1	4	Q922S4 [633-640]	Q922S4 1xCarbamidomethyl [C635]	0	945.482	100	1e-17	2.47358e-17			1.62743e+07		15.38			1.81514e+07	14591294		Not Found	Not Found	High	High	High	0.0002424	0.002877	1.52	27.21
Q9Z280	Phospholipase D1 OS=Mus musculus OX=10090 GN=Pld1 PE=1 SV=1	[R].IPGVNCCGHGR.[A]	2xCarbamidomethyl [C6; C7]	0.0276671	0.000760363	1	1	2	Q9Z280 [235-245]	Q9Z280 2xCarbamidomethyl [C240; C241]	0	1226.55	100	1e-17	2.47358e-17			2.01803e+06		4.06			1.96097e+06	2.07677e+06		Not Found	High	Peak Found	High	High	0.0002424	0.004119	1.6	21.32
Q9D700	Dual specificity protein phosphatase 26 OS=Mus musculus OX=10090 GN=Dusp26 PE=2 SV=2	[K].ILVHCAVGVSR.[S]	1xCarbamidomethyl [C5]	0.0274673	0.000760363	1	1	1	Q9D700 [148-158]	Q9D700 1xCarbamidomethyl [C152]	0	1210.67	100	1e-17	2.47358e-17			2.98009e+06		18.47			2.61321e+06	3398467		Not Found	Not Found	High	Peak Found	High	0.0002424	0.004113	2.05	27.17
P51660	Peroxisomal multifunctional enzyme type 2 OS=Mus musculus OX=10090 GN=Hsd17b4 PE=1 SV=3	[K].NNIHCNTIAPNAGSR.[M]	1xCarbamidomethyl [C5]	0.0333942	0.000760363	1	1	3	P51660 [185-199]	P51660 1xCarbamidomethyl [C189]	0	1638.78	100	1e-17	2.47358e-17			2.87474e+06		5.49			2.98866e+06	2.76515e+06		Not Found	High	High	High	High	0.0002424	0.005333	2.44	22.07
Q8CIF6	SID1 transmembrane family member 2 OS=Mus musculus OX=10090 GN=Sidt2 PE=1 SV=1	[R].ILHVLYTDCIR.[Q]	1xCarbamidomethyl [C9]	0.0172493	0.000760363	1	1	3	Q8CIF6 [668-678]	Q8CIF6 1xCarbamidomethyl [C676]	0	1402.75	100	1e-17	2.47358e-17			3.15927e+06		10.13			2.94044e+06	3394389		Not Found	Not Found	High	High	High	0.0002229	0.002198	2.12	36.23
Q91VR5	ATP-dependent RNA helicase DDX1 OS=Mus musculus OX=10090 GN=Ddx1 PE=1 SV=1	[K].NQALFPACVLK.[N]	1xCarbamidomethyl [C8]	0.0312908	0.000760363	1	1	3	Q91VR5 [224-234]	Q91VR5 1xCarbamidomethyl [C231]	0	1260.68	100	1e-17	2.47358e-17			2.34695e+06		24.36			2.79291e+06	1.97221e+06		Not Found	High	High	High	High	0.0002424	0.004892	1.72	41.89
A0A1B0GRG8	Carbonyl reductase (NADPH) OS=Mus musculus OX=10090 GN=Gm5678 PE=3 SV=1	[K].ILLNACCPGWVR.[T]	1xCarbamidomethyl [C7]; 1xNethylmaleimide [C6]	0.0188251	0.000760363	1	2	1	A0A1B0GRG8 [221-232]	A0A1B0GRG8 1xCarbamidomethyl [C227]	0	1526.76	100	1e-17	2.47358e-17			2.00668e+06		6.62			2.10287e+06	1.9149e+06		High	Not Found	Peak Found	Peak Found	High	0.0002229	0.002465	1.79	47.18
Q61527	Receptor tyrosine-protein kinase erbB-4 OS=Mus musculus OX=10090 GN=Erbb4 PE=1 SV=5	[K].ICIESCNLYDGEFR.[E]	2xCarbamidomethyl [C2; C6]	0.0175026	0.000760363	1	1	1	Q61527 [531-544]	Q61527 2xCarbamidomethyl [C532; C536]	0	1775.77	100	1e-17	2.47358e-17			1.31663e+06		4.99			1.27096e+06	1.36396e+06		Not Found	High	Peak Found	Peak Found	High	0.0002229	0.002239	1.53	41.7
Q91X97	Neurocalcin-delta OS=Mus musculus OX=10090 GN=Ncald PE=1 SV=4	[R].LLQCDPSSAGQF.[-]	1xCarbamidomethyl [C4]	0.0168762	0.000760363	1	1	1	Q91X97 [182-193]	Q91X97 1xCarbamidomethyl [C185]	0	1322.6	100	1e-17	2.47358e-17			1.17176e+07		13.01			1.28504e+07	10684679		Not Found	Not Found	High	Peak Found	High	0.0002229	0.002129	2.57	39.79
Q4VBD2	Transmembrane anterior posterior transformation protein 1 OS=Mus musculus OX=10090 GN=Tapt1 PE=1 SV=2	[R].LLTLPCYGLR.[D]	1xCarbamidomethyl [C6]	0.0219326	0.000760363	1	1	4	Q4VBD2 [138-147]	Q4VBD2 1xCarbamidomethyl [C143]	0	1205.67	100	1e-17	2.47358e-17			5.55459e+07		134.27			3.44973e+08	8943736		Not Found	Not Found	High	Peak Found	High	0.0002424	0.003023	2.28	44.44
Q3V1U8	ELMO domain-containing protein 1 OS=Mus musculus OX=10090 GN=Elmod1 PE=1 SV=2	[R].ICYGTKPGASR.[T]	1xCarbamidomethyl [C2]	0.0222538	0.000760363	1	1	6	Q3V1U8 [40-50]	Q3V1U8 1xCarbamidomethyl [C41]	0	1209.6	100	1e-17	2.47358e-17			6.78101e+06		6.64			7.10729e+06	6.46971e+06		Not Found	High	High	High	High	0.0002424	0.003083	2.39	19.69
P59268	Palmitoyltransferase ZDHHC9 OS=Mus musculus OX=10090 GN=Zdhhc9 PE=2 SV=1	[R].NTFCCDGR.[V]	2xCarbamidomethyl [C4; C5]	0.0188251	0.000760363	1	1	9	P59268 [21-28]	P59268 2xCarbamidomethyl [C24; C25]	0	1029.39	100	1e-17	2.47358e-17			1.54299e+07		31.82			1.93993e+07	1.22727e+07		Not Found	High	High	High	High	0.0002229	0.002466	1.72	20.96
O70378	ER membrane protein complex subunit 8 OS=Mus musculus OX=10090 GN=Emc8 PE=1 SV=1	[K].LTTQAYCK.[M]	1xCarbamidomethyl [C7]	0.024105	0.000760363	1	1	3	O70378 [6-13]	O70378 1xCarbamidomethyl [C12]	0	984.482	100	1e-17	2.47358e-17			4.15343e+06		44.11			5.73517e+06	3.00793e+06		Not Found	Not Found	High	High	High	0.0002424	0.003425	1.99	21.36
Q8CGQ8	Sodium/potassium/calcium exchanger 4 OS=Mus musculus OX=10090 GN=Slc24a4 PE=1 SV=2	[R].LTWWAVCR.[D]	1xCarbamidomethyl [C7]	0.0230772	0.000760363	1	1	3	Q8CGQ8 [198-205]	Q8CGQ8 1xCarbamidomethyl [C204]	0	1091.55	100	1e-17	2.47358e-17			3.4294e+06		27.79			4.18501e+06	2.81022e+06		Not Found	High	High	High	High	0.0002424	0.003235	1.18	42.97
Q924S7	Sprouty-related, EVH1 domain-containing protein 2 OS=Mus musculus OX=10090 GN=Spred2 PE=1 SV=1	[K].LVVLECYVR.[K]	1xCarbamidomethyl [C6]	0.0232454	0.000760363	1	1	1	Q924S7 [68-76]	Q924S7 1xCarbamidomethyl [C73]	0	1150.63	100	1e-17	2.47358e-17			2.88555e+06		31.22			2.30546e+06	3611599		Not Found	Not Found	Peak Found	High	High	0.0002424	0.003266	1.99	39.43
O35864	COP9 signalosome complex subunit 5 OS=Mus musculus OX=10090 GN=Cops5 PE=1 SV=3	[K].IEDFGVHCK.[Q]	1xCarbamidomethyl [C8]	0.0299614	0.000760363	1	1	3	O35864 [211-219]	O35864 1xCarbamidomethyl [C218]	0	1104.51	100	1e-17	2.47358e-17			2.38894e+06		20.43			2.763e+06	2.06552e+06		Not Found	High	High	High	High	0.0002424	0.004583	1.41	25.3
Q60767	Lymphocyte antigen 75 OS=Mus musculus OX=10090 GN=Ly75 PE=1 SV=2	[K].LEWVCQIPK.[G]	1xCarbamidomethyl [C5]	0.0220926	0.000760363	1	1	2	Q60767 [786-794]	Q60767 1xCarbamidomethyl [C790]	0	1172.61	100	1e-17	2.47358e-17			1.89112e+06		1.76			1.91474e+06	1.86779e+06		Not Found	Not Found	High	High	High	0.0002424	0.003053	1.57	38.98
Q8R4V2	Dual specificity protein phosphatase 15 OS=Mus musculus OX=10090 GN=Dusp15 PE=1 SV=3	[K].QTFFCLPR.[C]	1xCarbamidomethyl [C5]	0.0181519	0.000760363	1	1	2	Q8R4V2 [220-227]	Q8R4V2 1xCarbamidomethyl [C224]	0	1068.53	100	1e-17	2.47358e-17			6.84065e+06		19.66			7.86812e+06	5.94736e+06		Not Found	Not Found	High	High	High	0.0002229	0.002356	1.75	40.46
Q8BG19	Protein O-mannosyl-transferase TMTC4 OS=Mus musculus OX=10090 GN=Tmtc4 PE=2 SV=1	[R].KYPDCYYNLGR.[L]	1xCarbamidomethyl [C5]	0.0224161	0.000760363	1	1	3	Q8BG19 [582-592]	Q8BG19 1xCarbamidomethyl [C586]	1	1448.66	100	1e-17	2.47358e-17			1.89316e+06		89.14			3.97548e+06	901535		Not Found	High	High	Peak Found	High	0.0002424	0.003129	2.17	30.21
O89013	Leptin receptor gene-related protein OS=Mus musculus OX=10090 GN=Leprot PE=1 SV=1	[K].RVTYDSDATSSACR.[E]	1xCarbamidomethyl [C13]	0.0222538	0.000760363	1	1	2	O89013 [54-67]	O89013 1xCarbamidomethyl [C66]	1	1588.7	100	1e-17	2.47358e-17			2.79859e+06		7.57			2.95271e+06	2652519		Not Found	Not Found	High	Peak Found	High	0.0002424	0.003073	1.47	20.32
Q8VHK5	Membrane protein MLC1 OS=Mus musculus OX=10090 GN=Mlc1 PE=1 SV=1	[K].RLPPCFSYK.[T]	1xCarbamidomethyl [C5]	0.0333942	0.000760363	1	1	6	Q8VHK5 [48-56]	Q8VHK5 1xCarbamidomethyl [C52]	1	1167.6	100	1e-17	2.47358e-17			5.84964e+06		15.37			6.52393e+06	5.24503e+06		Not Found	Not Found	High	High	High	0.0002424	0.005324	1.95	30.38
P47791	Glutathione reductase, mitochondrial OS=Mus musculus OX=10090 GN=Gsr PE=1 SV=3	[K].LGGTCVNVGCVPK.[K]	2xCarbamidomethyl [C5; C10]	0.0230772	0.000760363	1	1	2	P47791 [76-88]	P47791 2xCarbamidomethyl [C80; C85]	0	1360.67	100	1e-17	2.47358e-17			1.12656e+06		29.48			911742	1.39199e+06		Not Found	Not Found	High	High	High	0.0002424	0.003235	1.4	31.97
P31230	Aminoacyl tRNA synthase complex-interacting multifunctional protein 1 OS=Mus musculus OX=10090 GN=Aimp1 PE=1 SV=2	[R].IGCIVTAK.[K]	1xCarbamidomethyl [C3]	0.0234149	0.000760363	1	1	3	P31230 [157-164]	P31230 1xCarbamidomethyl [C159]	0	861.486	100	1e-17	2.47358e-17			5.56122e+06		18.95			6.36378e+06	4.85987e+06		Not Found	High	High	High	High	0.0002424	0.003292	1.49	26.41
Q641K1	Cytosolic carboxypeptidase 1 OS=Mus musculus OX=10090 GN=Agtpbp1 PE=1 SV=2	[R].LVLPCLQLLR.[V]	1xCarbamidomethyl [C5]	0.0202464	0.000760363	1	1	3	Q641K1 [175-184]	Q641K1 1xCarbamidomethyl [C179]	0	1224.75	100	1e-17	2.47358e-17			3.82448e+06		13.28			3.48061e+06	4202327		Not Found	High	High	High	High	0.0002229	0.002717	1.72	51.63
P16054	Protein kinase C epsilon type OS=Mus musculus OX=10090 GN=Prkce PE=1 SV=1	[R].QPTYCSHCR.[ED]	1xCarbamidomethyl [C]; 1xNethylmaleimide [C]	0.0310653	0.000760363	1	2	3	P16054 [179-187]	P16054 1xCarbamidomethyl [C]	0	1276.52	100	1e-17	2.47358e-17			4.1016e+06		21.36			4.77576e+06	3.52261e+06		Not Found	Not Found	High	High	High	0.0002424	0.004854	1.95	21.24
P40237	CD82 antigen OS=Mus musculus OX=10090 GN=Cd82 PE=1 SV=1	[K].TTYPCSCEKIK.[E]	2xCarbamidomethyl [C5; C7]	0.0366791	0.000898065	1	1	2	P40237 [170-180]	P40237 2xCarbamidomethyl [C174; C176]	1	1386.64	100	1e-17	2.47358e-17			2.0021e+06		10.81			2.16146e+06	1.85449e+06		Not Found	Not Found	High	High	High	0.0002782	0.006058	1.66	21.85
Q9DBT4	Ectonucleoside triphosphate diphosphohydrolase 4 OS=Mus musculus OX=10090 GN=Entpd4 PE=1 SV=1	[R].IFVYCWPR.[H]	1xCarbamidomethyl [C5]	0.034622	0.000898065	1	1	1	Q9DBT4 [102-109]	Q9DBT4 1xCarbamidomethyl [C106]	0	1140.57	100	1e-17	2.47358e-17			2.90677e+06		25.57			3.48995e+06	2.42105e+06		Not Found	Not Found	High	Peak Found	High	0.0002782	0.005604	1.97	43.46
Q08460	Calcium-activated potassium channel subunit alpha-1 OS=Mus musculus OX=10090 GN=Kcnma1 PE=1 SV=2	[K].ECILASLNIK.[S]	1xCarbamidomethyl [C2]	0.0348728	0.000898065	1	1	3	Q08460 [888-897]	Q08460 1xCarbamidomethyl [C889]	0	1160.63	100	1e-17	2.47358e-17			5.76437e+06		6.34			6.0289e+06	5.51145e+06		Not Found	High	Peak Found	High	High	0.0002782	0.005662	2.13	43.27
P52189	Inward rectifier potassium channel 4 OS=Mus musculus OX=10090 GN=Kcnj4 PE=1 SV=1	[K].TYEVAGTPCCSAR.[E]	2xCarbamidomethyl [C9; C10]	0.0348728	0.000898065	1	1	1	P52189 [338-350]	P52189 2xCarbamidomethyl [C346; C347]	0	1471.63	100	1e-17	2.47358e-17			2.52264e+06		65.93			1.52219e+06	4.18064e+06		Not Found	Not Found	High	Peak Found	High	0.0002782	0.00563	1.88	25.24
Q68FH0	Plakophilin-4 OS=Mus musculus OX=10090 GN=Pkp4 PE=1 SV=1	[K].TVENCVCTLR.[N]	2xCarbamidomethyl [C5; C7]	0.0348728	0.000898065	1	1	3	Q68FH0 [737-746]	Q68FH0 2xCarbamidomethyl [C741; C743]	0	1251.58	100	1e-17	2.47358e-17			3.35594e+06		49.56			4.83872e+06	2.32754e+06		Not Found	High	High	High	High	0.0002782	0.005654	1.2	26.58
Q99J09	Methylosome protein WDR77 OS=Mus musculus OX=10090 GN=Wdr77 PE=1 SV=1	[K].NASCTLSSAVHSQGVTR.[L]	1xCarbamidomethyl [C4]	0.035636	0.000898065	1	1	1	Q99J09 [244-260]	Q99J09 1xCarbamidomethyl [C247]	0	1774.85	100	1e-17	2.47358e-17			1.81283e+06		43.61			2.49341e+06	1.31801e+06		Not Found	Not Found	Peak Found	High	High	0.0002782	0.005793	1.19	25.36
E9Q735	Ubiquitin conjugation factor E4 A OS=Mus musculus OX=10090 GN=Ube4a PE=1 SV=1	[R].LLTFNPTYCVLK.[D]	1xCarbamidomethyl [C9]	0.0364155	0.000898065	1	1	1	E9Q735 [457-468]	E9Q735 1xCarbamidomethyl [C465]	0	1468.79	100	1e-17	2.47358e-17			4.22546e+06		25.06			5.05411e+06	3532668		Not Found	Not Found	Peak Found	High	High	0.0002782	0.00599	2.08	46.76
Q8K4X7	1-acyl-sn-glycerol-3-phosphate acyltransferase delta OS=Mus musculus OX=10090 GN=Agpat4 PE=1 SV=1	[K].CSAWLHK.[L]	1xCarbamidomethyl [C1]	0.0341257	0.000898065	1	1	1	Q8K4X7 [270-276]	Q8K4X7 1xCarbamidomethyl [C270]	0	901.435	100	1e-17	2.47358e-17			3.02333e+06		13.27			3.32166e+06	2751791		Not Found	Not Found	High	Peak Found	High	0.0002424	0.005489	1.25	23.64
Q9WTP2	Protein sprouty homolog 4 OS=Mus musculus OX=10090 GN=Spry4 PE=1 SV=1	[K].VVHCKPLDLK.[G]	1xCarbamidomethyl [C4]	0.0366791	0.000898065	1	1	1	Q9WTP2 [136-145]	Q9WTP2 1xCarbamidomethyl [C139]	0	1208.68	100	1e-17	2.47358e-17			3.43604e+06		6.82			3.2741e+06	3.60598e+06		Not Found	Not Found	Peak Found	High	High	0.0002782	0.006072	1.3	23.56
Q9JK95	p53 apoptosis effector related to PMP-22 OS=Mus musculus OX=10090 GN=Perp PE=1 SV=1	[R].CGLACER.[C]	2xCarbamidomethyl [C1; C5]	0.0351254	0.000898065	1	1	17	Q9JK95 [4-10]	Q9JK95 2xCarbamidomethyl [C4; C8]	0	865.365	100	1e-17	2.47358e-17			1.14422e+07		47.53			1.62323e+07	8.06565e+06		Not Found	Not Found	High	High	High	0.0002782	0.005687	1.78	19.45
Q99JI6; P62835	Ras-related protein Rap-1b OS=Mus musculus OX=10090 GN=Rap1b PE=1 SV=2 Ras-related protein Rap-1A OS=Mus musculus OX=10090 GN=Rap1a PE=1 SV=1	[K].CDLEDER.[V]	1xCarbamidomethyl [C1]	0.034373	0.000898065	2	3	4	Q99JI6 [118-124]; P62835 [118-124]	Q99JI6 1xCarbamidomethyl [C118]; P62835 1xCarbamidomethyl [C118]	0	936.373	100	1e-17	2.47358e-17			2.65649e+06		48.33			3.79266e+06	1.86067e+06	Shared	Not Found	Not Found	High	High	High	0.0002782	0.005521	1.24	21.04
Q8BFQ6	Solute carrier family 49 member 4 OS=Mus musculus OX=10090 GN=Slc49a4 PE=2 SV=1	[R].CIPVSDLALK.[K]	1xCarbamidomethyl [C1]	0.0341257	0.000898065	1	1	1	Q8BFQ6 [135-144]	Q8BFQ6 1xCarbamidomethyl [C135]	0	1115.61	100	1e-17	2.47358e-17			3.17603e+06		8.61			3.3756e+06	2.98825e+06		Not Found	Not Found	High	Peak Found	High	0.0002424	0.005476	1.52	37.57
Q6P3A8	2-oxoisovalerate dehydrogenase subunit beta, mitochondrial OS=Mus musculus OX=10090 GN=Bckdhb PE=1 SV=2	[R].SGDLFNCGSLTIR.[A]	1xCarbamidomethyl [C7]	0.0348728	0.000898065	1	1	2	Q6P3A8 [169-181]	Q6P3A8 1xCarbamidomethyl [C175]	0	1439.69	100	1e-17	2.47358e-17			3.168e+06		30.28			3.93775e+06	2.54872e+06		High	Not Found	Peak Found	High	High	0.0002782	0.005653	1.25	41.93
Q9D4P0	ADP-ribosylation factor-like protein 5B OS=Mus musculus OX=10090 GN=Arl5b PE=2 SV=3	[K].LWSLFCNQEHK.[V]	1xCarbamidomethyl [C6]	0.0382999	0.00103327	1	1	1	Q9D4P0 [8-18]	Q9D4P0 1xCarbamidomethyl [C13]	0	1461.69	100	1e-17	2.47358e-17			2.28493e+06		33.16			1.79938e+06	2.90149e+06		Not Found	Not Found	Peak Found	High	High	0.0003126	0.006416	1.36	37.17
P62071	Ras-related protein R-Ras2 OS=Mus musculus OX=10090 GN=Rras2 PE=1 SV=1	[K].QCVIDDR.[A]	1xCarbamidomethyl [C2]	0.0385767	0.00103327	1	1	5	P62071 [54-60]	P62071 1xCarbamidomethyl [C55]	0	905.415	100	1e-17	2.47358e-17			1.01621e+07		17.62			1.15181e+07	8965691		Not Found	Not Found	High	High	High	0.0003126	0.006453	1.77	22.54
Q9JJ00	Phospholipid scramblase 1 OS=Mus musculus OX=10090 GN=Plscr1 PE=1 SV=1	[R].NCCGASRPFTLR.[I]	2xCarbamidomethyl [C2; C3]	0.0391363	0.00103327	1	1	7	Q9JJ00 [161-172]	Q9JJ00 2xCarbamidomethyl [C162; C163]	0	1438.67	100	1e-17	2.47358e-17			5.97501e+07		10.06			6.41633e+07	5.56405e+07		Not Found	High	High	High	High	0.0003126	0.006583	1.68	27.2
Q9D6H5	Palmitoyltransferase ZDHHC4 OS=Mus musculus OX=10090 GN=Zdhhc4 PE=2 SV=1	[R].VIPQCLQR.[A]	1xCarbamidomethyl [C5]	0.0391363	0.00103327	1	1	7	Q9D6H5 [44-51]	Q9D6H5 1xCarbamidomethyl [C48]	0	1013.56	100	1e-17	2.47358e-17			4.50968e+07		4.14			4.64369e+07	43795452		Not Found	High	High	High	High	0.0003126	0.006625	1.24	26.99
Q80XI3	Eukaryotic translation initiation factor 4 gamma 3 OS=Mus musculus OX=10090 GN=Eif4g3 PE=1 SV=2	[R].LCNWVSR.[R]	1xCarbamidomethyl [C2]	0.039419	0.00103327	1	1	5	Q80XI3 [976-982]	Q80XI3 1xCarbamidomethyl [C977]	0	934.456	100	1e-17	2.47358e-17			4.63021e+06		26.99			5.61709e+06	3.81671e+06		Not Found	High	High	Peak Found	High	0.0003126	0.006675	1.42	29.09
Q8BSF4	Phosphatidylserine decarboxylase proenzyme, mitochondrial OS=Mus musculus OX=10090 GN=Pisd PE=2 SV=1	[K].ELFCHNER.[V]	1xCarbamidomethyl [C4]	0.0399905	0.00103327	1	1	3	Q8BSF4 [294-301]	Q8BSF4 1xCarbamidomethyl [C297]	0	1104.49	100	1e-17	2.47358e-17			1.99653e+06		14.3			1.80392e+06	2.20972e+06		Not Found	Not Found	High	High	High	0.0003126	0.006783	1.8	23.12
P62761	Visinin-like protein 1 OS=Mus musculus OX=10090 GN=Vsnl1 PE=1 SV=2	[K].GFLKDCPSGR.[L]	1xCarbamidomethyl [C6]	0.0388555	0.00103327	1	1	4	P62761 [33-42]	P62761 1xCarbamidomethyl [C38]	1	1136.55	100	1e-17	2.47358e-17			3.28702e+06		41.35			4.44209e+06	2432295		Not Found	High	High	High	High	0.0003126	0.006558	2.26	24.07
B1AUE5	Peroxisome biogenesis factor 10 OS=Mus musculus OX=10090 GN=Pex10 PE=2 SV=1	[K].TECPLCR.[E]	1xCarbamidomethyl [C3]; 1xNethylmaleimide [C6]	0.0423583	0.00130526	1	1	3	B1AUE5 [303-309]	B1AUE5 1xCarbamidomethyl [C305]	0	1003.43	100	1e-17	2.47358e-17			2.98682e+06		39.48			3.97876e+06	2.24217e+06		Not Found	High	High	High	High	0.0003831	0.007353	1.48	29.06
P63011	Ras-related protein Rab-3A OS=Mus musculus OX=10090 GN=Rab3a PE=1 SV=1	[R].LVDVICEK.[M]	1xCarbamidomethyl [C6]	0.0411578	0.00130526	1	1	7	P63011 [179-186]	P63011 1xCarbamidomethyl [C184]	0	975.518	100	1e-17	2.47358e-17			6.39457e+07		47.62			9.07764e+07	45045368		Not Found	Not Found	High	High	High	0.0003831	0.007087	1.98	33.04
Q8JZZ7	Adhesion G protein-coupled receptor L2 OS=Mus musculus OX=10090 GN=Adgrl2 PE=1 SV=3	[K].EGCIPEGDVR.[E]	1xCarbamidomethyl [C3]	0.0429713	0.00130526	1	1	3	Q8JZZ7 [1468-1477]	Q8JZZ7 1xCarbamidomethyl [C1470]	0	1131.51	100	1e-17	2.47358e-17			1.82645e+07		132.88			3.22362e+06	103484000		Not Found	High	High	High	High	0.0003831	0.007509	1.41	25.4
E9Q2E4	HECT domain E3 ubiquitin protein ligase 4 OS=Mus musculus OX=10090 GN=Hectd4 PE=1 SV=2	[R].DCARPPPPPLQADR.[R]	1xCarbamidomethyl [C2]	0.0435929	0.00130526	1	1	1	E9Q2E4 [2344-2357]	E9Q2E4 1xCarbamidomethyl [C2345]	0	1589.79	100	1e-17	2.47358e-17			1.06172e+06		64.87			646736	1.74299e+06		Not Found	High	Peak Found	Peak Found	High	0.0003831	0.007656	1.9	27.35
Q9JK95	p53 apoptosis effector related to PMP-22 OS=Mus musculus OX=10090 GN=Perp PE=1 SV=1	[R].CGLACER.[C]	1xCarbamidomethyl [C1]; 1xNethylmaleimide [C5]	0.0445418	0.00130526	1	1	2	Q9JK95 [4-10]	Q9JK95 1xCarbamidomethyl [C4]	0	933.392	100	1e-17	2.47358e-17			8.59279e+06		14.61			9.53162e+06	7746438		Not Found	Not Found	High	High	High	0.0003831	0.007883	2.1	26.64
Q8BHA3	D-aminoacyl-tRNA deacylase 2 OS=Mus musculus OX=10090 GN=Dtd2 PE=1 SV=1	[R].ALLQQCLHAR.[L]	1xCarbamidomethyl [C6]	0.0408629	0.00130526	1	1	2	Q8BHA3 [12-21]	Q8BHA3 1xCarbamidomethyl [C17]	0	1209.65	100	1e-17	2.47358e-17			1.95526e+06		52.25			2.88155e+06	1.32674e+06		Not Found	Not Found	High	High	High	0.0003831	0.006973	1.29	27.56
Q99JG2	G-protein coupled receptor 37-like 1 OS=Mus musculus OX=10090 GN=Gpr37l1 PE=1 SV=2	[R].ESPPLLPLGTPC.[-]	1xCarbamidomethyl [C12]	0.043281	0.00130526	1	1	1	Q99JG2 [470-481]	Q99JG2 1xCarbamidomethyl [C481]	0	1280.66	100	1e-17	2.47358e-17			7.7016e+06		45.15			1.07211e+07	5.5325e+06		Not Found	Not Found	High	Peak Found	High	0.0003831	0.007548	2.64	53.05
Q6PHZ8	Kv channel-interacting protein 4 OS=Mus musculus OX=10090 GN=Kcnip4 PE=1 SV=1	[K].NECPSGVVNEETFK.[EQ]	1xCarbamidomethyl [C3]	0.0414548	0.00130526	1	2	1	Q6PHZ8 [96-109]	Q6PHZ8 1xCarbamidomethyl [C98]	0	1609.72	100	1e-17	2.47358e-17			2.18976e+06		31.26			1.74894e+06	2.74169e+06		Not Found	Not Found	Peak Found	High	High	0.0003831	0.007119	1.82	31.33
Q9WU60	Attractin OS=Mus musculus OX=10090 GN=Atrn PE=1 SV=3	[K].QSCWASR.[R]	1xCarbamidomethyl [C3]	0.0423583	0.00130526	1	1	6	Q9WU60 [1304-1310]	Q9WU60 1xCarbamidomethyl [C1306]	0	894.389	100	1e-17	2.47358e-17			6.18321e+06		0.1			6.17863e+06	6.18779e+06		Not Found	Not Found	High	High	High	0.0003831	0.007362	1.61	21.23
Q8BZA7	G-protein coupled receptor 26 OS=Mus musculus OX=10090 GN=Gpr26 PE=2 SV=1	[R].RSCKELLNR.[I]	1xCarbamidomethyl [C3]	0.0445418	0.00130526	1	1	3	Q8BZA7 [303-311]	Q8BZA7 1xCarbamidomethyl [C305]	2	1175.63	100	1e-17	2.47358e-17			3.86719e+06		23.02			3.28138e+06	4.55759e+06		Not Found	High	High	Peak Found	High	0.0003831	0.007878	1.23	19.05
Q9WUP4	Polyprenol reductase OS=Mus musculus OX=10090 GN=Srd5a3 PE=1 SV=2	[K].KGVVIHCQHR.[I]	1xCarbamidomethyl [C7]	0.0423583	0.00130526	1	1	4	Q9WUP4 [244-253]	Q9WUP4 1xCarbamidomethyl [C250]	1	1233.66	100	1e-17	2.47358e-17			870802		23.68			1.03113e+06	735401		High	Not Found	High	High	High	0.0003831	0.007357	1.93	14.33
Q3UZV7	Endosome/lysosome-associated apoptosis and autophagy regulator family member 2 OS=Mus musculus OX=10090 GN=Elapor2 PE=1 SV=1	[K].SSTATTSCINGR.[S]	1xCarbamidomethyl [C8]	0.0435929	0.00130526	1	1	2	Q3UZV7 [819-830]	Q3UZV7 1xCarbamidomethyl [C826]	0	1254.57	100	1e-17	2.47358e-17			1.93139e+06		104.15			752422	4957657		Not Found	Not Found	High	Peak Found	High	0.0003831	0.007625	1.56	18.93
P16330	2',3'-cyclic-nucleotide 3'-phosphodiesterase OS=Mus musculus OX=10090 GN=Cnp PE=1 SV=3	[K].RLDEDLAGYCR.[R]	1xCarbamidomethyl [C10]	0.0435929	0.00130526	1	1	2	P16330 [102-112]	P16330 1xCarbamidomethyl [C111]	1	1367.64	100	1e-17	2.47358e-17			1.4611e+06		48.37			2.08674e+06	1.02304e+06		Not Found	High	High	Peak Found	High	0.0003831	0.007639	2.32	29.32
Q8BUM6	Protein FAM163B OS=Mus musculus OX=10090 GN=Fam163b PE=1 SV=1	[R].LQYYCCK.[K]	2xCarbamidomethyl [C5; C6]	0.0485418	0.00138488	1	2	4	Q8BUM6 [30-36]	Q8BUM6 2xCarbamidomethyl [C34; C35]	0	1034.44	100	1e-17	2.47358e-17			1.49819e+07		17.11			1.6919e+07	13266605		Not Found	Not Found	High	High	High	0.0004016	0.008842	2.08	24.54
Q0VF55	Calcium-transporting ATPase OS=Mus musculus OX=10090 GN=Atp2b3 PE=1 SV=1	[K].IQEAYGDVSGLCRR.[L]	1xCarbamidomethyl [C12]	0.0513999	0.00138488	1	1	1	Q0VF55 [49-62]	Q0VF55 1xCarbamidomethyl [C60]	1	1623.79	100	1e-17	2.47358e-17			2.04884e+06		4.61			2.11669e+06	1.98318e+06		Not Found	Not Found	Peak Found	High	High	0.0004016	0.009511	1.46	28.96
P56726	Protein smoothened OS=Mus musculus OX=10090 GN=Smo PE=1 SV=2	[R].GPCAIVER.[E]	1xCarbamidomethyl [C3]	0.0567977	0.00138488	1	1	1	P56726 [156-163]	P56726 1xCarbamidomethyl [C158]	0	901.456	100	1e-17	2.47358e-17			1.67509e+06		34.05			2.14144e+06	1.31029e+06		Not Found	Not Found	High	Peak Found	High	0.0004016	0.01089	1.61	24.72
Q6PGH1	Protein BUD31 homolog OS=Mus musculus OX=10090 GN=Bud31 PE=1 SV=2	[R].IIECTHCGCR.[G]	3xCarbamidomethyl [C4; C7; C9]	0.0465001	0.00138488	1	1	4	Q6PGH1 [131-140]	Q6PGH1 3xCarbamidomethyl [C134; C137; C139]	0	1305.55	100	1e-17	2.47358e-17			3.49796e+06		2.06			3.44732e+06	3.54933e+06		Not Found	Not Found	High	High	High	0.0004016	0.008368	1.25	18.37
Q8BJH1	Zinc finger C2HC domain-containing protein 1A OS=Mus musculus OX=10090 GN=Zc2hc1a PE=1 SV=1	[K].FCCECGIR.[R]	3xCarbamidomethyl [C2; C3; C5]	0.0528893	0.00138488	1	1	1	Q8BJH1 [313-320]	Q8BJH1 3xCarbamidomethyl [C314; C315; C317]	0	1101.43	100	1e-17	2.47358e-17			2.54528e+06		39.5			3.39107e+06	1910444		Not Found	Not Found	Peak Found	High	High	0.0004016	0.009918	1.5	24.78
Q61490	CD166 antigen OS=Mus musculus OX=10090 GN=Alcam PE=1 SV=3	[K].LGDCISR.[D]	1xCarbamidomethyl [C4]	0.0580237	0.00138488	1	1	2	Q61490 [154-160]	Q61490 1xCarbamidomethyl [C157]	0	820.398	100	1e-17	2.47358e-17			3.12344e+06		12.78			3.41976e+06	2.85281e+06		Not Found	Not Found	High	High	High	0.0004016	0.01129	1.67	22.87
Q9DCA7	Neuron-specific vesicular protein calcyon OS=Mus musculus OX=10090 GN=Caly PE=2 SV=1	[K].LGCSFSGKPGK.[E]	1xCarbamidomethyl [C3]	0.0559944	0.00138488	1	1	2	Q9DCA7 [4-14]	Q9DCA7 1xCarbamidomethyl [C6]	0	1137.57	100	1e-17	2.47358e-17			1.04363e+06		18.08			1.18682e+06	917722		High	Not Found	High	Peak Found	High	0.0004016	0.01076	1.18	21.91
A0A0B4J1F8	Protein Smim10l2a OS=Mus musculus OX=10090 GN=Smim10l2a PE=4 SV=1	[R].SSYGAFCK.[G]	1xCarbamidomethyl [C7]	0.046168	0.00138488	1	1	2	A0A0B4J1F8 [31-38]	A0A0B4J1F8 1xCarbamidomethyl [C37]	0	919.398	100	1e-17	2.47358e-17			2.48209e+06		28.88			3.05328e+06	2017758		Not Found	Not Found	High	High	High	0.0004016	0.008259	1.19	24.65
P97411	Islet cell autoantigen 1 OS=Mus musculus OX=10090 GN=Ica1 PE=1 SV=3	[K].ALCFSSQQR.[L]	1xCarbamidomethyl [C3]	0.0495951	0.00138488	1	1	1	P97411 [118-126]	P97411 1xCarbamidomethyl [C120]	0	1096.52	100	1e-17	2.47358e-17			3.51269e+06		12.54			3.83916e+06	3.21398e+06		Not Found	Not Found	High	Peak Found	High	0.0004016	0.009082	1.24	26.72
O70228	Probable phospholipid-transporting ATPase IIA OS=Mus musculus OX=10090 GN=Atp9a PE=1 SV=3	[K].LRLPVACTQR.[L]	1xCarbamidomethyl [C7]	0.0580237	0.00138488	1	1	1	O70228 [200-209]	O70228 1xCarbamidomethyl [C206]	1	1213.68	100	1e-17	2.47358e-17			3.84181e+06		25.39			4.60649e+06	3204063		Not Found	Not Found	Peak Found	High	High	0.0004016	0.01124	1.69	30.56
P35282	Ras-related protein Rab-21 OS=Mus musculus OX=10090 GN=Rab21 PE=1 SV=4	[R].YCENKFNDK.[H]	1xCarbamidomethyl [C2]	0.0563947	0.00138488	1	1	1	P35282 [37-45]	P35282 1xCarbamidomethyl [C38]	1	1217.53	100	1e-17	2.47358e-17			5.2516e+06		11.87			5.71256e+06	4.82784e+06		Not Found	Not Found	Peak Found	High	High	0.0004016	0.0108	0.95	18.44
P70698	CTP synthase 1 OS=Mus musculus OX=10090 GN=Ctps1 PE=1 SV=2	[R].LLETCSIALVGK.[Y]	1xCarbamidomethyl [C5]	0.046168	0.00138488	1	1	1	P70698 [295-306]	P70698 1xCarbamidomethyl [C299]	0	1303.73	100	1e-17	2.47358e-17			2.38638e+06		41.56			3.23038e+06	1.7629e+06		Not Found	Not Found	High	Peak Found	High	0.0004016	0.008221	1.35	39.95
Q9DCW2	Phospholipid scramblase 2 OS=Mus musculus OX=10090 GN=Plscr2 PE=1 SV=3	[K].QWSGCVK.[E]	1xCarbamidomethyl [C5]	0.0576122	0.00138488	1	1	3	Q9DCW2 [260-266]	Q9DCW2 1xCarbamidomethyl [C264]	0	864.403	100	1e-17	2.47358e-17			1.08266e+07		26.68			1.31042e+07	8.94488e+06		Not Found	Not Found	High	High	High	0.0004016	0.01114	1.58	22.86
O35681	Synaptotagmin-3 OS=Mus musculus OX=10090 GN=Syt3 PE=1 SV=2	[R].CQEFNELR.[I]	1xCarbamidomethyl [C1]	0.0521394	0.00138488	1	1	1	O35681 [33-40]	O35681 1xCarbamidomethyl [C33]	0	1095.49	100	1e-17	2.47358e-17			2.05574e+06		0.38			2.05017e+06	2.06132e+06		Not Found	Not Found	High	Peak Found	High	0.0004016	0.009742	1.44	27.67
Q9ES28	Rho guanine nucleotide exchange factor 7 OS=Mus musculus OX=10090 GN=Arhgef7 PE=1 SV=2	[K].NLSAQCQEVR.[K]	1xCarbamidomethyl [C6]	0.0458382	0.00138488	1	1	2	Q9ES28 [422-431]	Q9ES28 1xCarbamidomethyl [C427]	0	1204.57	100	1e-17	2.47358e-17			1.63275e+06		36.29			2.12284e+06	1.2558e+06		Not Found	High	High	Peak Found	High	0.0004016	0.008157	1.4	22.33
Q9D6H5	Palmitoyltransferase ZDHHC4 OS=Mus musculus OX=10090 GN=Zdhhc4 PE=2 SV=1	[R].CPTCDLR.[K]	2xCarbamidomethyl [C1; C4]	0.0548099	0.00138488	1	1	1	Q9D6H5 [151-157]	Q9D6H5 2xCarbamidomethyl [C151; C154]	0	921.392	100	1e-17	2.47358e-17			2.17489e+06		16.15			2.43917e+06	1939247		Not Found	Not Found	High	Peak Found	High	0.0004016	0.01044	1.24	20.96
Q99LG2	Transportin-2 OS=Mus musculus OX=10090 GN=Tnpo2 PE=1 SV=1	[R].CVTLVQK.[T]	1xCarbamidomethyl [C1]	0.0567977	0.00138488	1	1	1	Q99LG2 [609-615]	Q99LG2 1xCarbamidomethyl [C609]	0	847.471	100	1e-17	2.47358e-17			3.61413e+06		39.29			4.8074e+06	2.71705e+06		Not Found	Not Found	High	Peak Found	High	0.0004016	0.01098	1.7	24.77
Q9WUP4	Polyprenol reductase OS=Mus musculus OX=10090 GN=Srd5a3 PE=1 SV=2	[K].GVVIHCQHR.[I]	1xCarbamidomethyl [C6]	0.0503095	0.00138488	1	1	5	Q9WUP4 [245-253]	Q9WUP4 1xCarbamidomethyl [C250]	0	1105.57	100	1e-17	2.47358e-17			1.18365e+06		1.3			1.17284e+06	1.19456e+06		Not Found	High	High	Peak Found	High	0.0004016	0.009277	1.06	14.4
B0V2N1	Receptor-type tyrosine-protein phosphatase S OS=Mus musculus OX=10090 GN=Ptprs PE=1 SV=1	[K].CDQYWPNR.[G]	1xCarbamidomethyl [C1]	0.0580237	0.00138488	1	1	2	B0V2N1 [1460-1467]	B0V2N1 1xCarbamidomethyl [C1460]	0	1138.47	100	1e-17	2.47358e-17			2.52442e+06		18.61			2.21145e+06	2.8817e+06		High	Not Found	High	Peak Found	High	0.0004016	0.01123	1.75	28.9
P48030	Protransforming growth factor alpha OS=Mus musculus OX=10090 GN=Tgfa PE=1 SV=1	[K].HCEWCR.[A]	2xCarbamidomethyl [C2; C5]	0.0576122	0.00138488	1	1	10	P48030 [128-133]	P48030 2xCarbamidomethyl [C129; C132]	0	947.361	100	1e-17	2.47358e-17			5.04119e+07		1.63			5.09954e+07	4.98351e+07		Not Found	Not Found	High	High	High	0.0004016	0.01111	1.27	19.88
P48030	Protransforming growth factor alpha OS=Mus musculus OX=10090 GN=Tgfa PE=1 SV=1	[K].HCEWCR.[A]	1xCarbamidomethyl [C5]; 1xNethylmaleimide [C2]	0.0567977	0.00138488	1	1	3	P48030 [128-133]	P48030 1xCarbamidomethyl [C132]	0	1015.39	100	1e-17	2.47358e-17			1.29361e+07		18.13			1.13718e+07	14715441		Not Found	Not Found	High	High	High	0.0004016	0.01093	1.59	26.11
Q9QXY7	Endoplasmic reticulum membrane adapter protein XK OS=Mus musculus OX=10090 GN=Xk PE=1 SV=1	[R].CACWSSLR.[R]	2xCarbamidomethyl [C1; C3]	0.0532681	0.00138488	1	1	2	Q9QXY7 [394-401]	Q9QXY7 2xCarbamidomethyl [C394; C396]	0	1039.44	100	1e-17	2.47358e-17			4.71396e+07		26.57			5.70132e+07	38976024		Not Found	Not Found	High	High	High	0.0004016	0.009993	2.06	29.99
Q91VN4	MICOS complex subunit Mic25 OS=Mus musculus OX=10090 GN=Chchd6 PE=1 SV=2	[K].AYQHCVSTAR.[K]	1xCarbamidomethyl [C5]	0.0455107	0.00138488	1	1	8	Q91VN4 [262-271]	Q91VN4 1xCarbamidomethyl [C266]	0	1192.55	100	1e-17	2.47358e-17			2.06143e+06		28.93			2.53683e+06	1.67513e+06		Not Found	High	High	High	High	0.0004016	0.008085	1.27	15.84
Q4PJX1	Protein odr-4 homolog OS=Mus musculus OX=10090 GN=Odr4 PE=1 SV=2	[R].VTLHICSSTK.[K]	1xCarbamidomethyl [C6]	0.0580237	0.00138488	1	1	1	Q4PJX1 [136-145]	Q4PJX1 1xCarbamidomethyl [C141]	0	1145.6	100	1e-17	2.47358e-17			2.11665e+06		23.91			2.51062e+06	1.7845e+06		Not Found	Not Found	High	Peak Found	High	0.0004016	0.0113	1.32	25.17
Q3UF64	RING finger and transmembrane domain-containing protein 2 OS=Mus musculus OX=10090 GN=Rnft2 PE=2 SV=2	[K].CLIVALPK.[I]	1xCarbamidomethyl [C1]	0.055202	0.00138488	1	1	1	Q3UF64 [280-287]	Q3UF64 1xCarbamidomethyl [C280]	0	913.554	100	1e-17	2.47358e-17			3.52554e+06		37.69			2.68298e+06	4632685		Not Found	Not Found	Peak Found	High	High	0.0004016	0.01057	0.92	38.14
Q68FD5	Clathrin heavy chain 1 OS=Mus musculus OX=10090 GN=Cltc PE=1 SV=3	[K].QSVELCK.[K]	1xCarbamidomethyl [C6]	0.0478518	0.00138488	1	1	4	Q68FD5 [1523-1529]	Q68FD5 1xCarbamidomethyl [C1528]	0	863.429	100	1e-17	2.47358e-17			4.93115e+06		45.15			6.86489e+06	3.54212e+06		Not Found	High	High	High	High	0.0004016	0.008648	1.08	22.39
P42932	T-complex protein 1 subunit theta OS=Mus musculus OX=10090 GN=Cct8 PE=1 SV=3	[K].AHEILPELVCCSAK.[N]	1xCarbamidomethyl [C]; 1xNethylmaleimide [C]	0.0458382	0.00138488	1	1	3	P42932 [139-152]	P42932 1xCarbamidomethyl [C]	0	1694.82	100	1e-17	2.47358e-17			3.0297e+06		23.54			3.5841e+06	2.56106e+06		Not Found	Not Found	High	High	High	0.0004016	0.008173	2.29	40.75
Q8BFW6	Ectonucleoside triphosphate diphosphohydrolase 3 OS=Mus musculus OX=10090 GN=Entpd3 PE=1 SV=1	[R].QPCEQAGFR.[A]	1xCarbamidomethyl [C3]	0.0532681	0.00138488	1	1	1	Q8BFW6 [8-16]	Q8BFW6 1xCarbamidomethyl [C10]	0	1092.49	100	1e-17	2.47358e-17			2.69246e+06		3.65			2.76283e+06	2.62388e+06		Not Found	Not Found	High	Peak Found	High	0.0004016	0.01007	1.21	22.55
Q8BQU6	Gap junction gamma-2 protein OS=Mus musculus OX=10090 GN=Gjc2 PE=1 SV=2	[R].QPCPHVVDCFVSRPTEK.[T]	2xCarbamidomethyl [C3; C9]	0.0451855	0.00138488	1	1	2	Q8BQU6 [247-263]	Q8BQU6 2xCarbamidomethyl [C249; C255]	0	2055.97	100	1e-17	2.47358e-17			1.78307e+06		25.81			2.14443e+06	1.4826e+06		Not Found	Not Found	High	High	High	0.0004016	0.008017	1.58	30.33
Q9QZW0	Phospholipid-transporting ATPase 11C OS=Mus musculus OX=10090 GN=Atp11c PE=1 SV=2	[K].GDILLFCK.[G]	1xCarbamidomethyl [C7]	0.0517684	0.00138488	1	1	2	Q9QZW0 [556-563]	Q9QZW0 1xCarbamidomethyl [C562]	0	965.512	100	1e-17	2.47358e-17			2.69363e+06		9.32			2.52153e+06	2.87747e+06		Not Found	Not Found	High	High	High	0.0004016	0.009602	1.35	40.81
P62245	Small ribosomal subunit protein uS8 OS=Mus musculus OX=10090 GN=Rps15a PE=1 SV=2	[K].RQVLIRPCSK.[V]	1xCarbamidomethyl [C8]	0.0481956	0.00138488	1	1	1	P62245 [23-32]	P62245 1xCarbamidomethyl [C30]	1	1256.73	100	1e-17	2.47358e-17			1.05617e+07		2.33			1.07373e+07	10388999		Not Found	Not Found	High	Peak Found	High	0.0004016	0.008777	2.26	22.09
Q9JHU4	Cytoplasmic dynein 1 heavy chain 1 OS=Mus musculus OX=10090 GN=Dync1h1 PE=1 SV=2	[K].TFDHYCEYRR.[T]	1xCarbamidomethyl [C6]	0.0458382	0.00138488	1	1	1	Q9JHU4 [2632-2641]	Q9JHU4 1xCarbamidomethyl [C2637]	1	1446.62	100	1e-17	2.47358e-17			2.27638e+06		45			3.16521e+06	1.63714e+06		Not Found	Not Found	High	Peak Found	High	0.0004016	0.008203	1.04	23.06
Q6PDI5	Proteasome adapter and scaffold protein ECM29 OS=Mus musculus OX=10090 GN=Ecpas PE=1 SV=3	[K].IVAISCAADVLK.[A]	1xCarbamidomethyl [C6]	0.0506704	0.00138488	1	1	1	Q6PDI5 [1628-1639]	Q6PDI5 1xCarbamidomethyl [C1633]	0	1259.7	100	1e-17	2.47358e-17			1.5257e+06		37.15			1.99661e+06	1.16585e+06		Not Found	High	Peak Found	Peak Found	High	0.0004016	0.009366	1.98	40.76
Q9QZI9	Serine incorporator 3 OS=Mus musculus OX=10090 GN=Serinc3 PE=1 SV=2	[K].KIPGFCEGGFQIK.[M]	1xCarbamidomethyl [C6]	0.0455107	0.00138488	1	1	3	Q9QZI9 [67-79]	Q9QZI9 1xCarbamidomethyl [C72]	1	1480.76	100	1e-17	2.47358e-17			4.39054e+06		6.44			4.19486e+06	4.59534e+06		High	High	High	Peak Found	High	0.0004016	0.008086	2.09	36.74
Q91ZR1	Ras-related protein Rab-4B OS=Mus musculus OX=10090 GN=Rab4b PE=1 SV=2	[R].TLASPNIVVILCGNKK.[D]	1xCarbamidomethyl [C12]	0.0544204	0.00138488	1	1	2	Q91ZR1 [108-123]	Q91ZR1 1xCarbamidomethyl [C119]	1	1726.99	100	1e-17	2.47358e-17			1.75043e+06		0.75			1.74118e+06	1.75972e+06		Not Found	Not Found	High	High	High	0.0004016	0.01036	1.97	41.93
Q9WUP4	Polyprenol reductase OS=Mus musculus OX=10090 GN=Srd5a3 PE=1 SV=2	[K].CHVILSNLR.[R]	1xCarbamidomethyl [C1]	0.0614188	0.00148365	1	1	2	Q9WUP4 [232-240]	Q9WUP4 1xCarbamidomethyl [C232]	0	1111.6	100	1e-17	2.47358e-17			2.16742e+06		23.73			2.56745e+06	1.82972e+06		Not Found	Not Found	High	High	High	0.0004264	0.01217	1.74	29.98
P70349	Adenosine 5'-monophosphoramidase HINT1 OS=Mus musculus OX=10090 GN=Hint1 PE=1 SV=3	[K].KCAADLGLK.[R]	1xCarbamidomethyl [C2]	0.0664004	0.00148365	1	1	1	P70349 [83-91]	P70349 1xCarbamidomethyl [C84]	1	975.529	100	1e-17	2.47358e-17			1.41402e+06		12.82			1.29113e+06	1.54861e+06		Not Found	Not Found	High	Peak Found	High	0.0004264	0.01356	1.67	23.81
Q6PAJ1	Breakpoint cluster region protein OS=Mus musculus OX=10090 GN=Bcr PE=1 SV=3	[R].QCVEEIER.[R]	1xCarbamidomethyl [C2]	0.059698	0.00148365	1	1	1	Q6PAJ1 [1072-1079]	Q6PAJ1 1xCarbamidomethyl [C1073]	0	1062.49	100	1e-17	2.47358e-17			2.96867e+06		78.25			1.59194e+06	5.53602e+06		Not Found	High	Peak Found	Peak Found	High	0.0004264	0.01175	1.2	23.47
Q0VBU9	Phospholipid phosphatase 4 OS=Mus musculus OX=10090 GN=Plpp4 PE=2 SV=1	[K].LHCFTESGR.[G]	1xCarbamidomethyl [C3]	0.0614188	0.00148365	1	1	2	Q0VBU9 [165-173]	Q0VBU9 1xCarbamidomethyl [C167]	0	1106.5	100	1e-17	2.47358e-17			1.78601e+06		13.34			1.96316e+06	1.62484e+06		Not Found	High	High	Peak Found	High	0.0004264	0.01213	1.27	21.91
Q9CXM0	Chondrolectin OS=Mus musculus OX=10090 GN=Chodl PE=1 SV=3	[K].VCFADVK.[H]	1xCarbamidomethyl [C2]	0.0614188	0.00148365	1	1	3	Q9CXM0 [30-36]	Q9CXM0 1xCarbamidomethyl [C31]	0	838.413	100	1e-17	2.47358e-17			6.51241e+06		22.75			7.65968e+06	5536978		Not Found	Not Found	High	High	High	0.0004264	0.01213	1.6	28.92
O35927	Catenin delta-2 OS=Mus musculus OX=10090 GN=Ctnnd2 PE=1 SV=1	[K].SQDQWDGVGPLPDCAEPPK.[G]	1xCarbamidomethyl [C14]	0.063637	0.00148365	1	1	1	O35927 [815-833]	O35927 1xCarbamidomethyl [C828]	0	2095.94	100	1e-17	2.47358e-17			1.24814e+06		22.4			1.0639e+06	1.46429e+06		Not Found	Not Found	High	Peak Found	High	0.0004264	0.01278	1.89	41.1
Q6GQT5	Transmembrane protein 151A OS=Mus musculus OX=10090 GN=Tmem151a PE=1 SV=1	[R].LQQAPPCVWWK.[A]	1xCarbamidomethyl [C7]	0.0601238	0.00148365	1	1	2	Q6GQT5 [142-152]	Q6GQT5 1xCarbamidomethyl [C148]	0	1412.71	100	1e-17	2.47358e-17			3.63805e+06		7.41			3.83384e+06	3.45225e+06		Not Found	Not Found	High	High	High	0.0004264	0.01186	1.69	40.11
Q6NS65	Uracil nucleotide/cysteinyl leukotriene receptor OS=Mus musculus OX=10090 GN=Gpr17 PE=1 SV=1	[R].HALCNLLCSKR.[L]	2xCarbamidomethyl [C4; C8]	0.0609842	0.00148365	1	1	1	Q6NS65 [306-316]	Q6NS65 2xCarbamidomethyl [C309; C313]	1	1371.7	100	1e-17	2.47358e-17			2.68514e+06		32.84			2.11949e+06	3401745		Not Found	Not Found	High	Peak Found	High	0.0004264	0.01207	1.93	27.89
Q9QZC2	Plexin-C1 OS=Mus musculus OX=10090 GN=Plxnc1 PE=1 SV=1	[R].SGCAWCK.[R]	1xCarbamidomethyl [C3]; 1xNethylmaleimide [C6]	0.0592751	0.00148365	1	1	1	Q9QZC2 [603-609]	Q9QZC2 1xCarbamidomethyl [C605]	0	936.37	100	1e-17	2.47358e-17			2.24717e+06		18.03			2.55454e+06	1.97679e+06		Not Found	Not Found	High	Peak Found	High	0.0004264	0.01164	1.46	29.23
P70168	Importin subunit beta-1 OS=Mus musculus OX=10090 GN=Kpnb1 PE=1 SV=2	[K].DCYPAVQK.[T]	1xCarbamidomethyl [C2]	0.0588551	0.00148365	1	1	3	P70168 [542-549]	P70168 1xCarbamidomethyl [C543]	0	980.451	100	1e-17	2.47358e-17			1.07442e+07		30.14			1.3341e+07	8652944		Not Found	High	Peak Found	High	High	0.0004264	0.01149	1.27	24.06
P62242	Small ribosomal subunit protein eS8 OS=Mus musculus OX=10090 GN=Rps8 PE=1 SV=2	[K].TLVKNCIVLIDSTPYR.[Q]	1xCarbamidomethyl [C6]	0.0650046	0.00148365	1	1	2	P62242 [95-110]	P62242 1xCarbamidomethyl [C100]	1	1892.03	100	1e-17	2.47358e-17			1.84656e+06		48.26			1.29413e+06	2.6348e+06		Not Found	Not Found	High	High	High	0.0004264	0.0131	2.12	38.62
Q3TWI9	CSC1-like protein 2 OS=Mus musculus OX=10090 GN=Tmem63b PE=1 SV=1	[K].CQGCTCR.[G]	1xCarbamidomethyl [C1]; 2xNethylmaleimide [C4; C6]	0.0654667	0.00148365	1	1	2	Q3TWI9 [384-390]	Q3TWI9 1xCarbamidomethyl [C384]	0	1077.39	100	1e-17	2.47358e-17			5.83735e+06		34.09			7.46471e+06	4564765		Not Found	Not Found	High	High	High	0.0004264	0.01323	0.95	25.31
Q5Y5T1; P59267	Palmitoyltransferase ZDHHC20 OS=Mus musculus OX=10090 GN=Zdhhc20 PE=1 SV=1 Palmitoyltransferase ZDHHC2 OS=Mus musculus OX=10090 GN=Zdhhc2 PE=1 SV=1	[KR].CQLIKPDR.[AC]	1xCarbamidomethyl [C1]	0.0605525	0.00148365	2	2	5	Q5Y5T1 [131-138]; P59267 [131-138]	Q5Y5T1 1xCarbamidomethyl [C131]; P59267 1xCarbamidomethyl [C131]	0	1029.55	100	1e-17	2.47358e-17			7.28481e+06		71.12			1.26661e+07	4.18979e+06	Shared	Not Found	Not Found	High	High	High	0.0004264	0.01189	1.82	22.25
Q03391	Glutamate receptor ionotropic, NMDA 2D OS=Mus musculus OX=10090 GN=Grin2d PE=1 SV=3	[R].SLEDLSSCPR.[A]	1xCarbamidomethyl [C8]	0.0618564	0.00148365	1	1	1	Q03391 [1258-1267]	Q03391 1xCarbamidomethyl [C1265]	0	1163.54	100	1e-17	2.47358e-17			2.35855e+06		25.43			2.8287e+06	1.96654e+06		Not Found	Not Found	Peak Found	High	High	0.0004264	0.01226	1.21	28.93
Q9R0Q6	Actin-related protein 2/3 complex subunit 1A OS=Mus musculus OX=10090 GN=Arpc1a PE=1 SV=1	[R].GCLTFVSK.[L]	1xCarbamidomethyl [C2]	0.0640897	0.00148365	1	1	3	Q9R0Q6 [278-285]	Q9R0Q6 1xCarbamidomethyl [C279]	0	911.466	100	1e-17	2.47358e-17			8.584e+06		33.29			1.0911e+07	6.75325e+06		Not Found	Not Found	High	High	High	0.0004264	0.01296	1.65	32.26
Q923S9	Ras-related protein Rab-30 OS=Mus musculus OX=10090 GN=Rab30 PE=1 SV=1	[K].LFLDLACR.[L]	1xCarbamidomethyl [C7]	0.0654667	0.00148365	1	1	1	Q923S9 [162-169]	Q923S9 1xCarbamidomethyl [C168]	0	1007.53	100	1e-17	2.47358e-17			8.67033e+06		45.6			1.21126e+07	6206333		Not Found	Not Found	Peak Found	High	High	0.0004264	0.01329	1.25	43.89
E9Q912	Rap1 GTPase-GDP dissociation stimulator 1 OS=Mus musculus OX=10090 GN=Rap1gds1 PE=2 SV=1	[R].ALGNICYDSHEGR.[S]	1xCarbamidomethyl [C6]	0.062297	0.00148365	1	1	1	E9Q912 [112-124]	E9Q912 1xCarbamidomethyl [C117]	0	1491.66	100	1e-17	2.47358e-17			1.92571e+06		47.62			1.35647e+06	2.73383e+06		Not Found	Not Found	Peak Found	High	High	0.0004264	0.01245	2.12	26.16
Q8BHH9	Transmembrane protein 179 OS=Mus musculus OX=10090 GN=Tmem179 PE=2 SV=1	[R].TLFFLCK.[G]	1xCarbamidomethyl [C6]	0.0614188	0.00148365	1	1	7	Q8BHH9 [92-98]	Q8BHH9 1xCarbamidomethyl [C97]	0	928.496	100	1e-17	2.47358e-17			1.28099e+08		59.86			2.0124e+08	81540960		Not Found	Not Found	High	High	High	0.0004264	0.01221	1.74	43.89
Q504N2	Solute carrier family 22 member 15 OS=Mus musculus OX=10090 GN=Slc22a15 PE=2 SV=3	[K].CTFSLTHPANR.[S]	1xCarbamidomethyl [C1]	0.063637	0.00148365	1	1	1	Q504N2 [277-287]	Q504N2 1xCarbamidomethyl [C277]	0	1303.62	100	1e-17	2.47358e-17			1.76978e+06		48.2			2.52406e+06	1.24091e+06		Not Found	Not Found	Peak Found	High	High	0.0004264	0.01274	1.49	27.18
Q9JJX6	P2X purinoceptor 4 OS=Mus musculus OX=10090 GN=P2rx4 PE=1 SV=1	[K].SCIYNAR.[T]	1xCarbamidomethyl [C2]	0.0592751	0.00148365	1	1	2	Q9JJX6 [216-222]	Q9JJX6 1xCarbamidomethyl [C217]	0	883.409	100	1e-17	2.47358e-17			3.87709e+06		30.8			4.83743e+06	3107401		Not Found	Not Found	High	Peak Found	High	0.0004264	0.01163	1.68	22.27
V9GX34	CUB and Sushi multiple domains 2 OS=Mus musculus OX=10090 GN=Csmd2 PE=1 SV=2	[R].GSVVYQCR.[A]	1xCarbamidomethyl [C7]	0.0614188	0.00148365	1	1	2	V9GX34 [2739-2746]	V9GX34 1xCarbamidomethyl [C2745]	0	968.462	100	1e-17	2.47358e-17			2.32347e+06		37.64			3.05205e+06	1768811		Not Found	High	Peak Found	High	High	0.0004264	0.01215	1.26	22.12
Q61191	Host cell factor 1 OS=Mus musculus OX=10090 GN=Hcfc1 PE=1 SV=2	[R].AGHCAVAINTR.[L]	1xCarbamidomethyl [C4]	0.0614188	0.00148365	1	1	2	Q61191 [323-333]	Q61191 1xCarbamidomethyl [C326]	0	1169.58	100	1e-17	2.47358e-17			1.11622e+06		54.77			741793	1.67965e+06		Not Found	High	High	Peak Found	High	0.0004264	0.01221	1.85	21.16
Q9D880	Mitochondrial import inner membrane translocase subunit TIM50 OS=Mus musculus OX=10090 GN=Timm50 PE=1 SV=1	[R].VVVVDCK.[K]	1xCarbamidomethyl [C6]	0.0673468	0.00188235	1	1	5	Q9D880 [244-250]	Q9D880 1xCarbamidomethyl [C249]	0	818.444	100	1e-17	2.47358e-17			9.44405e+06		20.42			1.09218e+07	8.16625e+06		Not Found	High	High	High	High	0.0005321	0.01381	1.41	23.54
Q8K4G1	Latent-transforming growth factor beta-binding protein 4 OS=Mus musculus OX=10090 GN=Ltbp4 PE=1 SV=2	[R].SPSPCAYGR.[C]	1xCarbamidomethyl [C5]	0.0678248	0.00200874	1	1	2	Q8K4G1 [802-810]	Q8K4G1 1xCarbamidomethyl [C806]	0	994.441	100	1e-17	2.47358e-17			1.30333e+06		50.77			1.89769e+06	895124		Not Found	High	High	Peak Found	High	0.0005321	0.01389	1.47	21.4
E9Q7P2	Voltage-dependent T-type calcium channel subunit alpha OS=Mus musculus OX=10090 GN=Cacna1i PE=1 SV=1	[R].LCGDVWR.[E]	1xCarbamidomethyl [C2]	0.0702639	0.00226339	1	1	4	E9Q7P2 [579-585]	E9Q7P2 1xCarbamidomethyl [C580]	0	905.43	100	1e-17	2.47358e-17			8.29517e+06		16.64			9.33635e+06	7370107		Not Found	Not Found	High	High	High	0.0006311	0.01465	1.22	31.97
A2A8L5	Receptor-type tyrosine-protein phosphatase F OS=Mus musculus OX=10090 GN=Ptprf PE=1 SV=1	[R].FVSANLPCNK.[F]	1xCarbamidomethyl [C8]	0.0712628	0.00226339	1	1	1	A2A8L5 [1647-1656]	A2A8L5 1xCarbamidomethyl [C1654]	0	1149.57	100	1e-17	2.47358e-17			3.94655e+06		10.61			4.2545e+06	3660896		Not Found	High	Peak Found	Peak Found	High	0.0006311	0.01492	1.17	29.18
Q8BKY8	Transcription termination factor 2, mitochondrial OS=Mus musculus OX=10090 GN=Mterf2 PE=1 SV=1	[K].LSACSVDIR.[K]	1xCarbamidomethyl [C4]	0.0712628	0.00226339	1	1	1	Q8BKY8 [52-60]	Q8BKY8 1xCarbamidomethyl [C55]	0	1020.51	100	1e-17	2.47358e-17			1.13974e+06		4.5			1.10402e+06	1.17662e+06		Not Found	Not Found	High	Peak Found	High	0.0006311	0.01493	1.06	29.5
Q8R555	Cartilage acidic protein 1 OS=Mus musculus OX=10090 GN=Crtac1 PE=2 SV=1	[R].DKPVCVNTYGSYR.[C]	1xCarbamidomethyl [C5]	0.0712628	0.00226339	1	1	3	Q8R555 [574-586]	Q8R555 1xCarbamidomethyl [C578]	0	1558.73	100	1e-17	2.47358e-17			1.10671e+07		50.2			7.63567e+06	1.60405e+07		Not Found	High	High	Peak Found	High	0.0006311	0.01498	1	25.59
Q3UN02	Lysocardiolipin acyltransferase 1 OS=Mus musculus OX=10090 GN=Lclat1 PE=1 SV=2	[K].EDLQLWCHRR.[W]	1xCarbamidomethyl [C7]	0.0707617	0.00226339	1	1	3	Q3UN02 [260-269]	Q3UN02 1xCarbamidomethyl [C266]	1	1412.69	100	1e-17	2.47358e-17			2.17383e+06		14.71			1.95828e+06	2.41311e+06		Not Found	Not Found	High	High	High	0.0006311	0.01481	1.52	29.34
Q9R069	Basal cell adhesion molecule OS=Mus musculus OX=10090 GN=Bcam PE=1 SV=1	[R].GEQVALDCTPR.[E]	1xCarbamidomethyl [C8]	0.0733013	0.00237116	1	1	1	Q9R069 [40-50]	Q9R069 1xCarbamidomethyl [C47]	0	1245.59	100	1e-17	2.47358e-17			1.21896e+06		20.99			1.04968e+06	1.41554e+06		Not Found	Not Found	High	Peak Found	High	0.0006573	0.01547	1.37	27.1
O70421	Frizzled-1 OS=Mus musculus OX=10090 GN=Fzd1 PE=1 SV=3	[R].SWVAQSCK.[S]	1xCarbamidomethyl [C7]	0.0727866	0.00237116	1	1	2	O70421 [563-570]	O70421 1xCarbamidomethyl [C569]	0	965.451	100	1e-17	2.47358e-17			6.54245e+06		20.71			7.5823e+06	5.6452e+06		Not Found	High	Peak Found	Peak Found	High	0.0006573	0.01535	2.14	23.75
Q9ERK4	Exportin-2 OS=Mus musculus OX=10090 GN=Cse1l PE=1 SV=1	[K].VCASVTFK.[N]	1xCarbamidomethyl [C2]	0.0759274	0.00237116	1	1	1	Q9ERK4 [60-67]	Q9ERK4 1xCarbamidomethyl [C61]	0	911.466	100	1e-17	2.47358e-17			2.68608e+06		45.72			3.75611e+06	1.92087e+06		Not Found	High	Peak Found	Peak Found	High	0.0006573	0.01629	1.49	27.84
Q8C4G9	Adhesion G protein-coupled receptor A1 OS=Mus musculus OX=10090 GN=Adgra1 PE=2 SV=1	[R].GFGHPPASHCK.[M]	1xCarbamidomethyl [C10]	0.0717673	0.00237116	1	1	2	Q8C4G9 [367-377]	Q8C4G9 1xCarbamidomethyl [C376]	0	1194.55	100	1e-17	2.47358e-17			895020		50.94			613817	1305048		Not Found	Not Found	High	High	High	0.0006573	0.01513	1.6	16.64
Q8BJI1	Sodium-dependent neutral amino acid transporter SLC6A17 OS=Mus musculus OX=10090 GN=Slc6a17 PE=1 SV=1	[K].CVVENAEK.[I]	1xCarbamidomethyl [C1]	0.0743412	0.00237116	1	1	4	Q8BJI1 [366-373]	Q8BJI1 1xCarbamidomethyl [C366]	0	948.446	100	1e-17	2.47358e-17			3.69501e+06		25.48			4.43339e+06	3.07961e+06		Not Found	Not Found	High	High	High	0.0006573	0.01574	1.52	18.29
Q91ZX7	Prolow-density lipoprotein receptor-related protein 1 OS=Mus musculus OX=10090 GN=Lrp1 PE=1 SV=1	[K].LSGCSQDCEDLK.[I]	2xCarbamidomethyl [C4; C8]	0.0722752	0.00237116	1	1	1	Q91ZX7 [2950-2961]	Q91ZX7 2xCarbamidomethyl [C2953; C2957]	0	1411.58	100	1e-17	2.47358e-17			2.14503e+06		25.66			2.57702e+06	1.78546e+06		Not Found	High	Peak Found	Peak Found	High	0.0006573	0.01519	1.36	22.96
P54763	Ephrin type-B receptor 2 OS=Mus musculus OX=10090 GN=Ephb2 PE=1 SV=3	[K].EIDISCVK.[I]	1xCarbamidomethyl [C6]	0.0722752	0.00237116	1	1	1	P54763 [615-622]	P54763 1xCarbamidomethyl [C620]	0	963.482	100	1e-17	2.47358e-17			1.87809e+06		14.25			2.07797e+06	1.69744e+06		Not Found	Not Found	High	Peak Found	High	0.0006573	0.01527	1.23	31.55
O08919	Numb-like protein OS=Mus musculus OX=10090 GN=Numbl PE=1 SV=3	[KR].AFSYICR.[D]	1xCarbamidomethyl [C6]	0.0717673	0.00237116	1	2	2	O08919 [156-162]	O08919 1xCarbamidomethyl [C161]	0	916.435	100	1e-17	2.47358e-17			2.63623e+06		42.02			3.58114e+06	1.94065e+06		Not Found	High	High	Peak Found	High	0.0006573	0.01511	1.13	31.19
Q6ZPR4	Potassium channel subfamily T member 1 OS=Mus musculus OX=10090 GN=Kcnt1 PE=1 SV=2	[K].APFCCLR.[L]	2xCarbamidomethyl [C4; C5]	0.0727866	0.00237116	1	1	2	Q6ZPR4 [741-747]	Q6ZPR4 2xCarbamidomethyl [C744; C745]	0	923.423	100	1e-17	2.47358e-17			1.25886e+06		7.1			1.19716e+06	1.32373e+06		Not Found	Not Found	High	High	High	0.0006573	0.01534	1.24	29.68
O54962	Barrier-to-autointegration factor OS=Mus musculus OX=10090 GN=Banf1 PE=1 SV=1	[R].EWLKDTCGANAK.[Q]	1xCarbamidomethyl [C7]	0.0748664	0.00237116	1	1	4	O54962 [61-72]	O54962 1xCarbamidomethyl [C67]	1	1392.66	100	1e-17	2.47358e-17			2.2549e+06		28.6			2.7681e+06	1.83685e+06		Not Found	High	High	High	High	0.0006573	0.01595	1.15	25.11
Q3UUG6	TBC1 domain family member 24 OS=Mus musculus OX=10090 GN=Tbc1d24 PE=1 SV=2	[R].ILSCNDPTK.[K]	1xCarbamidomethyl [C4]	0.0780922	0.00261958	1	1	2	Q3UUG6 [158-166]	Q3UUG6 1xCarbamidomethyl [C161]	0	1047.51	100	1e-17	2.47358e-17			3.67727e+06		18.79			4.20327e+06	3.2171e+06		Not Found	High	Peak Found	High	High	0.0007905	0.01695	1.45	23.21
Q9R0N0	Galactokinase OS=Mus musculus OX=10090 GN=Galk1 PE=1 SV=2	[R].QCEEVAQALGK.[E]	1xCarbamidomethyl [C2]	0.0780922	0.00261958	1	1	1	Q9R0N0 [242-252]	Q9R0N0 1xCarbamidomethyl [C243]	0	1232.59	100	1e-17	2.47358e-17			1.53124e+06		52.55			1.0365e+06	2262126		Not Found	Not Found	High	Peak Found	High	0.0007905	0.01693	1.14	26.89
Q8CA95	cAMP and cAMP-inhibited cGMP 3',5'-cyclic phosphodiesterase 10A OS=Mus musculus OX=10090 GN=Pde10a PE=1 SV=2	[R].CALFQVDHK.[N]	1xCarbamidomethyl [C1]	0.0775455	0.00261958	1	1	2	Q8CA95 [291-299]	Q8CA95 1xCarbamidomethyl [C291]	0	1117.55	100	1e-17	2.47358e-17			3.20769e+06		39.87			4.28594e+06	2.4007e+06		Not Found	High	High	Peak Found	High	0.0007583	0.01674	1.09	29.47
Q91ZX7	Prolow-density lipoprotein receptor-related protein 1 OS=Mus musculus OX=10090 GN=Lrp1 PE=1 SV=1	[R].CLSSSLR.[C]	1xCarbamidomethyl [C1]	0.0791963	0.00274238	1	1	3	Q91ZX7 [3755-3761]	Q91ZX7 1xCarbamidomethyl [C3755]	0	822.414	100	1e-17	2.47358e-17			6.81129e+06		33.42			8.66652e+06	5353203		Not Found	Not Found	High	High	High	0.0007905	0.01723	1.19	23.7
P62874	Guanine nucleotide-binding protein G(I)/G(S)/G(T) subunit beta-1 OS=Mus musculus OX=10090 GN=Gnb1 PE=1 SV=3	[R].KACADATLSQITNNIDPVGR.[I]	1xCarbamidomethyl [C3]	0.0791963	0.00274238	1	1	2	P62874 [23-42]	P62874 1xCarbamidomethyl [C25]	1	2144.08	100	1e-17	2.47358e-17			5.31385e+06		1.75			5.24868e+06	5.37983e+06		Not Found	High	Peak Found	High	High	0.0007905	0.01716	1.72	38.48
Q8BS40	Ceramide-1-phosphate transfer protein OS=Mus musculus OX=10090 GN=Cptp PE=1 SV=1	[R].QAVTVAFCALPSR.[K]	1xCarbamidomethyl [C8]	0.081449	0.00285768	1	1	1	Q8BS40 [158-170]	Q8BS40 1xCarbamidomethyl [C165]	0	1419.74	100	1e-17	2.47358e-17			2.66574e+06		20.26			3.07941e+06	2.30765e+06		Not Found	Not Found	High	Peak Found	High	0.000851	0.01784	2.64	40.19
Q69ZU6	Thrombospondin type-1 domain-containing protein 7A OS=Mus musculus OX=10090 GN=Thsd7a PE=1 SV=2	[K].ECSDPLYEEK.[A]	1xCarbamidomethyl [C2]	0.0808803	0.00285768	1	1	1	Q69ZU6 [802-811]	Q69ZU6 1xCarbamidomethyl [C803]	0	1269.53	100	1e-17	2.47358e-17			2.62352e+06		24.42			3.12345e+06	2.2036e+06		Not Found	High	Peak Found	Peak Found	High	0.0008221	0.01767	1.47	26.57
Q7TNS5	RIKEN cDNA B630019K06 gene OS=Mus musculus OX=10090 GN=B630019K06Rik PE=1 SV=1	[R].CCSWCR.[R]	3xCarbamidomethyl [C1; C2; C5]	0.0825979	0.00285768	1	2	10	Q7TNS5 [20-25]	Q7TNS5 3xCarbamidomethyl [C20; C21; C24]	0	928.322	100	1e-17	2.47358e-17			5.96901e+07		14.2			6.60195e+07	53967600		Not Found	Not Found	High	High	High	0.000851	0.01835	1.4	22.28
Q9QUJ7	Long-chain-fatty-acid--CoA ligase 4 OS=Mus musculus OX=10090 GN=Acsl4 PE=1 SV=2	[R].VGAPLICCEIK.[L]	1xCarbamidomethyl [C7]; 1xNethylmaleimide [C8]	0.083762	0.00296982	1	1	2	Q9QUJ7 [488-498]	Q9QUJ7 1xCarbamidomethyl [C494]	0	1327.67	100	1e-17	2.47358e-17			4.10864e+06		61.75			6.56116e+06	2.57285e+06		Not Found	Not Found	High	High	High	0.0008793	0.01854	1.7	43.72
Q91W50	Cold shock domain-containing protein E1 OS=Mus musculus OX=10090 GN=Csde1 PE=1 SV=1	[K].QRPGQQIATCVR.[L]	1xCarbamidomethyl [C10]	0.0855372	0.00296982	1	1	1	Q91W50 [497-508]	Q91W50 1xCarbamidomethyl [C506]	0	1413.74	100	1e-17	2.47358e-17			1.51771e+06		1.52			1.53409e+06	1.50151e+06		Not Found	Not Found	High	Peak Found	High	0.0008793	0.01917	1.27	22.75
Q8BUM6	Protein FAM163B OS=Mus musculus OX=10090 GN=Fam163b PE=1 SV=1	[R].LQYYCCK.[K]	1xCarbamidomethyl [C5]; 1xNethylmaleimide [C6]	0.0867402	0.00308703	1	2	2	Q8BUM6 [30-36]	Q8BUM6 1xCarbamidomethyl [C34]	0	1102.47	100	1e-17	2.47358e-17			1.9093e+06		7			1.81705e+06	2.00624e+06		Not Found	Not Found	High	Peak Found	High	0.0009101	0.01953	0.48	31.8
P48030	Protransforming growth factor alpha OS=Mus musculus OX=10090 GN=Tgfa PE=1 SV=1	[R].TACCHSETVV.[-]	2xCarbamidomethyl [C3; C4]	0.0885744	0.00345292	1	1	1	P48030 [150-159]	P48030 2xCarbamidomethyl [C152; C153]	0	1163.48	100	1e-17	2.47358e-17			1.20242e+07		16.43			1.35123e+07	10700097		Not Found	Not Found	High	Peak Found	High	0.001005	0.02021	1.84	22.3
Q7TNC8	Glycine receptor subunit alpha-2 OS=Mus musculus OX=10090 GN=Glra2 PE=1 SV=1	[K].ELGYCTK.[H]	1xCarbamidomethyl [C5]	0.0898174	0.00345292	1	1	2	Q7TNC8 [228-234]	Q7TNC8 1xCarbamidomethyl [C232]	0	870.403	100	1e-17	2.47358e-17			4.8133e+06		43.26			6.60234e+06	3509039		Not Found	Not Found	High	High	High	0.001005	0.02056	1.07	23.36
Q9CPV4	Glyoxalase domain-containing protein 4 OS=Mus musculus OX=10090 GN=Glod4 PE=1 SV=1	[R].IAFSCPQK.[E]	1xCarbamidomethyl [C5]	0.0898174	0.00345292	1	1	3	Q9CPV4 [202-209]	Q9CPV4 1xCarbamidomethyl [C206]	0	950.476	100	1e-17	2.47358e-17			3.94687e+06		1.19			3.98032e+06	3.9137e+06		Not Found	High	High	High	High	0.001005	0.02055	1.69	26.48
E9Q8I9	Protein furry homolog OS=Mus musculus OX=10090 GN=Fry PE=1 SV=1	[R].TCVAAIPR.[L]	1xCarbamidomethyl [C2]	0.0898174	0.00345292	1	1	1	E9Q8I9 [607-614]	E9Q8I9 1xCarbamidomethyl [C608]	0	887.477	100	1e-17	2.47358e-17			2.65205e+06		44.77			3.68099e+06	1.91073e+06		Not Found	High	Peak Found	Peak Found	High	0.001005	0.0206	1.31	26.98
P37172	Activin receptor type-1 OS=Mus musculus OX=10090 GN=Acvr1 PE=2 SV=2	[K].ECWYQNPSAR.[L]	1xCarbamidomethyl [C2]	0.0917125	0.00356307	1	1	2	P37172 [476-485]	P37172 1xCarbamidomethyl [C477]	0	1310.56	100	1e-17	2.47358e-17			1.84306e+06		12.86			1.68245e+06	2.01899e+06		Not Found	Not Found	High	High	High	0.001033	0.02103	0.88	29.18
P62852	Small ribosomal subunit protein eS25 OS=Mus musculus OX=10090 GN=Rps25 PE=1 SV=1	[K].ATYDKLCKEVPNYK.[L]	1xCarbamidomethyl [C7]	0.0923524	0.00356307	1	1	1	P62852 [53-66]	P62852 1xCarbamidomethyl [C59]	2	1728.86	100	1e-17	2.47358e-17			4.79634e+06		13.55			5.28017e+06	4.35684e+06		Not Found	Not Found	Peak Found	High	High	0.001033	0.02129	1.01	26.71
Q8K449	ATP-binding cassette sub-family A member 9 OS=Mus musculus OX=10090 GN=Abca9 PE=1 SV=2	[R].QQLCAVAK.[V]	1xCarbamidomethyl [C4]	0.0917125	0.00356307	1	1	2	Q8K449 [843-850]	Q8K449 1xCarbamidomethyl [C846]	0	917.487	100	1e-17	2.47358e-17			4.20098e+06		13.14			3.82715e+06	4.61133e+06		Not Found	High	High	Peak Found	High	0.001033	0.02108	1.36	22.29
O55143	Sarcoplasmic/endoplasmic reticulum calcium ATPase 2 OS=Mus musculus OX=10090 GN=Atp2a2 PE=1 SV=2	[R].DACLNAR.[C]	1xCarbamidomethyl [C3]	0.0910767	0.00356307	1	1	6	O55143 [667-673]	O55143 1xCarbamidomethyl [C669]	0	819.378	100	1e-17	2.47358e-17			6.51665e+06		5.93			6.79606e+06	6.24873e+06		Not Found	High	High	High	High	0.001033	0.021	1.41	18.97
Q9CYR6	Phosphoacetylglucosamine mutase OS=Mus musculus OX=10090 GN=Pgm3 PE=1 SV=1	[R].LNHLCGADFVK.[S]	1xCarbamidomethyl [C5]	0.0910767	0.00356307	1	1	1	Q9CYR6 [245-255]	Q9CYR6 1xCarbamidomethyl [C249]	0	1273.64	100	1e-17	2.47358e-17			1.48119e+07		22.46			1.73848e+07	12619742		Not Found	Not Found	High	Peak Found	High	0.001033	0.02091	1.48	30.94
P97490	Adenylate cyclase type 8 OS=Mus musculus OX=10090 GN=Adcy8 PE=1 SV=2	[K].CLPLILR.[K]	1xCarbamidomethyl [C1]	0.0917125	0.00356307	1	1	1	P97490 [764-770]	P97490 1xCarbamidomethyl [C764]	0	884.539	100	1e-17	2.47358e-17			4.28172e+06		30.46			5.32911e+06	3.44019e+06		Not Found	Not Found	Peak Found	High	High	0.001033	0.02119	1.24	41.17
P09055	Integrin beta-1 OS=Mus musculus OX=10090 GN=Itgb1 PE=1 SV=1	[K].KGCQPSDIENPR.[G]	1xCarbamidomethyl [C3]	0.0923524	0.00356307	1	1	1	P09055 [73-84]	P09055 1xCarbamidomethyl [C75]	1	1400.66	100	1e-17	2.47358e-17			917024		62.69			569549	1.47649e+06		Not Found	Not Found	Peak Found	High	High	0.001033	0.02136	1.73	19.95
Q8VDQ1	Prostaglandin reductase 2 OS=Mus musculus OX=10090 GN=Ptgr2 PE=1 SV=2	[R].VVGICGTQEK.[C]	1xCarbamidomethyl [C5]	0.0929965	0.00378351	1	1	1	Q8VDQ1 [183-192]	Q8VDQ1 1xCarbamidomethyl [C187]	0	1090.56	100	1e-17	2.47358e-17			2.90345e+06		7.68			3.06556e+06	2.74992e+06		Not Found	Not Found	Peak Found	High	High	0.001094	0.02159	1.33	24.54
Q60676	Serine/threonine-protein phosphatase 5 OS=Mus musculus OX=10090 GN=Ppp5c PE=1 SV=3	[R].GVSCQFGPDVTK.[A]	1xCarbamidomethyl [C4]	0.0962803	0.00378351	1	1	1	Q60676 [401-412]	Q60676 1xCarbamidomethyl [C404]	0	1294.61	100	1e-17	2.47358e-17			2.9038e+06		40.14			2.16883e+06	3.88784e+06		Not Found	Not Found	Peak Found	High	High	0.001184	0.02256	1.2	30.39
Q8CBX0	Calcium permeable stress-gated cation channel 1 OS=Mus musculus OX=10090 GN=Tmem63c PE=1 SV=1	[K].CWTCFK.[E]	2xCarbamidomethyl [C1; C4]	0.095615	0.00378351	1	1	6	Q8CBX0 [302-307]	Q8CBX0 2xCarbamidomethyl [C302; C305]	0	901.37	100	1e-17	2.47358e-17			2.23244e+07		0.83			2.24551e+07	22194390		Not Found	Not Found	High	High	High	0.001126	0.02234	1.06	32.2
P70207	Plexin-A2 OS=Mus musculus OX=10090 GN=Plxna2 PE=1 SV=2	[K].FHSYVSLPFGCTR.[A]	1xCarbamidomethyl [C11]	0.0969498	0.00378351	1	1	1	P70207 [290-302]	P70207 1xCarbamidomethyl [C300]	0	1570.75	100	1e-17	2.47358e-17			1.46398e+06		24.39			1.22994e+06	1.74256e+06		Not Found	Not Found	High	Peak Found	High	0.001184	0.0228	1.26	38.35
Q8BM86	LHFPL tetraspan subfamily member 6 protein OS=Mus musculus OX=10090 GN=Lhfpl6 PE=2 SV=1	[R].RCSYPVHDESR.[Q]	1xCarbamidomethyl [C2]	0.0929965	0.00378351	1	1	3	Q8BM86 [49-59]	Q8BM86 1xCarbamidomethyl [C50]	1	1405.63	100	1e-17	2.47358e-17			2.95425e+06		46.9			4.16985e+06	2.09302e+06		Not Found	Not Found	High	High	High	0.001094	0.02156	2.54	17.44
O89053	Coronin-1A OS=Mus musculus OX=10090 GN=Coro1a PE=1 SV=5	[R].DGALICTSCR.[D]	2xCarbamidomethyl [C6; C9]	0.0962803	0.00378351	1	1	1	O89053 [187-196]	O89053 2xCarbamidomethyl [C192; C195]	0	1152.51	100	1e-17	2.47358e-17			4.66812e+06		15.2			5.19997e+06	4.19066e+06		Not Found	High	Peak Found	Peak Found	High	0.001184	0.02257	1.34	28.53
Q8BKG3	Inactive tyrosine-protein kinase 7 OS=Mus musculus OX=10090 GN=Ptk7 PE=1 SV=1	[K].EATVPCSATGR.[E]	1xCarbamidomethyl [C6]	0.094954	0.00378351	1	1	3	Q8BKG3 [511-521]	Q8BKG3 1xCarbamidomethyl [C516]	0	1148.54	100	1e-17	2.47358e-17			1.08192e+07		13.82			1.19337e+07	9.80878e+06		Not Found	Not Found	High	High	High	0.001126	0.02222	1.94	22.28
Q8VHL0	Urea transporter 1 OS=Mus musculus OX=10090 GN=Slc14a1 PE=1 SV=2	[K].VDRGENQILSCR.[G]	1xCarbamidomethyl [C11]	0.094954	0.00378351	1	1	2	Q8VHL0 [10-21]	Q8VHL0 1xCarbamidomethyl [C20]	1	1446.71	100	1e-17	2.47358e-17			4.07105e+06		30.96			5.0857e+06	3258837		Not Found	Not Found	High	High	High	0.001094	0.0222	1.48	24.46
Q9CPV9	P2Y purinoceptor 12 OS=Mus musculus OX=10090 GN=P2ry12 PE=1 SV=1	[K].DKDVTKCSFLK.[S]	1xCarbamidomethyl [C7]	0.0962803	0.00378351	1	1	1	Q9CPV9 [175-185]	Q9CPV9 1xCarbamidomethyl [C181]	2	1340.69	100	1e-17	2.47358e-17			3.86146e+06		10.37			4.15585e+06	3.58793e+06		Not Found	Not Found	High	Peak Found	High	0.001184	0.02263	1.27	25.28
P62746	Rho-related GTP-binding protein RhoB OS=Mus musculus OX=10090 GN=Rhob PE=1 SV=1	[R].YGSQNGCINCCK.[V]	3xCarbamidomethyl [C7; C10; C11]	0.095615	0.00378351	1	1	2	P62746 [183-194]	P62746 3xCarbamidomethyl [C189; C192; C193]	0	1460.57	100	1e-17	2.47358e-17			2.82882e+06		48.01			4.02834e+06	1.98647e+06		Not Found	Not Found	Peak Found	High	High	0.001158	0.02236	1.01	20.45
Q69ZS6	Synaptic vesicle glycoprotein 2C OS=Mus musculus OX=10090 GN=Sv2c PE=1 SV=2	[R].CFNYPVR.[E]	1xCarbamidomethyl [C1]	0.100363	0.00387624	1	1	2	Q69ZS6 [424-430]	Q69ZS6 1xCarbamidomethyl [C424]	0	955.445	100	1e-17	2.47358e-17			4.14403e+06		12.24			4.51971e+06	3799571		Not Found	High	High	Peak Found	High	0.00124	0.02394	1.6	30
Q7TNV9	Beta-defensin 14 OS=Mus musculus OX=10090 GN=Defb14 PE=3 SV=1	[R].CAVLNCLGK.[E]	2xCarbamidomethyl [C1; C6]	0.101759	0.00387624	1	1	2	Q7TNV9 [40-48]	Q7TNV9 2xCarbamidomethyl [C40; C45]	0	1034.51	100	1e-17	2.47358e-17			2.22874e+07		16.33			2.5028e+07	19846880		Not Found	Not Found	High	High	High	0.00124	0.02432	1.24	32.26
Q8BHE4	Transmembrane protein 108 OS=Mus musculus OX=10090 GN=Tmem108 PE=1 SV=1	[R].ATICLSK.[M]	1xCarbamidomethyl [C4]	0.0989846	0.00387624	1	1	3	Q8BHE4 [459-465]	Q8BHE4 1xCarbamidomethyl [C462]	0	792.428	100	1e-17	2.47358e-17			5.12229e+06		31.67			6.43262e+06	4.07888e+06		Not Found	High	High	High	High	0.001184	0.02344	1.57	25.24
Q61543	Golgi apparatus protein 1 OS=Mus musculus OX=10090 GN=Glg1 PE=1 SV=1	[K].RFCPEADSK.[T]	1xCarbamidomethyl [C3]	0.103887	0.00387624	1	1	1	Q61543 [886-894]	Q61543 1xCarbamidomethyl [C888]	1	1109.5	100	1e-17	2.47358e-17			6.03558e+06		18.68			5.28471e+06	6893151		Not Found	Not Found	Peak Found	High	High	0.00124	0.02496	1.5	19.38
Q9D8B7	Junctional adhesion molecule C OS=Mus musculus OX=10090 GN=Jam3 PE=1 SV=2	[R].GCFISSK.[Q]	1xCarbamidomethyl [C2]	0.102464	0.00387624	1	1	4	Q9D8B7 [270-276]	Q9D8B7 1xCarbamidomethyl [C271]	0	798.381	100	1e-17	2.47358e-17			3.36156e+07		24.24			3.99677e+07	2.82731e+07		Not Found	Not Found	High	High	High	0.00124	0.0246	1.74	24.14
Q8K3H0	DCC-interacting protein 13-alpha OS=Mus musculus OX=10090 GN=Appl1 PE=1 SV=1	[K].ICDSVGLAK.[Q]	1xCarbamidomethyl [C2]	0.101059	0.00387624	1	1	1	Q8K3H0 [614-622]	Q8K3H0 1xCarbamidomethyl [C615]	0	962.498	100	1e-17	2.47358e-17			1.89505e+06		51.55			1.29321e+06	2.77698e+06		Not Found	Not Found	High	Peak Found	High	0.00124	0.02423	1.42	26.67
P35288	Ras-related protein Rab-23 OS=Mus musculus OX=10090 GN=Rab23 PE=1 SV=2	[K].IDLLDDSCIK.[N]	1xCarbamidomethyl [C8]	0.101059	0.00387624	1	1	1	P35288 [123-132]	P35288 1xCarbamidomethyl [C130]	0	1191.59	100	1e-17	2.47358e-17			1.70463e+06		32.08			1.3532e+06	2.14734e+06		Not Found	Not Found	High	Peak Found	High	0.00124	0.02419	1.25	40.86
Q9WVD4	H(+)/Cl(-) exchange transporter 5 OS=Mus musculus OX=10090 GN=Clcn5 PE=1 SV=2	[R].TNIAWCR.[K]	1xCarbamidomethyl [C6]	0.0996716	0.00387624	1	1	2	Q9WVD4 [409-415]	Q9WVD4 1xCarbamidomethyl [C414]	0	920.441	100	1e-17	2.47358e-17			1.25107e+06		6.38			1.3088e+06	1.19588e+06		High	High	Peak Found	Peak Found	High	0.001215	0.02379	1.32	28.94
Q3UH93	Plexin-D1 OS=Mus musculus OX=10090 GN=Plxnd1 PE=1 SV=1	[R].TATSITCTVPGGTLPSPVPVCVR.[F]	2xCarbamidomethyl [C7; C21]	0.0996716	0.00387624	1	1	2	Q3UH93 [1030-1052]	Q3UH93 2xCarbamidomethyl [C1036; C1050]	0	2370.22	100	1e-17	2.47358e-17			1.99837e+06		44.87			2.77581e+06	1.43868e+06		Not Found	Not Found	High	Peak Found	High	0.001215	0.0236	2.34	46.9
Q14BB9	MAP6 domain-containing protein 1 OS=Mus musculus OX=10090 GN=Map6d1 PE=1 SV=1	[R].LCCLAR.[R]	2xCarbamidomethyl [C2; C3]	0.0989846	0.00387624	1	1	3	Q14BB9 [9-14]	Q14BB9 2xCarbamidomethyl [C10; C11]	0	792.385	100	1e-17	2.47358e-17			9.4319e+06		41.6			1.27711e+07	6965780		Not Found	High	High	High	High	0.001184	0.02344	0.97	23.36
Q8BQU7	Transmembrane protein 74 OS=Mus musculus OX=10090 GN=Tmem74 PE=1 SV=1	[R].ADVVEVCR.[L]	1xCarbamidomethyl [C7]	0.106056	0.00398387	1	1	1	Q8BQU7 [52-59]	Q8BQU7 1xCarbamidomethyl [C58]	0	947.461	100	1e-17	2.47358e-17			1.46257e+06		35.27			1.13361e+06	1.88699e+06		Not Found	Not Found	Peak Found	High	High	0.001297	0.02591	1.44	25.17
E9Q8I7	Nuclear transcription factor, X-box binding-like 1 OS=Mus musculus OX=10090 GN=Nfxl1 PE=1 SV=1	[R].ENQVSVECDATCK.[E]	2xCarbamidomethyl [C8; C12]	0.109764	0.00421477	1	1	1	E9Q8I7 [823-835]	E9Q8I7 2xCarbamidomethyl [C830; C834]	0	1539.64	100	1e-17	2.47358e-17			3.67744e+07		21.61			4.28982e+07	31524774		Not Found	Not Found	High	Peak Found	High	0.001387	0.02708	0.99	23.11
Q6WQJ1	Diacylglycerol lipase-alpha OS=Mus musculus OX=10090 GN=Dagla PE=1 SV=2	[K].VFLCCTR.[T]	2xCarbamidomethyl [C4; C5]	0.108267	0.00421477	1	1	4	Q6WQJ1 [200-206]	Q6WQJ1 2xCarbamidomethyl [C203; C204]	0	955.449	100	1e-17	2.47358e-17			3.30027e+07		13.75			3.63837e+07	29935900		Not Found	Not Found	High	High	High	0.00136	0.02644	1.58	29.36
Q8BVI4	Dihydropteridine reductase OS=Mus musculus OX=10090 GN=Qdpr PE=1 SV=2	[R].CVQAFR.[A]	1xCarbamidomethyl [C1]	0.109013	0.00421477	1	1	3	Q8BVI4 [23-28]	Q8BVI4 1xCarbamidomethyl [C23]	0	780.382	100	1e-17	2.47358e-17			1.01682e+07		3.36			9.92963e+06	10412439		Not Found	High	High	High	High	0.001387	0.02682	1.28	23.52
P36895	Bone morphogenetic protein receptor type-1A OS=Mus musculus OX=10090 GN=Bmpr1a PE=1 SV=1	[K].YEGSDFQCK.[D]	1xCarbamidomethyl [C8]	0.11052	0.00433085	1	1	3	P36895 [103-111]	P36895 1xCarbamidomethyl [C110]	0	1133.46	100	1e-17	2.47358e-17			3.61494e+06		40.34			4.8474e+06	2.69584e+06		Not Found	High	High	High	High	0.001387	0.02724	1.2	23.27
Q7TQP2	G-protein coupled receptor 135 OS=Mus musculus OX=10090 GN=Gpr135 PE=2 SV=1	[R].YCAIVRPPR.[D]	1xCarbamidomethyl [C2]	0.11052	0.00433085	1	1	1	Q7TQP2 [173-181]	Q7TQP2 1xCarbamidomethyl [C174]	0	1131.61	100	1e-17	2.47358e-17			1.88654e+06		14.54			2.09152e+06	1.70165e+06		Not Found	High	Peak Found	Peak Found	High	0.001415	0.02727	1.01	26.36
Q9CQL4	Large ribosomal subunit protein bL20m OS=Mus musculus OX=10090 GN=Mrpl20 PE=1 SV=1	[K].CQVELNR.[K]	1xCarbamidomethyl [C1]	0.11052	0.00433085	1	1	1	Q9CQL4 [93-99]	Q9CQL4 1xCarbamidomethyl [C93]	0	918.446	100	1e-17	2.47358e-17			4.38401e+06		16.44			3.90088e+06	4926972		Not Found	Not Found	High	Peak Found	High	0.001415	0.02732	1.5	22.82
Q8VHW4	Voltage-dependent calcium channel gamma-5 subunit OS=Mus musculus OX=10090 GN=Cacng5 PE=1 SV=1	[R].VCFLAGEERGR.[C]	1xCarbamidomethyl [C2]	0.11052	0.00433085	1	1	1	Q8VHW4 [61-71]	Q8VHW4 1xCarbamidomethyl [C62]	1	1293.64	100	1e-17	2.47358e-17			7.86493e+06		23.1			9.27418e+06	6669818		Not Found	Not Found	High	Peak Found	High	0.001415	0.02746	1.55	28.48
Q6PIX5	Inactive rhomboid protein 1 OS=Mus musculus OX=10090 GN=Rhbdf1 PE=1 SV=2	[K].WPICTK.[S]	1xCarbamidomethyl [C4]	0.113591	0.00492899	1	1	2	Q6PIX5 [574-579]	Q6PIX5 1xCarbamidomethyl [C577]	0	804.407	100	1e-17	2.47358e-17			1.18874e+06		7.61			1.25453e+06	1.12641e+06		Not Found	Not Found	High	Peak Found	High	0.001539	0.02829	0.58	31.47
O55026	Ectonucleoside triphosphate diphosphohydrolase 2 OS=Mus musculus OX=10090 GN=Entpd2 PE=1 SV=2	[R].AGQSLVECLEQALR.[D]	1xCarbamidomethyl [C8]	0.11674	0.00503062	1	1	1	O55026 [92-105]	O55026 1xCarbamidomethyl [C99]	0	1573.8	100	1e-17	2.47358e-17			1.50827e+06		30.71			1.88073e+06	1.20957e+06		Not Found	High	Peak Found	Peak Found	High	0.001625	0.02937	1.45	51.14
O35566	CD151 antigen OS=Mus musculus OX=10090 GN=Cd151 PE=1 SV=2	[R].SGEADSRVVPDSCCK.[T]	2xCarbamidomethyl [C13; C14]	0.115946	0.00503062	1	1	1	O35566 [172-186]	O35566 2xCarbamidomethyl [C184; C185]	1	1666.72	100	1e-17	2.47358e-17			5.52713e+06		113.67			1.82311e+06	16756636		Not Found	Not Found	High	Peak Found	High	0.001625	0.02936	1.71	21.72
Q9QUG9	RAS guanyl-releasing protein 2 OS=Mus musculus OX=10090 GN=Rasgrp2 PE=1 SV=2	[R].LAACVGFR.[F]	1xCarbamidomethyl [C4]	0.11674	0.00503062	1	1	1	Q9QUG9 [293-300]	Q9QUG9 1xCarbamidomethyl [C296]	0	893.466	100	1e-17	2.47358e-17			5.63003e+06		36.39			7.3254e+06	4327027		Not Found	Not Found	High	Peak Found	High	0.001625	0.02954	0.89	32.44
Q8CIE6	Coatomer subunit alpha OS=Mus musculus OX=10090 GN=Copa PE=1 SV=2	[K].GNNVYCLDR.[E]	1xCarbamidomethyl [C6]	0.114371	0.00503062	1	1	2	Q8CIE6 [575-583]	Q8CIE6 1xCarbamidomethyl [C580]	0	1110.5	100	1e-17	2.47358e-17			1.25143e+06		18.14			1.10003e+06	1.42366e+06		Not Found	High	High	Peak Found	High	0.001601	0.02855	1.56	26.87
Q640R3	Hepatic and glial cell adhesion molecule OS=Mus musculus OX=10090 GN=Hepacam PE=1 SV=2	[R].VLMEDDDLYSCVVENPISQVR.[S]	1xCarbamidomethyl [C11]; 1xOxidation [M3]	0.114371	0.00503062	1	1	1	Q640R3 [207-227]	Q640R3 1xCarbamidomethyl [C217]	0	2497.16	100	1e-17	2.47358e-17			2.38124e+07		39.06			3.162e+07	17932640		Not Found	Not Found	High	Peak Found	High	0.001601	0.02876	2	48.63
Q67BT3	Na(+)/citrate cotransporter OS=Mus musculus OX=10090 GN=Slc13a5 PE=1 SV=1	[K].TCICCGEK.[K]	2xCarbamidomethyl [C2; C4]; 1xNethylmaleimide [C5]	0.115156	0.00503062	1	1	4	Q67BT3 [287-294]	Q67BT3 2xCarbamidomethyl [C288; C290]	0	1095.43	100	1e-17	2.47358e-17			8.2828e+06		30.78			1.03335e+07	6639086		Not Found	Not Found	High	High	High	0.001625	0.02887	1.02	25.06
Q99N90	Large ribosomal subunit protein bL36m OS=Mus musculus OX=10090 GN=Mrpl36 PE=3 SV=1	[R].WFILCK.[T]	1xCarbamidomethyl [C5]	0.11754	0.00527025	1	1	3	Q99N90 [87-92]	Q99N90 1xCarbamidomethyl [C91]	0	866.459	100	1e-17	2.47358e-17			2.87673e+06		28.08			3.51788e+06	2352434		Not Found	High	High	High	High	0.001687	0.02992	1.31	41.87
Q91V24	ATP-binding cassette sub-family A member 7 OS=Mus musculus OX=10090 GN=Abca7 PE=1 SV=1	[R].SYWCGPGPPK.[S]	1xCarbamidomethyl [C4]	0.119154	0.00550052	1	1	1	Q91V24 [769-778]	Q91V24 1xCarbamidomethyl [C772]	0	1148.52	100	1e-17	2.47358e-17			2.13385e+06		22.7			2.50885e+06	1.81491e+06		Not Found	Not Found	Peak Found	High	High	0.001715	0.03026	1.41	32
P11438	Lysosome-associated membrane glycoprotein 1 OS=Mus musculus OX=10090 GN=Lamp1 PE=1 SV=2	[R].CVSDIR.[V]	1xCarbamidomethyl [C1]	0.119154	0.00550052	1	1	1	P11438 [149-154]	P11438 1xCarbamidomethyl [C149]	0	749.361	100	1e-17	2.47358e-17			602111		92.76			274457	1.32093e+06		Not Found	Not Found	High	Peak Found	High	0.001715	0.03041	1.46	19.43
Q6PDS3	NAD(+) hydrolase SARM1 OS=Mus musculus OX=10090 GN=Sarm1 PE=1 SV=1	[K].TFASYATCDR.[S]	1xCarbamidomethyl [C8]	0.121613	0.00560585	1	1	3	Q6PDS3 [475-484]	Q6PDS3 1xCarbamidomethyl [C482]	0	1191.51	100	1e-17	2.47358e-17			3.31796e+06		19.12			3.80157e+06	2.89587e+06		High	Not Found	High	Peak Found	High	0.00177	0.03136	1.29	26.9
Q9JJF9	Signal peptide peptidase-like 2A OS=Mus musculus OX=10090 GN=Sppl2a PE=1 SV=2	[K].DYCMYYNNNWTR.[L]	1xCarbamidomethyl [C3]	0.121613	0.00560585	1	1	1	Q9JJF9 [43-54]	Q9JJF9 1xCarbamidomethyl [C45]	0	1699.66	100	1e-17	2.47358e-17			2.09726e+06		41.53			1.54966e+06	2838359		Not Found	Not Found	High	Peak Found	High	0.00177	0.03132	1.5	40.12
Q9CXY1	Endosomal/lysosomal proton channel TMEM175 OS=Mus musculus OX=10090 GN=Tmem175 PE=1 SV=2	[K].ATTWCK.[D]	1xCarbamidomethyl [C5]	0.131031	0.00589069	1	1	3	Q9CXY1 [223-228]	Q9CXY1 1xCarbamidomethyl [C227]	0	766.355	100	1e-17	2.47358e-17			2.17971e+06		50.28			1.50291e+06	3.16128e+06		Not Found	Not Found	High	High	High	0.0019	0.03479	1.54	20.38
Q61830	Macrophage mannose receptor 1 OS=Mus musculus OX=10090 GN=Mrc1 PE=1 SV=2	[KP].LGYICK.[KM]	1xCarbamidomethyl [C5]	0.127533	0.00589069	1	1	1	Q61830 [336-341]; [482-487]	Q61830 1xCarbamidomethyl [C340]; 1xCarbamidomethyl [C486]	0	753.396	100	1e-17	2.47358e-17			1.70262e+06		22.72			1.44788e+06	2.00218e+06		Not Found	High	Peak Found	Peak Found	High	0.001874	0.03337	1.11	25.83
Q8K1M6	Dynamin-1-like protein OS=Mus musculus OX=10090 GN=Dnm1l PE=1 SV=2	[R].DCEVIER.[L]	1xCarbamidomethyl [C2]	0.125815	0.00589069	1	1	3	Q8K1M6 [649-655]	Q8K1M6 1xCarbamidomethyl [C650]	0	920.414	100	1e-17	2.47358e-17			5.05497e+06		10.99			4.67632e+06	5464276		Not Found	High	High	High	High	0.001855	0.03279	1.19	24.21
P50396	Rab GDP dissociation inhibitor alpha OS=Mus musculus OX=10090 GN=Gdi1 PE=1 SV=3	[K].QLICDPSYIPDR.[V]	1xCarbamidomethyl [C4]	0.130148	0.00589069	1	1	1	P50396 [279-290]	P50396 1xCarbamidomethyl [C282]	0	1476.72	100	1e-17	2.47358e-17			1.43644e+06		15.56			1.60427e+06	1.28616e+06		Not Found	Not Found	High	Peak Found	High	0.001874	0.0344	1.83	37.16
P56479	Galanin receptor type 1 OS=Mus musculus OX=10090 GN=Galr1 PE=2 SV=1	[K].CHVCDESPR.[S]	1xCarbamidomethyl [C1]; 1xNethylmaleimide [C4]	0.131919	0.00589069	1	1	1	P56479 [319-327]	P56479 1xCarbamidomethyl [C319]	0	1227.49	100	1e-17	2.47358e-17			1.25898e+06		1.71			1.27433e+06	1.24381e+06		Not Found	Not Found	High	Peak Found	High	0.0019	0.03498	1.03	21.86
P55012	Solute carrier family 12 member 2 OS=Mus musculus OX=10090 GN=Slc12a2 PE=1 SV=2	[K].IFQALCK.[D]	1xCarbamidomethyl [C6]	0.132812	0.00599092	1	1	1	P55012 [618-624]	P55012 1xCarbamidomethyl [C623]	0	879.476	100	1e-17	2.47358e-17			3.93176e+06		18.74			3.44112e+06	4.49235e+06		Not Found	Not Found	Peak Found	High	High	0.001922	0.03551	1.47	32.21
Q9CR61	NADH dehydrogenase [ubiquinone] 1 beta subcomplex subunit 7 OS=Mus musculus OX=10090 GN=Ndufb7 PE=1 SV=3	[R].DSFPNFLACKHEQHDWDYCEHLDYVK.[R]	2xCarbamidomethyl [C9; C19]	0.135525	0.00610377	1	1	2	Q9CR61 [72-97]	Q9CR61 2xCarbamidomethyl [C80; C90]	1	3353.44	100	1e-17	2.47358e-17			4.25195e+06		101.73			1.718e+06	10523356		Not Found	Not Found	Peak Found	High	High	0.001922	0.03649	2.04	39.96
O35954	Membrane-associated phosphatidylinositol transfer protein 1 OS=Mus musculus OX=10090 GN=Pitpnm1 PE=1 SV=1	[R].YTCPFVEK.[F]	1xCarbamidomethyl [C3]	0.137361	0.00643539	1	1	1	O35954 [99-106]	O35954 1xCarbamidomethyl [C101]	0	1043.49	100	1e-17	2.47358e-17			2.20763e+06		51.88			3.24354e+06	1.50256e+06		Not Found	High	Peak Found	Peak Found	High	0.002035	0.03705	1.27	29.68
Q6NXK8	Acid-sensing ion channel 1 OS=Mus musculus OX=10090 GN=Asic1 PE=1 SV=1	[R].HNPCESLR.[G]	1xCarbamidomethyl [C4]	0.13922	0.00643539	1	1	4	Q6NXK8 [492-499]	Q6NXK8 1xCarbamidomethyl [C495]	0	1012.46	100	1e-17	2.47358e-17			1.06287e+07		27.03			1.28978e+07	8.75885e+06		Not Found	Not Found	High	High	High	0.002035	0.03782	1.61	18.15
Q9QXK7	Cleavage and polyadenylation specificity factor subunit 3 OS=Mus musculus OX=10090 GN=Cpsf3 PE=1 SV=2	[R].SCIILEFK.[G]	1xCarbamidomethyl [C2]	0.140157	0.00654005	1	1	1	Q9QXK7 [26-33]	Q9QXK7 1xCarbamidomethyl [C27]	0	1009.54	100	1e-17	2.47358e-17			1.82201e+06		12.42			1.98978e+06	1.66838e+06		Not Found	Not Found	Peak Found	High	High	0.002065	0.03819	1.06	40.34
Q8BRT1	CLIP-associating protein 2 OS=Mus musculus OX=10090 GN=Clasp2 PE=1 SV=1	[R].LIPLITSNCTSK.[S]	1xCarbamidomethyl [C9]	0.1411	0.00654005	1	1	1	Q8BRT1 [219-230]	Q8BRT1 1xCarbamidomethyl [C227]	0	1346.73	100	1e-17	2.47358e-17			1.29846e+06		58.86			2.02239e+06	833670		Not Found	Not Found	High	Peak Found	High	0.002092	0.03851	1.75	37.4
Q8QZR0	Translocating chain-associated membrane protein 1-like 1 OS=Mus musculus OX=10090 GN=Tram1l1 PE=2 SV=1	[R].WLEDANLHVCGRK.[R]	1xCarbamidomethyl [C10]	0.142049	0.00664825	1	1	1	Q8QZR0 [321-333]	Q8QZR0 1xCarbamidomethyl [C330]	1	1597.79	100	1e-17	2.47358e-17			2.1118e+06		51.7			3.0983e+06	1.43941e+06		Not Found	Not Found	High	Peak Found	High	0.002119	0.03893	1.25	31.53
Q8BZ81; Q8K377	Leucine-rich repeat transmembrane neuronal protein 3 OS=Mus musculus OX=10090 GN=Lrrtm3 PE=2 SV=2 Leucine-rich repeat transmembrane neuronal protein 1 OS=Mus musculus OX=10090 GN=Lrrtm1 PE=2 SV=1	[R].IFQDCR.[NS]	1xCarbamidomethyl [C5]	0.142049	0.00664825	2	2	2	Q8BZ81 [176-181]; Q8K377 [180-185]	Q8BZ81 1xCarbamidomethyl [C180]; Q8K377 1xCarbamidomethyl [C184]	0	838.388	100	1e-17	2.47358e-17			5.41781e+06		12.09			4.973e+06	5.90242e+06	Shared	Not Found	Not Found	High	Peak Found	High	0.002119	0.03889	0.88	23.08
Q61124	Battenin OS=Mus musculus OX=10090 GN=Cln3 PE=1 SV=2	[R].SSLQCCR.[I]	1xCarbamidomethyl [C]; 1xNethylmaleimide [C]	0.142049	0.00664825	1	1	2	Q61124 [335-341]	Q61124 1xCarbamidomethyl [C]	0	978.413	100	1e-17	2.47358e-17			6.79196e+06		32.27			8.56771e+06	5384250		Not Found	Not Found	High	Peak Found	High	0.002119	0.03892	1.26	24.13
Q68FD5	Clathrin heavy chain 1 OS=Mus musculus OX=10090 GN=Cltc PE=1 SV=3	[K].QSVELCKK.[D]	1xCarbamidomethyl [C6]	0.142049	0.00664825	1	1	1	Q68FD5 [1523-1530]	Q68FD5 1xCarbamidomethyl [C1528]	1	991.524	100	1e-17	2.47358e-17			1.91314e+06		57.12			2.93588e+06	1.24668e+06		Not Found	Not Found	High	Peak Found	High	0.002092	0.03879	1.4	24.32
O70228	Probable phospholipid-transporting ATPase IIA OS=Mus musculus OX=10090 GN=Atp9a PE=1 SV=3	[K].LETATCTAK.[N]	1xCarbamidomethyl [C6]	0.143004	0.00675936	1	1	2	O70228 [681-689]	O70228 1xCarbamidomethyl [C686]	0	994.487	100	1e-17	2.47358e-17			1.02733e+06		7.59			973621	1.084e+06		Not Found	High	High	Peak Found	High	0.002119	0.03929	1.02	17.4
P97926	Oxytocin receptor OS=Mus musculus OX=10090 GN=Oxtr PE=2 SV=2	[R].FLCCSAR.[Y]	2xCarbamidomethyl [C3; C4]	0.14493	0.00698251	1	1	2	P97926 [343-349]	P97926 2xCarbamidomethyl [C345; C346]	0	913.402	100	1e-17	2.47358e-17			9.38396e+06		40.9			1.26375e+07	6.96803e+06		Not Found	Not Found	High	High	High	0.002204	0.04005	1.47	24.33
P21995	Embigin OS=Mus musculus OX=10090 GN=Emb PE=1 SV=2	[K].YSCVFGEK.[E]	1xCarbamidomethyl [C3]	0.143964	0.00698251	1	1	2	P21995 [143-150]	P21995 1xCarbamidomethyl [C145]	0	989.44	100	1e-17	2.47358e-17			6.08011e+06		23.96			7.21456e+06	5124050		Not Found	Not Found	High	High	High	0.002178	0.03963	1.55	28.11
Q01341	Adenylate cyclase type 6 OS=Mus musculus OX=10090 GN=Adcy6 PE=1 SV=1	[K].GYQLECR.[G]	1xCarbamidomethyl [C6]	0.143964	0.00698251	1	1	2	Q01341 [1137-1143]	Q01341 1xCarbamidomethyl [C1142]	0	925.42	100	1e-17	2.47358e-17			2.20122e+06		59.2			3.43845e+06	1.40917e+06		Not Found	Not Found	High	High	High	0.002148	0.03952	1.3	24.07
P26369	Splicing factor U2AF 65 kDa subunit OS=Mus musculus OX=10090 GN=U2af2 PE=1 SV=3	[K].YCDPDSYHR.[R]	1xCarbamidomethyl [C2]	0.145901	0.00708357	1	1	2	P26369 [463-471]	P26369 1xCarbamidomethyl [C464]	0	1212.47	100	1e-17	2.47358e-17			1.92511e+06		10.28			1.78986e+06	2.07058e+06		Not Found	High	High	Peak Found	High	0.002204	0.04025	1.32	20.48
Q99ML4	Divergent protein kinase domain 1B OS=Mus musculus OX=10090 GN=Dipk1b PE=1 SV=1	[K].VCELLR.[D]	1xCarbamidomethyl [C2]	0.145901	0.00708357	1	1	1	Q99ML4 [369-374]	Q99ML4 1xCarbamidomethyl [C370]	0	789.429	100	1e-17	2.47358e-17			9.55413e+06		2.75			9.36994e+06	9741938		Not Found	Not Found	High	Peak Found	High	0.002204	0.04026	1.13	28.7
Q69ZU6	Thrombospondin type-1 domain-containing protein 7A OS=Mus musculus OX=10090 GN=Thsd7a PE=1 SV=2	[R].TVWCQR.[S]	1xCarbamidomethyl [C4]	0.148851	0.00729639	1	2	1	Q69ZU6 [1478-1483]	Q69ZU6 1xCarbamidomethyl [C1481]	0	849.404	100	1e-17	2.47358e-17			7.63594e+06		13.04			8.3759e+06	6961353		Not Found	Not Found	High	Peak Found	High	0.002256	0.04132	1.14	24.04
Q99J85	Neuronal pentraxin receptor OS=Mus musculus OX=10090 GN=Nptxr PE=1 SV=1	[K].AAFDVCK.[G]	1xCarbamidomethyl [C6]	0.149846	0.00752398	1	1	1	Q99J85 [482-488]	Q99J85 1xCarbamidomethyl [C487]	0	810.381	100	1e-17	2.47358e-17			8.82871e+06		21.22			7.58977e+06	10269902		Not Found	High	Peak Found	Peak Found	High	0.00237	0.04209	1.18	25.86
A6X919	Probable C-mannosyltransferase DPY19L1 OS=Mus musculus OX=10090 GN=Dpy19l1 PE=1 SV=1	[R].APELCR.[G]	1xCarbamidomethyl [C5]	0.149846	0.00752398	1	1	3	A6X919 [304-309]	A6X919 1xCarbamidomethyl [C308]	0	745.366	100	1e-17	2.47358e-17			5.96294e+06		43.57			8.19886e+06	4336777		Not Found	High	High	Peak Found	High	0.00237	0.04206	0.74	21.1
Q8BWF0	Succinate-semialdehyde dehydrogenase, mitochondrial OS=Mus musculus OX=10090 GN=Aldh5a1 PE=1 SV=1	[R].NAGQTCVCSNR.[F]	2xCarbamidomethyl [C6; C8]	0.149846	0.00752398	1	1	1	Q8BWF0 [323-333]	Q8BWF0 2xCarbamidomethyl [C328; C330]	0	1266.53	100	1e-17	2.47358e-17			899927		88.95			1.88556e+06	429511		Not Found	Not Found	High	Peak Found	High	0.002314	0.04172	1.31	15.51
Q8BVP5	Casein kinase I isoform gamma-2 OS=Mus musculus OX=10090 GN=Csnk1g2 PE=1 SV=1	[K].CCCFFK.[R]	3xCarbamidomethyl [C1; C2; C3]	0.151853	0.00774283	1	2	1	Q8BVP5 [399-404]	Q8BVP5 3xCarbamidomethyl [C399; C400; C401]	0	921.342	100	1e-17	2.47358e-17			5.13117e+06		17.75			5.82108e+06	4523018		Not Found	Not Found	Peak Found	High	High	0.002425	0.04254	1.15	30.25
Q6YNI2	G-protein coupled receptor 6 OS=Mus musculus OX=10090 GN=Gpr6 PE=2 SV=1	[R].TSCSVVRPLTR.[S]	1xCarbamidomethyl [C3]	0.151853	0.00774283	1	1	1	Q6YNI2 [215-225]	Q6YNI2 1xCarbamidomethyl [C217]	0	1275.68	100	1e-17	2.47358e-17			6.06542e+06		7.8			6.40955e+06	5739765		Not Found	Not Found	Peak Found	High	High	0.002425	0.04283	1.31	24.76
P62911	Large ribosomal subunit protein eL32 OS=Mus musculus OX=10090 GN=Rpl32 PE=1 SV=2	[K].ELEVLLMCNK.[S]	1xCarbamidomethyl [C8]	0.153884	0.00818949	1	1	1	P62911 [84-93]	P62911 1xCarbamidomethyl [C91]	0	1248.63	100	1e-17	2.47358e-17			2.12273e+06		1.79			2.0961e+06	2.14969e+06		Not Found	Not Found	High	Peak Found	High	0.002539	0.0436	0.98	43.6
O35454	H(+)/Cl(-) exchange transporter 6 OS=Mus musculus OX=10090 GN=Clcn6 PE=1 SV=1	[R].GSVCCCCR.[W]	2xCarbamidomethyl [C]; 2xNethylmaleimide [C]	0.155938	0.00840596	1	1	5	O35454 [6-13]	O35454 2xCarbamidomethyl [C]	0	1194.42	100	1e-17	2.47358e-17			9.85991e+06		0.34			9.8837e+06	9.83618e+06		Not Found	Not Found	High	High	High	0.002625	0.04438	1.21	29.26
Q9D1A2	Cytosolic non-specific dipeptidase OS=Mus musculus OX=10090 GN=Cndp2 PE=1 SV=1	[K].NKPCITYGLR.[G]	1xCarbamidomethyl [C4]	0.155938	0.00840596	1	1	1	Q9D1A2 [202-211]	Q9D1A2 1xCarbamidomethyl [C205]	0	1221.64	100	1e-17	2.47358e-17			1.6044e+06		66.53			962859	2.67341e+06		Not Found	Not Found	High	Peak Found	High	0.002599	0.04418	1.24	27.8
Q9R1C6	Diacylglycerol kinase epsilon OS=Mus musculus OX=10090 GN=Dgke PE=1 SV=1	[R].CIWCQK.[T]	2xCarbamidomethyl [C1; C4]	0.155938	0.00840596	1	1	2	Q9R1C6 [153-158]	Q9R1C6 2xCarbamidomethyl [C153; C156]	0	894.396	100	1e-17	2.47358e-17			6.91392e+06		9.07			7.37277e+06	6483623		Not Found	Not Found	High	High	High	0.002599	0.04418	1.2	27.13
Q9D1P4	Cysteine and histidine-rich domain-containing protein 1 OS=Mus musculus OX=10090 GN=Chordc1 PE=1 SV=1	[K].YWSCCR.[R]	2xCarbamidomethyl [C4; C5]	0.158016	0.00848927	1	1	1	Q9D1P4 [191-196]	Q9D1P4 2xCarbamidomethyl [C194; C195]	0	931.355	100	1e-17	2.47358e-17			5.17922e+06		31.32			6.48735e+06	4.13487e+06		Not Found	High	Peak Found	Peak Found	High	0.00265	0.04524	1.01	23.51
Q8BMT9	Protein-cysteine N-palmitoyltransferase HHAT OS=Mus musculus OX=10090 GN=Hhat PE=1 SV=1	[R].LLETPCVR.[E]	1xCarbamidomethyl [C6]	0.156974	0.00848927	1	1	1	Q8BMT9 [411-418]	Q8BMT9 1xCarbamidomethyl [C416]	0	987.529	100	1e-17	2.47358e-17			6.28154e+06		5.68			6.03422e+06	6.539e+06		Not Found	Not Found	High	Peak Found	High	0.00265	0.04472	1.26	31.67
O08914	Fatty-acid amide hydrolase 1 OS=Mus musculus OX=10090 GN=Faah PE=1 SV=1	[K].ECFSYK.[G]	1xCarbamidomethyl [C2]	0.156974	0.00848927	1	1	1	O08914 [143-148]	O08914 1xCarbamidomethyl [C144]	0	833.35	100	1e-17	2.47358e-17			3.29024e+06		0.23			3.29563e+06	3.28485e+06		Not Found	Not Found	High	Peak Found	High	0.00265	0.04479	1.21	24.37
Q64514	Tripeptidyl-peptidase 2 OS=Mus musculus OX=10090 GN=Tpp2 PE=1 SV=3	[K].FCSLPEK.[G]	1xCarbamidomethyl [C2]	0.158016	0.00848927	1	1	2	Q64514 [709-715]	Q64514 1xCarbamidomethyl [C710]	0	880.423	100	1e-17	2.47358e-17			2.6028e+06		27.67			2.13481e+06	3.17338e+06		Not Found	High	Peak Found	High	High	0.002679	0.04531	1.48	25.85
Q8BH32	Sushi domain-containing protein 4 OS=Mus musculus OX=10090 GN=Susd4 PE=2 SV=1	[R].FHCQDGFR.[L]	1xCarbamidomethyl [C3]	0.160119	0.00856288	1	1	2	Q8BH32 [83-90]	Q8BH32 1xCarbamidomethyl [C85]	0	1066.45	100	1e-17	2.47358e-17			1.46939e+06		15.66			1.64221e+06	1.31475e+06		Not Found	High	High	Peak Found	High	0.002694	0.04602	0.64	22.7
Q7TNS5	RIKEN cDNA B630019K06 gene OS=Mus musculus OX=10090 GN=B630019K06Rik PE=1 SV=1	[R].NRDCFFR.[G]	1xCarbamidomethyl [C4]	0.162246	0.00856288	1	1	1	Q7TNS5 [52-58]	Q7TNS5 1xCarbamidomethyl [C55]	1	1014.46	100	1e-17	2.47358e-17			8.14997e+06		16.92			9.19092e+06	7.22692e+06		Not Found	Not Found	High	Peak Found	High	0.002694	0.047	1.81	26.03
Q61555	Fibrillin-2 OS=Mus musculus OX=10090 GN=Fbn2 PE=1 SV=2	[R].VCLDIR.[M]	1xCarbamidomethyl [C2]	0.162246	0.00856288	1	1	1	Q61555 [987-992]	Q61555 1xCarbamidomethyl [C988]	0	775.413	100	1e-17	2.47358e-17			1.67759e+06		33.29			2.13238e+06	1.3198e+06		Not Found	High	Peak Found	Peak Found	High	0.002694	0.04678	0.97	32.07
P59268	Palmitoyltransferase ZDHHC9 OS=Mus musculus OX=10090 GN=Zdhhc9 PE=2 SV=1	[K].YCYTCK.[I]	1xCarbamidomethyl [C2]; 1xNethylmaleimide [C5]	0.159065	0.00856288	1	1	1	P59268 [140-145]	P59268 1xCarbamidomethyl [C141]	0	962.375	100	1e-17	2.47358e-17			3.09368e+06		20.88			2.66622e+06	3589668		Not Found	Not Found	Peak Found	High	High	0.002694	0.04556	1.45	26.16
Q9D0E1	Heterogeneous nuclear ribonucleoprotein M OS=Mus musculus OX=10090 GN=Hnrnpm PE=1 SV=3	[R].KACQIFVR.[N]	1xCarbamidomethyl [C3]	0.161179	0.00856288	1	1	2	Q9D0E1 [650-657]	Q9D0E1 1xCarbamidomethyl [C652]	1	1021.56	100	1e-17	2.47358e-17			5.15e+06		2.92			5.04481e+06	5.25738e+06		Not Found	High	High	Peak Found	High	0.002694	0.04654	1.87	25.49
A2ASZ8	Mitochondrial adenyl nucleotide antiporter SLC25A25 OS=Mus musculus OX=10090 GN=Slc25a25 PE=1 SV=1	[R].TCTAPLDR.[L]	1xCarbamidomethyl [C2]	0.165482	0.00875773	1	1	1	A2ASZ8 [202-209]	A2ASZ8 1xCarbamidomethyl [C203]	0	933.446	100	1e-17	2.47358e-17			794893		54.25			530556	1.19093e+06		Not Found	Not Found	High	Peak Found	High	0.002773	0.04805	1.06	21.83
A0A5F8MPH8	Tenascin XB OS=Mus musculus OX=10090 GN=Tnxb PE=1 SV=1	[R].GECIQGR.[C]	1xCarbamidomethyl [C3]	0.165482	0.00875773	1	1	1	A0A5F8MPH8 [714-720]	A0A5F8MPH8 1xCarbamidomethyl [C716]	0	819.378	100	1e-17	2.47358e-17			3.7369e+06		11.33			4.04927e+06	3.44863e+06		Not Found	Not Found	High	Peak Found	High	0.002773	0.04803	1.41	19.28
P62821	Ras-related protein Rab-1A OS=Mus musculus OX=10090 GN=Rab1A PE=1 SV=3	[K].LLVGNKCDLTTK.[K]	1xCarbamidomethyl [C7]	0.165482	0.00875773	1	1	1	P62821 [120-131]	P62821 1xCarbamidomethyl [C126]	1	1361.75	100	1e-17	2.47358e-17			2.58293e+06		20.29			2.98448e+06	2235412		Not Found	Not Found	Peak Found	High	High	0.002773	0.04846	2.05	27.38
Q9D6J1	Ceramide synthase 4 OS=Mus musculus OX=10090 GN=Cers4 PE=1 SV=1	[K].FCEACWR.[F]	2xCarbamidomethyl [C2; C5]	0.166573	0.00885816	1	1	1	Q9D6J1 [133-139]	Q9D6J1 2xCarbamidomethyl [C134; C137]	0	1028.41	100	1e-17	2.47358e-17			2.56579e+06		6.41			2.45209e+06	2.68476e+06		Not Found	Not Found	Peak Found	High	High	0.002773	0.04866	1.03	29.79
Q91ZX7	Prolow-density lipoprotein receptor-related protein 1 OS=Mus musculus OX=10090 GN=Lrp1 PE=1 SV=1	[K].HFVCDHDR.[D]	1xCarbamidomethyl [C4]	0.168774	0.00908126	1	1	3	Q91ZX7 [2835-2842]	Q91ZX7 1xCarbamidomethyl [C2838]	0	1085.46	100	1e-17	2.47358e-17			1.61861e+06		0.85			1.60893e+06	1.62834e+06		Not Found	Not Found	High	Peak Found	High	0.002796	0.04963	0.91	16.95
Q9D2P8	Myelin-associated oligodendrocyte basic protein OS=Mus musculus OX=10090 GN=Mobp PE=1 SV=1	[K].YSICKSGCFYQK.[K]	2xCarbamidomethyl [C4; C8]	0.168774	0.00908126	1	1	1	Q9D2P8 [44-55]	Q9D2P8 2xCarbamidomethyl [C47; C51]	1	1540.69	100	1e-17	2.47358e-17			7.20547e+06		118.58			2.13548e+06	24312520		Not Found	Not Found	High	Peak Found	High	0.002796	0.04957	0.73	26.64
Q69ZF7	Metal transporter CNNM4 OS=Mus musculus OX=10090 GN=Cnnm4 PE=1 SV=2	[K].LYALCTRPR.[A]	1xCarbamidomethyl [C5]	0.169883	0.00929537	1	1	1	Q69ZF7 [144-152]	Q69ZF7 1xCarbamidomethyl [C148]	0	1149.62	100	1e-17	2.47358e-17			2.91881e+06		17.02			3.29402e+06	2.58635e+06		Not Found	Not Found	Peak Found	High	High	0.002939	0.0502	1.45	27.09
Q99L27	GMP reductase 2 OS=Mus musculus OX=10090 GN=Gmpr2 PE=1 SV=2	[R].STCTYVGAAK.[L]	1xCarbamidomethyl [C3]	0.174385	0.00971586	1	2	1	Q99L27 [314-323]	Q99L27 1xCarbamidomethyl [C316]	0	1057.5	100	1e-17	2.47358e-17			1.36062e+06		43.46			990380	1869255		Not Found	Not Found	High	Peak Found	High	0.003101	0.05194	1.21	21.86
Q9ESG8	Palmitoyltransferase ZDHHC16 OS=Mus musculus OX=10090 GN=Zdhhc16 PE=1 SV=2	[R].CPPLLR.[G]	1xCarbamidomethyl [C1]	0.172122	0.00971586	1	1	3	Q9ESG8 [28-33]	Q9ESG8 1xCarbamidomethyl [C28]	0	755.423	100	1e-17	2.47358e-17			1.17999e+08		18.57			1.34657e+08	103402568		Not Found	Not Found	High	High	High	0.003053	0.05087	0.88	29.13
P33174	Chromosome-associated kinesin KIF4 OS=Mus musculus OX=10090 GN=Kif4 PE=1 SV=3	[K].VSYLEIYNEEILDLLCSSR.[E]	1xCarbamidomethyl [C16]	0.172122	0.00971586	1	1	1	P33174 [138-156]	P33174 1xCarbamidomethyl [C153]	0	2316.14	100	1e-17	2.47358e-17			1.20153e+07		8.03			1.13511e+07	12718318		Not Found	Not Found	Peak Found	High	High	0.00308	0.0511	1.66	50.3
Q8CJ61	CKLF-like MARVEL transmembrane domain-containing protein 4 OS=Mus musculus OX=10090 GN=Cmtm4 PE=1 SV=1	[R].GLAGLRCDPDYLR.[G]	1xCarbamidomethyl [C7]	0.17325	0.00971586	1	1	1	Q8CJ61 [39-51]	Q8CJ61 1xCarbamidomethyl [C45]	1	1505.75	100	1e-17	2.47358e-17			2.23491e+06		13.23			2.45479e+06	2.03472e+06		Not Found	Not Found	High	Peak Found	High	0.003101	0.05157	2.18	35.35
Q9DB75	Cell death-inducing p53-target protein 1 OS=Mus musculus OX=10090 GN=Cdip1 PE=2 SV=1	[K].DVTHTCPSCK.[A]	2xCarbamidomethyl [C6; C9]	6.41211e-05	0.000191017	1	1	26	Q9DB75 [189-198]	Q9DB75 2xCarbamidomethyl [C194; C197]	0	1204.51	95	4.97854e-05	0.000122859	27.32	605434	5.75164e+07	31.62	30.53	482259	760068	7.16214e+07	4.61892e+07		Peak Found	Peak Found	High	High	High	5.382e-05	1.268e-06	2.95	15.61
A0A1B0GST8	Predicted gene, 55978 OS=Mus musculus OX=10090 GN=Gm55978 PE=1 SV=1	[R].CNLPPGAQR.[V]	1xCarbamidomethyl [C1]	0.00818495	0.00036242	1	1	24	A0A1B0GST8 [24-32]	A0A1B0GST8 1xCarbamidomethyl [C24]	0	1012.5	67.161	0.000206186	0.000508341	35.27	3.78247e+06	2.54034e+08	35.36	11.56	4.88314e+06	2.9299e+06	2.75716e+08	234057284		Peak Found	High	High	High	High	5.382e-05	0.0008065	2.4	22.32
Q99JG2	G-protein coupled receptor 37-like 1 OS=Mus musculus OX=10090 GN=Gpr37l1 PE=1 SV=2	[R].CQSILAK.[L]	1xCarbamidomethyl [C1]	0.0246357	0.000760363	1	1	12	Q99JG2 [245-251]	Q99JG2 1xCarbamidomethyl [C245]	0	819.439	57.401	0.000351837	0.00086662	38.25	1.07378e+07	6.16359e+08	41.78	25.35	7.91915e+06	1.45598e+07	7.38815e+08	514199744		Peak Found	High	High	High	High	0.0002424	0.003542	2.53	24.07
Q9D164	FXYD domain-containing ion transport regulator 6 OS=Mus musculus OX=10090 GN=Fxyd6 PE=1 SV=2	[R].CKCSFNQKPR.[A]	2xCarbamidomethyl [C1; C3]	1.21889e-06	0.000191017	1	1	34	Q9D164 [60-69]	Q9D164 2xCarbamidomethyl [C60; C62]	1	1324.62	46.846	0.000117241	0.000289187	73.77	627950	2.94168e+07	76.74	36.12	1.15327e+06	341915	2.26557e+07	3.81956e+07		Peak Found	Peak Found	High	High	High	5.382e-05	6.551e-09	3.94	14.64
P49817	Caveolin-1 OS=Mus musculus OX=10090 GN=Cav1 PE=1 SV=1	[K].SFLIEIQCISR.[V]	1xCarbamidomethyl [C8]	0.000175564	0.000191017	1	1	17	P49817 [136-146]	P49817 1xCarbamidomethyl [C143]	0	1365.72	44.449	0.000808504	0.00198307	75.93	8.19243e+06	3.64142e+08	67.24	7.6	4.88464e+06	1.37402e+07	3.4507e+08	384267936		High	High	High	High	High	5.382e-05	4.867e-06	2.37	47.56
P40240	CD9 antigen OS=Mus musculus OX=10090 GN=Cd9 PE=1 SV=2	[K].QLLESFQVKPCPEAISEVFNNK.[F]	1xCarbamidomethyl [C11]	5.07145e-11	0.000191017	1	1	18	P40240 [169-190]	P40240 1xCarbamidomethyl [C179]	0	2577.3	43.598	0.000859329	0.00210576	67.63	7.73423e+06	3.37195e+08	61.56	8.23	4.8511e+06	1.23309e+07	3.18112e+08	3.57422e+08		High	High	High	High	High	5.382e-05	9.761e-15	6.8	48.32
Q8VCY8	Phospholipid phosphatase-related protein type 2 OS=Mus musculus OX=10090 GN=Plppr2 PE=1 SV=1	[R].AFFPAPPSSSPVSGESTIVSGACCR.[F]	1xCarbamidomethyl [C]; 1xNethylmaleimide [C]	1.24193e-09	0.000191017	1	1	16	Q8VCY8 [94-118]	Q8VCY8 1xCarbamidomethyl [C]	0	2636.21	43.362	0.000566185	0.00139262	15.61	1.70892e+06	7.41026e+07	16.53	15.6	1.51965e+06	1.92177e+06	8.27814e+07	66333669		Peak Found	High	High	High	High	5.382e-05	6.878e-13	4.06	48.87
P35802	Neuronal membrane glycoprotein M6-a OS=Mus musculus OX=10090 GN=Gpm6a PE=1 SV=1	[K].GCFECCIK.[C]	3xCarbamidomethyl [C2; C5; C6]	0.00696648	0.000191017	1	1	53	P35802 [13-20]	P35802 3xCarbamidomethyl [C14; C17; C18]	0	1073.42	42.348	0.000941385	0.00230468	80.36	3.64387e+08	1.54312e+10	71.77	11.71	2.08287e+08	6.37474e+08	1.67667e+10	14202132341		High	High	High	High	High	5.382e-05	0.0006559	2.25	26.53
Q62283	Tetraspanin-7 OS=Mus musculus OX=10090 GN=Tspan7 PE=1 SV=2	[R].METKPVITCLK.[T]	1xCarbamidomethyl [C9]; 1xOxidation [M1]	3.21694e-06	0.000191017	1	1	17	Q62283 [6-16]	Q62283 1xCarbamidomethyl [C14]	0	1335.7	42.311	0.000944014	0.00231004	62.82	7.62558e+06	3.22644e+08	61.09	17.23	4.80281e+06	1.21074e+07	3.64681e+08	285452012		Peak Found	High	High	High	High	5.382e-05	2.385e-08	2.77	27.23
Q9D2P8	Myelin-associated oligodendrocyte basic protein OS=Mus musculus OX=10090 GN=Mobp PE=1 SV=1	[K].SGCFYQK.[K]	1xCarbamidomethyl [C3]	0.0196656	0.000760363	1	1	18	Q9D2P8 [49-55]	Q9D2P8 1xCarbamidomethyl [C51]	0	889.387	39.303	0.00118641	0.00290048	73.63	1.92155e+07	7.55224e+08	68.36	14.95	1.13396e+07	3.25615e+07	8.39762e+08	679196288		High	High	High	High	High	0.0002229	0.00262	1.94	22.46
Q9JJY3	Sphingomyelin phosphodiesterase 3 OS=Mus musculus OX=10090 GN=Smpd3 PE=1 SV=1	[K].CLNSGLFFASR.[Y]	1xCarbamidomethyl [C1]	2.44747e-05	0.000191017	1	1	9	Q9JJY3 [400-410]	Q9JJY3 1xCarbamidomethyl [C400]	0	1271.62	36.56	0.00226248	0.00550553	48.04	2.33778e+06	8.54701e+07	52.14	28.19	1.58775e+06	3.44211e+06	1.0461e+08	69832096		Peak Found	High	High	High	High	5.382e-05	3.535e-07	2.85	42.08
Q9WVC3	Caveolin-2 OS=Mus musculus OX=10090 GN=Cav2 PE=1 SV=1	[K].SVTDVVIGPLCTSVGR.[S]	1xCarbamidomethyl [C11]	1.69915e-07	0.000191017	1	1	19	Q9WVC3 [135-150]	Q9WVC3 1xCarbamidomethyl [C145]	0	1659.87	35.388	0.00163128	0.00398065	64.42	7.5305e+06	2.66493e+08	72.85	44.32	4.26018e+06	1.33113e+07	3.6857e+08	192686306		High	High	High	High	High	5.382e-05	4.74e-10	3.93	46.64
Q5Y5T2	Palmitoyltransferase ZDHHC18 OS=Mus musculus OX=10090 GN=Zdhhc18 PE=1 SV=4	[R].FYCGGR.[L]	1xCarbamidomethyl [C3]	0.140157	0.00654005	1	1	3	Q5Y5T2 [71-76]	Q5Y5T2 1xCarbamidomethyl [C73]	0	759.324	35.067	0.00112889	0.00276114	71.55	1.635e+06	5.73342e+07	72.43	29.48	928657	2.87858e+06	7.08396e+07	46403586		Peak Found	Peak Found	High	High	High	0.002035	0.03799	1.2	21.05
Q8BM86	LHFPL tetraspan subfamily member 6 protein OS=Mus musculus OX=10090 GN=Lhfpl6 PE=2 SV=1	[R].CSYPVHDESR.[Q]	1xCarbamidomethyl [C1]	0.00029157	0.000191017	1	1	30	Q8BM86 [50-59]	Q8BM86 1xCarbamidomethyl [C50]	0	1249.53	32.234	0.00148267	0.0036197	40.23	2.26522e+06	7.30177e+07	43.56	24.72	1.64755e+06	3.11446e+06	8.71241e+07	6.11953e+07		High	High	High	High	High	5.382e-05	9.556e-06	3.02	19.18
Q9D1X9	Transmembrane protein 50B OS=Mus musculus OX=10090 GN=Tmem50b PE=1 SV=1	[R].WPECECIDWSER.[R]	2xCarbamidomethyl [C4; C6]	2.69656e-06	0.000191017	1	1	24	Q9D1X9 [10-21]	Q9D1X9 2xCarbamidomethyl [C13; C15]	0	1666.66	31.985	0.00220073	0.00536026	81.63	1.2344e+07	3.94828e+08	72.25	10.79	7.02333e+06	2.16956e+07	4.26191e+08	3.65772e+08		High	High	High	High	High	5.382e-05	1.887e-08	3.71	41.03
Q0VBP7	Protein shisa-like-1 OS=Mus musculus OX=10090 GN=Shisal1 PE=2 SV=1	[R].VCEPYTDHK.[G]	1xCarbamidomethyl [C2]	0.00151294	0.000191017	1	1	27	Q0VBP7 [29-37]	Q0VBP7 1xCarbamidomethyl [C30]	0	1148.5	31.089	0.00273633	0.00664628	78.59	3.20042e+06	9.94988e+07	69.95	10.05	1.86095e+06	5.50402e+06	1.06836e+08	9.26653e+07		Peak Found	High	High	High	High	5.382e-05	8.516e-05	2.74	19.17
Q9D164	FXYD domain-containing ion transport regulator 6 OS=Mus musculus OX=10090 GN=Fxyd6 PE=1 SV=2	[R].CKCSFNQKPR.[A]	1xCarbamidomethyl [C3]; 1xNethylmaleimide [C1]	1.79726e-05	0.000191017	1	1	4	Q9D164 [60-69]	Q9D164 1xCarbamidomethyl [C62]	1	1392.65	30.042	6.20417e-06	1.53321e-05	85.62	488241	1.46679e+07	71.73	2.67	279178	853861	1.49472e+07	14393859		Not Found	Not Found	High	High	High	5.382e-05	2.352e-07	3.3	22.53
Q6NS65	Uracil nucleotide/cysteinyl leukotriene receptor OS=Mus musculus OX=10090 GN=Gpr17 PE=1 SV=1	[R].LVYHFSGNHWPFGEIPCR.[L]	1xCarbamidomethyl [C17]	1.84228e-07	0.000191017	1	1	11	Q6NS65 [88-105]	Q6NS65 1xCarbamidomethyl [C104]	0	2216.05	25.465	0.00143424	0.00350309	63.66	1.45141e+06	3.696e+07	9.82	59.13	1.55599e+06	1.35387e+06	2.3675e+07	57699792		Peak Found	Peak Found	High	High	High	5.382e-05	5.297e-10	4.77	41.54
Q9D2P8	Myelin-associated oligodendrocyte basic protein OS=Mus musculus OX=10090 GN=Mobp PE=1 SV=1	[K].KEEDWICCACQK.[T]	3xCarbamidomethyl [C7; C8; C10]	9.43606e-08	0.000191017	1	1	25	Q9D2P8 [56-67]	Q9D2P8 3xCarbamidomethyl [C62; C63; C65]	1	1626.67	25.317	0.00427688	0.0103355	69.42	3.38167e+07	8.56141e+08	62.66	7.63	2.10086e+07	5.44332e+07	8.11129e+08	903651424		High	High	High	High	High	5.382e-05	2.186e-10	4.4	28.15
Q8R0I4	TM2 domain-containing protein 2 OS=Mus musculus OX=10090 GN=Tm2d2 PE=2 SV=1	[R].FCLGHTGTAVGK.[L]	1xCarbamidomethyl [C2]	1.89218e-05	0.000191017	1	1	19	Q8R0I4 [167-178]	Q8R0I4 1xCarbamidomethyl [C168]	0	1247.62	23.44	0.00527881	0.0127332	78.77	1.09086e+07	2.55693e+08	71.48	13.75	6.25256e+06	1.90318e+07	2.81887e+08	231934232		High	High	High	High	High	5.382e-05	2.517e-07	2.45	26.76
O09126	Semaphorin-4D OS=Mus musculus OX=10090 GN=Sema4d PE=1 SV=2	[K].GYLPGQCLK.[F]	1xCarbamidomethyl [C7]	0.0506704	0.00138488	1	1	4	O09126 [757-765]	O09126 1xCarbamidomethyl [C763]	0	1035.53	22.879	0.00188046	0.00458444	54.44	1.6176e+06	3.70099e+07	49.75	3.28	1.12014e+06	2.33599e+06	3.61607e+07	37879012		Peak Found	Peak Found	High	High	High	0.0004016	0.009325	1.68	31.71
P14231	Sodium/potassium-transporting ATPase subunit beta-2 OS=Mus musculus OX=10090 GN=Atp1b2 PE=1 SV=2	[K].SCGQVVEEWK.[E]	1xCarbamidomethyl [C2]	5.49476e-05	0.000191017	1	1	32	P14231 [9-18]	P14231 1xCarbamidomethyl [C10]	0	1221.56	21.716	0.00647667	0.0155654	63.33	8.44156e+07	1.83316e+09	62.22	19.27	5.2645e+07	1.3536e+08	2.10261e+09	1.59823e+09		High	High	High	High	High	5.382e-05	1.042e-06	3.2	29.58
Q9JKZ2	Sodium/myo-inositol cotransporter OS=Mus musculus OX=10090 GN=Slc5a3 PE=1 SV=2	[K].FIDWFCGFK.[S]	1xCarbamidomethyl [C6]	0.00332035	0.000191017	1	1	4	Q9JKZ2 [657-665]	Q9JKZ2 1xCarbamidomethyl [C662]	0	1219.56	20.168	0.00664127	0.0159391	42.41	3.15358e+06	6.36027e+07	39.35	1.8	2.36962e+06	4.19691e+06	6.44158e+07	62799944		Peak Found	High	High	High	High	5.382e-05	0.0002443	1.83	52.16
P35762	CD81 antigen OS=Mus musculus OX=10090 GN=Cd81 PE=1 SV=2	[K].TFHETLNCCGSNALTTLTTTILR.[N]	1xCarbamidomethyl [C]; 1xNethylmaleimide [C]	1.30143e-11	0.000191017	1	1	16	P35762 [149-171]	P35762 1xCarbamidomethyl [C]	0	2692.31	19.939	0.00809985	0.0193599	34.96	1.24517e+07	2.48278e+08	33.51	4.77	9.78009e+06	1.58531e+07	2.40047e+08	256790850		High	High	High	High	High	5.382e-05	1.596e-15	5.08	51.91
Q9R1Q7	Proteolipid protein 2 OS=Mus musculus OX=10090 GN=Plp2 PE=1 SV=1	[R].LSAPGCWLACTSFSR.[T]	2xCarbamidomethyl [C6; C10]	5.8355e-06	0.000191017	1	1	13	Q9R1Q7 [7-21]	Q9R1Q7 2xCarbamidomethyl [C12; C16]	0	1712.79	19.917	0.00630412	0.0151576	75.67	3.34307e+06	6.65832e+07	51.58	84.72	2.2809e+06	4.89988e+06	1.32964e+08	33342168		High	Peak Found	High	High	High	5.382e-05	5.257e-08	3.51	46.06
P08122	Collagen alpha-2(IV) chain OS=Mus musculus OX=10090 GN=Col4a2 PE=1 SV=4	[R].ATPFIECNGGR.[G]	1xCarbamidomethyl [C7]	0.0160365	0.000693658	1	1	3	P08122 [1647-1657]	P08122 1xCarbamidomethyl [C1653]	0	1221.57	19.087	0.00906467	0.0215677	60.19	9.58155e+07	1.82879e+09	59.66	19.17	6.10989e+07	1.50258e+08	2.09604e+09	1.59561e+09		High	Peak Found	High	High	High	0.0001872	0.001998	1.57	29.58
Q8R173	Palmitoyltransferase ZDHHC3 OS=Mus musculus OX=10090 GN=Zdhhc3 PE=1 SV=1	[R].AHHCSVCK.[R]	1xCarbamidomethyl [C]; 1xNethylmaleimide [C]	9.89433e-05	0.000191017	1	1	28	Q8R173 [140-147]	Q8R173 1xCarbamidomethyl [C]	0	1066.46	18.76	0.00925325	0.0219864	139.15	3.22076e+06	6.04204e+07	100.04	9.06	1.33341e+06	7.77954e+06	6.44214e+07	56667805		Peak Found	Peak Found	High	High	High	5.382e-05	2.276e-06	2.08	14.55
Q9CR21	Acyl carrier protein, mitochondrial OS=Mus musculus OX=10090 GN=Ndufab1 PE=1 SV=1	[K].LMCPQEIVDYIADK.[K]	1xCarbamidomethyl [C3]	2.9532e-08	0.000191017	1	1	14	Q9CR21 [138-151]	Q9CR21 1xCarbamidomethyl [C140]	0	1694.81	18.042	0.0104575	0.0247247	7.59	8.21975e+06	1.48301e+08	7.33	1.96	7.80425e+06	8.65736e+06	1.50373e+08	146257346		High	High	High	High	High	5.382e-05	4.66e-11	3.96	51.85
O89013	Leptin receptor gene-related protein OS=Mus musculus OX=10090 GN=Leprot PE=1 SV=1	[R].VTYDSDATSSACR.[E]	1xCarbamidomethyl [C12]	4.57834e-06	0.000191017	1	1	13	O89013 [55-67]	O89013 1xCarbamidomethyl [C66]	0	1432.6	16.559	0.0129475	0.0304197	70.59	2.21933e+07	3.67498e+08	67.2	17.72	1.32371e+07	3.72092e+07	4.1684e+08	323997664		High	High	High	High	High	5.382e-05	3.8e-08	3.23	22.62
Q62283	Tetraspanin-7 OS=Mus musculus OX=10090 GN=Tspan7 PE=1 SV=2	[R].METKPVITCLK.[T]	1xCarbamidomethyl [C9]	4.34283e-05	0.000191017	1	1	17	Q62283 [6-16]	Q62283 1xCarbamidomethyl [C14]	0	1319.71	16.496	0.0130696	0.0306929	36.77	9.05452e+06	1.49362e+08	43.63	37.06	6.58215e+06	1.24556e+07	1.95332e+08	114211328		Not Found	High	High	High	High	5.382e-05	7.574e-07	3	30.05
O35633	Vesicular inhibitory amino acid transporter OS=Mus musculus OX=10090 GN=Slc32a1 PE=1 SV=3	[K].ILIACLYEENEDGEVVR.[V]	1xCarbamidomethyl [C5]	2.89265e-09	0.000191017	1	1	27	O35633 [165-181]	O35633 1xCarbamidomethyl [C169]	0	2021.98	16.456	0.0131476	0.0308621	55.67	7.57875e+06	1.24716e+08	66.65	47.92	4.54335e+06	1.26421e+07	1.77471e+08	87642907		High	High	High	High	High	5.382e-05	2.118e-12	4.83	46.49
P35803	Neuronal membrane glycoprotein M6-b OS=Mus musculus OX=10090 GN=Gpm6b PE=1 SV=2	[R].AGPLSSPGCFECCIK.[C]	3xCarbamidomethyl [C9; C12; C13]	9.00464e-06	0.000191017	1	1	7	P35803 [54-68]	P35803 3xCarbamidomethyl [C62; C65; C66]	0	1682.73	16.166	0.0181241	0.0418507	57.1	4.98977e+06	8.06655e+07	60.51	28.77	3.15863e+06	7.88245e+06	9.91456e+07	65629888		High	High	High	High	High	5.382e-05	9.322e-08	2.81	36.76
Q9JIN6	Calcium-activated potassium channel subunit beta-4 OS=Mus musculus OX=10090 GN=Kcnmb4 PE=1 SV=1	[K].CSYIPPCKR.[E]	2xCarbamidomethyl [C1; C7]	0.00588548	0.000191017	1	1	11	Q9JIN6 [113-121]	Q9JIN6 2xCarbamidomethyl [C113; C119]	1	1180.56	16.024	0.0109038	0.0257449	80.38	3.5044e+06	5.61548e+07	82.74	102.86	1.79294e+06	6.84952e+06	1.41329e+08	22312162		Peak Found	Peak Found	High	High	High	5.382e-05	0.000524	2.16	22.53
P56564; O35874	Excitatory amino acid transporter 1 OS=Mus musculus OX=10090 GN=Slc1a3 PE=1 SV=2 Neutral amino acid transporter A OS=Mus musculus OX=10090 GN=Slc1a4 PE=1 SV=1	[K].CIEENNGVDK.[R]	1xCarbamidomethyl [C1]	0.00290924	0.000191017	2	2	28	P56564 [375-384]; O35874 [355-364]	P56564 1xCarbamidomethyl [C375]; O35874 1xCarbamidomethyl [C355]	0	1177.52	15.808	0.00351159	0.00851353	51.14	1.59702e+06	2.52461e+07	48.84	62.68	1.11406e+06	2.28933e+06	4.0647e+07	1.56805e+07	Shared	Peak Found	Peak Found	High	High	High	5.382e-05	0.0002036	1.74	20.15
Q3TWI9	CSC1-like protein 2 OS=Mus musculus OX=10090 GN=Tmem63b PE=1 SV=1	[K].DYCYSAR.[I]	1xCarbamidomethyl [C3]	0.0712628	0.00226339	1	1	9	Q3TWI9 [21-27]	Q3TWI9 1xCarbamidomethyl [C23]	0	934.372	15.793	0.0145367	0.0340315	48.28	2.49357e+07	3.93802e+08	52.57	28.82	1.68759e+07	3.68446e+07	4.8421e+08	320274304		Peak Found	Peak Found	High	High	High	0.0006311	0.01488	1.19	23.43
P35762	CD81 antigen OS=Mus musculus OX=10090 GN=Cd81 PE=1 SV=2	[K].TFHETLNCCGSNALTTLTTTILR.[N]	2xCarbamidomethyl [C8; C9]	2.582e-12	0.000191017	1	1	136	P35762 [149-171]	P35762 2xCarbamidomethyl [C156; C157]	0	2624.28	15.781	0.0145633	0.0340786	11.95	4.72605e+08	7.45809e+09	11.98	7.52	4.34125e+08	5.14495e+08	7.07175e+09	7865544969		High	High	High	High	High	5.382e-05	1.854e-16	5.8	48.54
Q66L44	Voltage-dependent calcium channel beta subunit-associated regulatory protein OS=Mus musculus OX=10090 GN=Cbarp PE=1 SV=4	[K].RCWEVHQR.[F]	1xCarbamidomethyl [C2]	4.38077e-06	0.000191017	1	1	21	Q66L44 [68-75]	Q66L44 1xCarbamidomethyl [C69]	1	1170.56	15.776	0.0145739	0.034088	82.5	8.50531e+06	1.34181e+08	71.84	8.22	4.85805e+06	1.48908e+07	1.42218e+08	1.26598e+08		High	High	High	High	High	5.382e-05	3.58e-08	4.25	19.44
Q922J6	Tetraspanin-2 OS=Mus musculus OX=10090 GN=Tspan2 PE=1 SV=1	[K].ESSEQVQPTCPK.[E]	1xCarbamidomethyl [C10]	9.92108e-07	0.000191017	1	1	22	Q922J6 [155-166]	Q922J6 1xCarbamidomethyl [C164]	0	1389.63	15.698	0.0147493	0.0344524	104.73	2.46809e+07	3.87452e+08	91.89	26.66	1.13712e+07	5.35691e+07	4.68895e+08	3.20154e+08		High	High	High	High	High	5.382e-05	4.963e-09	3.97	21.25
P97461	Small ribosomal subunit protein uS7 OS=Mus musculus OX=10090 GN=Rps5 PE=1 SV=4	[R].VNQAIWLLCTGAR.[E]	1xCarbamidomethyl [C9]	2.98489e-05	0.000191017	1	1	5	P97461 [147-159]	P97461 1xCarbamidomethyl [C155]	0	1501.79	15.573	0.000576443	0.00141719	44.34	1.13569e+06	1.76857e+07	34.5	50.66	1.45679e+06	885370	2.57276e+07	12157556		Not Found	Not Found	High	High	High	5.382e-05	4.625e-07	3.17	45.85
Q8R3L5	Solute carrier organic anion transporter family member 3A1 OS=Mus musculus OX=10090 GN=Slco3a1 PE=1 SV=1	[K].VSCFSNIK.[I]	1xCarbamidomethyl [C3]	0.0614188	0.00148365	1	1	4	Q8R3L5 [33-40]	Q8R3L5 1xCarbamidomethyl [C35]	0	954.471	14.569	0.00392208	0.00949556	25.95	1.81318e+06	2.64161e+07	24.57	1.12	1.52129e+06	2.16107e+06	2.66259e+07	26207886		Peak Found	Peak Found	High	High	High	0.0004264	0.01216	1.79	26.22
Q8BHL7	CDC42 small effector protein 1 OS=Mus musculus OX=10090 GN=Cdc42se1 PE=1 SV=1	[K].LGCCVVEKPQPK.[K]	2xCarbamidomethyl [C3; C4]	2.54253e-06	0.000191017	1	1	12	Q8BHL7 [8-19]	Q8BHL7 2xCarbamidomethyl [C10; C11]	0	1414.72	14.501	0.0178378	0.0412805	66.92	1.09883e+07	1.59336e+08	63.15	14.18	6.79659e+06	1.77651e+07	1.76196e+08	144088537		High	High	High	High	High	5.382e-05	1.746e-08	3.06	23.35
Q9Z0U9	Sphingosine 1-phosphate receptor 3 OS=Mus musculus OX=10090 GN=S1pr3 PE=2 SV=1	[R].LVCGCLVK.[G]	2xCarbamidomethyl [C3; C5]	0.00861548	0.00036242	1	1	2	Q9Z0U9 [312-319]	Q9Z0U9 2xCarbamidomethyl [C314; C316]	0	948.501	14.369	0.0234232	0.0533121	12.55	5.119e+06	7.35524e+07	0.33	11.96	5.10725e+06	5.13078e+06	8.00581e+07	67575312		Peak Found	Peak Found	High	High	High	9.925e-05	0.0008676	2.16	28.98
[truncated: 423 more rows]

## Sheet: Table S2
Checked	Confidence	Master Protein Accessions	Positions in Master Proteins	Annotated Sequence	Modifications	Qvality PEP	Qvality q-value	# Protein Groups	# Proteins	# PSMs	Modifications in Master Proteins	Master Protein Descriptions	# Missed Cleavages	Theo. MH+ [Da]	Found in Sample: [S1] F1: Sample	Confidence (by Search Engine): A Sequest HT	Percolator q-Value (by Search Engine): A Sequest HT	Percolator PEP (by Search Engine): A Sequest HT	XCorr (by Search Engine): A Sequest HT
[truncated: 5,392 more rows]
